# Supplementary material for: Insight into the ecology of vaginal bacteria through integrative analyses of metagenomic and metatranscriptomic data
Source: Genome Biol. 2022 Mar 1;23:66. doi: 10.1186/s13059-022-02635-9 (PMC8886902; doi:10.1186/s13059-022-02635-9)
Supplement: Supplementary file 4 — Additional file 4: Supplementary Table 2. Tables containing results of differential expression analysis at the level of KEGG orthologs. [file 13059_2022_2635_MOESM4_ESM.xlsx]

## Sheet: MT_CSTI_IV
KEGG Ortholog	logFC	AveExpr	t	P.Value	adj.P.Val	z.std
K05910	9.73416	4.6815	13.3134	7.95265e-22	2.56937e-19	9.60054
K04753	8.79915	4.31687	10.5741	1.61209e-17	1.35871e-15	8.5188
K01226	7.84651	1.83307	12.1864	1.16818e-22	5.03226e-20	9.79627
K14188	7.7221	5.00713	18.0036	6.59612e-29	2.55732e-25	11.1573
K09835	7.57279	-0.123483	10.7716	4.71306e-19	6.7676e-17	8.91881
K01821	7.53923	2.13067	10.6804	4.68956e-19	6.7676e-17	8.91937
K01535	7.4789	4.02698	11.0117	2.52283e-19	3.9124e-17	8.98778
K05992	-7.30561	4.37867	-13.1852	7.00397e-15	2.63635e-13	-7.78441
K02041	7.26576	3.50588	10.5526	5.48024e-19	7.32651e-17	8.90209
K07706	7.19645	2.15053	9.99114	1.60783e-17	1.35871e-15	8.51911
K07707	7.16098	0.798019	9.63099	1.20803e-16	7.20542e-15	8.28232
K00985	7.09575	2.57334	11.1645	5.31689e-20	1.08493e-17	9.15739
K10218	7.05059	-0.0445316	9.6709	1.66374e-16	9.62732e-15	8.24412
K03481	7.04919	6.05044	10.0045	5.66897e-16	2.81777e-14	8.09623
K03724	7.01495	2.82308	9.92909	5.9816e-17	4.06854e-15	8.36559
K05823	6.92399	0.467876	9.68939	6.3444e-17	4.16902e-15	8.35864
K13867	6.90223	1.21063	9.32489	4.1615e-16	2.18029e-14	8.13377
K10530	6.75539	3.25317	7.98347	8.77269e-13	1.98899e-11	7.14851
K05340	6.74195	0.748011	10.056	3.11134e-16	1.67537e-14	8.16893
K00435	6.69291	1.01234	8.90425	2.71398e-15	1.15628e-13	7.9034
K02074	6.57404	5.18088	11.8661	4.48208e-22	1.57973e-19	9.65946
K00687	6.54967	6.2082	12.3909	3.76206e-18	4.05153e-16	8.68576
K13678	6.42747	4.51624	10.091	1.90696e-16	1.07149e-14	8.22779
K07450	6.40871	2.67368	9.05136	4.92287e-16	2.4787e-14	8.11339
K03486	6.35573	0.292636	9.96277	1.24439e-17	1.09647e-15	8.54874
K03484	6.32804	1.76996	9.22772	3.59677e-15	1.48348e-13	7.86824
K07076	6.29145	-0.605234	8.18694	6.35613e-13	1.4935e-11	7.19262
K07313	6.23274	0.06062	9.14055	1.54412e-15	7.12685e-14	7.97336
K01710	-6.19956	5.5021	-11.8902	1.29093e-15	6.03003e-14	-7.99546
K02396	-6.08744	2.99026	-6.72294	5.928e-10	5.3824e-09	-6.19233
K01286	6.07344	6.35547	11.7698	4.37392e-20	9.42094e-18	9.17844
K11933	6.06479	-0.874962	9.02773	1.62171e-14	5.76823e-13	7.67754
K01078	-6.06289	2.64371	-8.78703	1.98111e-13	5.52572e-12	-7.35006
K02042	6.04884	4.39302	8.16984	5.8832e-13	1.39934e-11	7.20316
K01577	6.03422	0.694622	7.65981	4.26057e-12	7.82855e-11	6.92826
K02859	5.96996	2.15014	8.53407	9.75263e-14	3.02488e-12	7.44421
K01223	5.96338	5.11206	8.78612	1.42372e-14	5.15866e-13	7.69421
K02523	-5.87832	3.29937	-9.10934	1.87794e-12	3.85226e-11	-7.04326
K00647	-5.8728	3.22613	-8.0606	6.16268e-13	1.45687e-11	-7.19683
K07304	5.85463	3.46734	9.80378	1.91183e-15	8.42291e-14	7.94693
K00135	5.85221	3.85395	9.68926	3.26214e-15	1.35993e-13	7.88045
K02750	5.82347	8.33192	11.7684	6.7766e-18	6.91392e-16	8.61862
K13694	-5.77652	2.94388	-9.11655	4.24458e-14	1.41864e-12	-7.55327
K13953	-5.77482	6.41153	-8.99666	1.27834e-10	1.40799e-09	-6.42973
K03739	5.77204	7.4288	13.6292	4.38947e-22	1.57973e-19	9.6616
K03492	5.75902	4.7734	9.47336	1.50305e-14	5.39567e-13	7.68727
K01281	5.75793	6.26934	11.5563	1.41674e-13	4.16114e-12	7.39475
K12999	5.75269	2.91888	8.13334	1.96886e-13	5.52572e-12	7.35089
K02044	5.75118	7.37679	13.7125	4.26423e-20	9.42094e-18	9.18117
K02086	5.68743	3.44469	9.56851	6.18817e-17	4.13647e-15	8.36158
K00757	-5.68638	4.09224	-8.40296	1.49606e-13	4.36108e-12	-7.38751
K02746	-5.68555	2.61644	-8.40583	9.66167e-14	3.02083e-12	-7.44545
K09691	-5.65488	1.36673	-9.16861	4.34838e-15	1.73801e-13	-7.84445
K05822	5.6517	-0.972008	8.64024	8.02951e-14	2.55167e-12	7.46984
K06212	-5.648	2.10519	-8.08884	1.04911e-12	2.28506e-11	-7.12391
K03742	-5.6415	3.75352	-10.1934	1.65219e-15	7.44831e-14	-7.965
K05807	-5.64095	4.68812	-8.56568	4.62004e-13	1.13366e-11	-7.23603
K01761	-5.61286	4.61605	-7.36937	4.52005e-11	5.86212e-10	-6.58594
K02377	-5.61163	3.55602	-8.51207	1.5773e-12	3.32347e-11	-7.06752
K07322	-5.60654	3.5835	-8.55318	1.51756e-13	4.39072e-12	-7.38561
K05905	-5.60443	4.07718	-9.25341	2.22651e-13	6.07874e-12	-7.33444
K07004	-5.57979	3.67811	-6.83247	6.60846e-10	5.86293e-09	-6.17519
K00677	-5.56935	4.77754	-8.43362	1.02448e-11	1.64129e-10	-6.80302
K06920	-5.56236	2.54066	-8.89846	2.59274e-14	8.97506e-13	-7.61718
K02757	5.55551	4.18674	8.08831	3.4902e-13	8.96126e-12	7.27399
K03740	5.54635	8.46179	15.0595	2.33844e-25	4.53306e-22	10.4056
K05794	5.54179	2.35799	7.10167	8.32738e-11	9.87316e-10	6.49456
K07481	-5.52079	5.43804	-7.94799	5.11696e-11	6.48316e-10	-6.56749
K02409	-5.51132	1.40991	-6.58883	9.69797e-10	8.13831e-09	-6.1143
K03346	5.51108	6.00493	10.2303	1.72825e-17	1.42562e-15	8.51074
K00777	5.50657	4.89009	10.4298	3.20477e-17	2.43626e-15	8.43885
K12960	-5.50562	4.54689	-9.32343	5.616e-15	2.17732e-13	-7.81229
K13531	5.50162	-1.00993	8.49514	1.95766e-13	5.52572e-12	7.35166
K03719	-5.48871	3.91497	-8.02165	3.81645e-12	7.11363e-11	-6.94382
K00773	-5.48178	5.87459	-10.5981	1.95627e-13	5.52572e-12	-7.35175
K00158	5.47843	8.40676	9.00252	2.06085e-13	5.70709e-12	7.34479
K10678	-5.47782	0.330305	-8.67643	9.24016e-14	2.91253e-12	-7.45133
K01736	-5.471	4.32325	-9.11183	4.12062e-15	1.66413e-13	-7.8512
K00338	-5.44198	3.54959	-8.4427	3.06391e-12	5.82293e-11	-6.97476
K01419	5.43934	6.02194	10.7241	5.4455e-19	7.32651e-17	8.9028
K07023	5.43292	4.64741	8.82298	1.1799e-13	3.54611e-12	7.41902
K02791	-5.39435	3.73295	-6.92097	2.13842e-09	1.59841e-08	-5.98693
K01085	-5.3937	2.92579	-6.79169	4.06528e-10	3.86752e-09	-6.2515
K00971	-5.38684	4.82222	-8.20978	2.1769e-12	4.35044e-11	-7.02266
K02499	-5.38294	4.93766	-7.34986	7.44163e-11	9.016e-10	-6.51148
K03364	-5.37562	4.71126	-8.14361	5.18537e-12	9.19897e-11	-6.90041
K07305	5.36825	2.33774	7.53841	1.42458e-11	2.17445e-10	6.75538
K02798	5.36502	-0.0594139	7.28928	2.46977e-11	3.48957e-10	6.67515
K07749	5.3503	1.95093	6.57208	1.15664e-09	9.48051e-09	6.08614
K07736	-5.33056	4.19868	-7.52124	9.54888e-11	1.10407e-09	-6.47393
K01995	-5.31136	2.09017	-8.03587	7.95628e-12	1.32388e-10	-6.83933
K09810	-5.30589	2.40808	-7.59009	3.31304e-11	4.47548e-10	-6.63194
K03711	-5.29867	4.82412	-9.42106	1.30023e-13	3.84807e-12	-7.40615
K02038	5.29429	6.68762	11.0407	1.21157e-19	2.04228e-17	9.06806
K01918	-5.29211	3.01835	-8.96641	3.67859e-13	9.38282e-12	-7.26689
K01299	-5.29199	1.34829	-8.30851	4.83404e-13	1.17135e-11	-7.22988
K13641	-5.28879	1.48047	-8.18715	3.24992e-13	8.45634e-12	-7.28361
K12555	5.28538	6.67814	10.7923	9.01197e-16	4.31351e-14	8.03962
K03525	-5.27919	2.9773	-8.33658	7.25926e-14	2.32596e-12	-7.48309
K02806	-5.27659	1.13939	-7.79982	1.9585e-11	2.85456e-10	-6.70908
K06198	5.27082	2.63071	7.17483	5.18008e-11	6.5205e-10	6.56567
K02036	5.26475	7.29398	13.0426	4.82918e-24	3.74455e-21	10.1132
K00703	-5.2555	4.53733	-8.16851	2.40445e-12	4.73201e-11	-7.00876
K03667	5.24677	8.61008	12.8411	1.29937e-19	2.09903e-17	9.06043
K02010	-5.24286	2.96248	-10.3677	7.95809e-17	5.05795e-15	-8.33186
K00764	-5.23128	5.39034	-10.088	2.25726e-10	2.29696e-09	-6.34273
K07814	-5.23068	2.6173	-7.23875	3.03868e-11	4.14823e-10	-6.64468
K02647	-5.2296	1.45853	-7.1255	1.12508e-10	1.2717e-09	-6.44911
K01993	-5.22222	3.37461	-8.15704	4.391e-13	1.09365e-11	-7.24293
K02051	-5.21086	5.77747	-8.29785	9.23067e-13	2.06863e-11	-7.14152
K01652	-5.20988	4.73821	-8.79273	5.41458e-12	9.54196e-11	-6.89426
K00018	-5.20715	2.94497	-8.22865	2.25279e-13	6.07874e-12	-7.33287
K09816	-5.20498	4.79393	-11.4044	2.25777e-13	6.07874e-12	-7.33257
K03407	-5.20295	2.26623	-6.03215	2.16749e-08	1.27905e-07	-5.59807
K00973	-5.19336	4.61454	-7.54732	1.31639e-10	1.43765e-09	-6.42527
K02075	5.19173	4.38741	7.86181	2.74055e-12	5.31256e-11	6.99042
K01998	-5.19167	2.31269	-7.87352	7.48001e-12	1.25541e-10	-6.84817
K07757	5.19122	0.414246	7.7271	4.32147e-12	7.90299e-11	6.92625
K06896	-5.18848	3.22788	-7.32863	4.52095e-11	5.86212e-10	-6.58591
K07112	-5.18612	3.47031	-6.55844	3.29913e-09	2.35557e-08	-5.91598
K10742	-5.18576	1.48027	-9.47918	2.62294e-15	1.12991e-13	-7.90765
K08681	-5.18479	3.60897	-7.87472	1.48716e-12	3.15067e-11	-7.07568
K00009	5.18432	1.15652	6.93655	1.14949e-10	1.29176e-09	6.44586
K09765	-5.17328	2.36717	-7.53631	2.497e-11	3.50756e-10	-6.67354
K01043	-5.17233	5.53121	-9.31905	1.6184e-11	2.44145e-10	-6.73687
K01249	5.17059	0.107298	6.74487	1.09563e-09	9.09637e-09	6.09482
K01932	-5.16777	1.36653	-7.17434	9.2987e-11	1.07937e-09	-6.47793
K02124	-5.16311	4.69093	-7.0154	6.53562e-10	5.82496e-09	-6.17694
K00240	-5.16255	5.82414	-7.78127	4.48626e-11	5.8563e-10	-6.58706
K03319	5.15612	2.61473	6.35494	2.73626e-09	1.97919e-08	5.94669
K01621	5.15385	8.16629	10.8767	9.25266e-18	8.74941e-16	8.58288
K09800	-5.14982	5.16452	-7.80361	2.62972e-11	3.65428e-10	-6.66594
K02444	-5.14724	2.63898	-8.43073	2.12136e-13	5.833e-12	-7.34092
K13734	-5.13815	4.94765	-6.72671	2.35458e-09	1.7388e-08	-5.97124
K06994	5.13228	3.91317	6.49731	1.23448e-09	9.92966e-09	6.0757
K07493	5.12886	8.09948	11.1397	3.37882e-18	3.74277e-16	8.69797
K00767	-5.12767	3.9332	-8.2548	2.92728e-12	5.61835e-11	-6.98117
K02190	-5.12299	4.13586	-7.00382	5.07369e-10	4.6835e-09	-6.21681
K00989	-5.12155	4.1792	-7.71463	4.18659e-12	7.76623e-11	-6.93074
K02557	-5.11508	6.36161	-8.67333	6.65696e-13	1.54545e-11	-7.1863
K08289	-5.11044	2.25282	-8.53989	7.17005e-14	2.31652e-12	-7.48472
K03788	-5.10037	3.28809	-6.471	7.87633e-09	5.17568e-08	-5.77108
K02412	-5.09282	1.40192	-5.90214	2.5294e-08	1.47244e-07	-5.57123
K05515	-5.06179	5.70606	-8.19129	3.13077e-12	5.92098e-11	-6.97173
K09888	-5.06143	2.79532	-7.61264	1.79978e-11	2.64308e-10	-6.72141
K03789	5.06048	7.49755	14.148	9.22526e-24	5.96105e-21	10.0496
K03488	5.05737	3.25944	6.66139	9.15999e-10	7.75399e-09	6.1234
K05810	-5.05592	3.96275	-8.39199	7.27119e-12	1.22567e-10	-6.85222
K09960	5.05554	-0.153339	6.18038	8.30405e-09	5.42914e-08	5.76217
K02410	-5.04945	1.33882	-5.93433	2.02042e-08	1.20511e-07	-5.61024
K13788	-5.04682	3.17791	-6.98594	3.42421e-10	3.35244e-09	-6.27824
K13244	-5.04676	0.929438	-5.95189	2.0646e-08	1.22392e-07	-5.6065
K06179	-5.04595	1.69039	-8.324	3.86654e-13	9.79777e-12	-7.26015
K09760	-5.03681	4.83831	-8.36987	1.15821e-13	3.52851e-12	-7.42148
K02535	-5.03155	4.71443	-7.78995	6.73775e-11	8.25048e-10	-6.52638
K01808	-5.02028	5.15714	-8.36052	9.53158e-12	1.53795e-10	-6.8134
K01999	-5.01987	3.42593	-7.0774	1.14815e-09	9.43089e-09	-6.08732
K02414	-5.01963	1.98148	-5.50056	2.20823e-07	1.04555e-06	-5.1809
K02065	-5.01279	2.37685	-8.67535	3.22225e-14	1.09585e-12	-7.58906
K01940	-5.01211	3.5886	-7.50793	8.46757e-12	1.38518e-10	-6.8304
K02417	-5.01056	1.38564	-5.59751	1.29409e-07	6.52428e-07	-5.27968
K02012	-5.00847	4.39484	-8.04511	1.0818e-12	2.34309e-11	-7.11968
K02066	-5.00723	2.32115	-8.1959	3.47352e-13	8.96126e-12	-7.27464
K01996	-4.99068	2.07177	-6.96377	8.47343e-10	7.34933e-09	-6.1358
K03324	-4.98796	5.05023	-8.36791	7.31049e-13	1.68707e-11	-7.1735
K06076	-4.98278	2.44976	-6.57642	2.37946e-09	1.75051e-08	-5.96952
K07007	-4.98027	3.75452	-7.89811	8.11877e-12	1.34515e-10	-6.83644
K10536	-4.97811	1.79735	-8.1853	3.17338e-13	8.36953e-12	-7.28683
K06142	-4.97481	6.78515	-9.32802	5.42436e-13	1.30623e-11	-7.21422
K01060	4.97184	1.27733	6.11017	1.60862e-08	9.85251e-08	5.64956
K13634	4.96838	-0.455581	7.59699	6.31356e-11	7.79544e-10	6.53612
K01274	-4.96491	5.93051	-7.46044	7.82642e-11	9.30768e-10	-6.5039
K10907	-4.96451	3.2671	-7.42999	2.79014e-11	3.86334e-10	-6.65724
K00878	-4.96443	3.63999	-7.34531	2.47519e-11	3.48957e-10	-6.67483
K09685	4.96236	6.32178	8.83407	4.58188e-13	1.13146e-11	7.23716
K01208	-4.96233	0.85735	-8.95778	2.46715e-14	8.61723e-13	-7.62359
K01173	-4.95685	3.21748	-6.38489	4.61771e-09	3.21416e-08	-5.86039
K00602	-4.94962	5.918	-10.2207	1.00477e-12	2.20085e-11	-7.12985
K02049	-4.94587	4.91162	-9.06147	7.93347e-13	1.81393e-11	-7.1623
K02348	4.93865	0.617101	7.07281	1.67807e-10	1.78243e-09	6.38824
K02068	4.93737	0.633105	6.68343	9.90568e-10	8.29467e-09	6.11092
K00177	-4.93501	2.68085	-7.06903	1.39972e-10	1.52009e-09	-6.41592
K08600	-4.93494	2.44293	-8.18177	4.35382e-12	7.92477e-11	-6.92519
K03402	-4.9209	3.79677	-8.60459	6.67121e-12	1.13464e-10	-6.86453
K01096	4.92074	1.21663	6.95991	5.09007e-10	4.68746e-09	6.2163
K01246	4.92013	1.22128	7.15127	9.5684e-11	1.10407e-09	6.47362
K00721	-4.9179	5.12975	-8.40522	1.04157e-11	1.66179e-10	-6.80064
K02517	-4.91613	2.74452	-7.24717	4.0867e-11	5.44472e-10	-6.6009
K02747	-4.91355	1.96522	-6.64644	1.92705e-09	1.46493e-08	-6.00384
K01215	4.91011	6.79361	8.37692	4.41416e-12	7.98428e-11	6.92324
K03095	4.9076	-0.31957	7.12099	9.13636e-11	1.07014e-09	6.48059
K03147	-4.90248	5.11225	-6.93614	6.32751e-10	5.67906e-09	-6.18205
K06972	-4.89826	4.26058	-8.23027	1.83437e-12	3.7829e-11	-7.04653
K01719	-4.89818	4.23638	-7.03329	3.41641e-09	2.43134e-08	-5.91022
K00756	-4.89179	4.59535	-7.46678	2.06841e-11	2.98113e-10	-6.70111
K03523	-4.88981	3.22616	-7.53888	1.58039e-10	1.69258e-09	-6.39741
K03149	-4.88458	2.67017	-8.35482	3.48429e-12	6.52588e-11	-6.95666
K01740	-4.88171	2.8242	-7.79254	3.20573e-12	6.03331e-11	-6.9684
K06200	-4.88015	7.64436	-8.42749	2.59995e-11	3.6259e-10	-6.66761
K07862	-4.8785	2.09901	-7.91069	2.05768e-12	4.15501e-11	-7.03052
K02416	-4.87684	1.24581	-5.96313	2.11987e-08	1.25477e-07	-5.60192
K02118	-4.87114	7.05672	-8.79873	5.93293e-12	1.03148e-10	-6.88125
K07567	-4.87018	4.42823	-7.17893	1.09354e-10	1.23989e-09	-6.45342
K02390	-4.87004	2.87277	-5.49429	2.42547e-07	1.14121e-06	-5.16337
K04041	-4.86944	4.18313	-7.61759	2.62708e-10	2.64551e-09	-6.31932
K00346	-4.85779	4.87397	-6.70263	3.92407e-09	2.75961e-08	-5.88736
K01960	-4.8532	6.38753	-8.10445	2.34847e-11	3.35979e-10	-6.68253
K01738	-4.84277	3.22329	-7.73343	6.01808e-12	1.03851e-10	-6.87922
K05591	-4.84046	2.41994	-6.92433	2.40375e-10	2.42691e-09	-6.33304
K00634	-4.83851	3.04769	-6.79765	4.4925e-10	4.17684e-09	-6.23588
K03817	4.83815	-1.09357	7.62294	1.04873e-11	1.66636e-10	6.79965
K00889	-4.82969	2.01145	-7.26587	2.90464e-11	3.99336e-10	-6.65133
K01790	-4.82703	4.11302	-7.53334	1.81902e-11	2.66126e-10	-6.71986
K07568	-4.82279	5.49472	-8.08699	4.4277e-12	7.98428e-11	-6.92281
K00350	-4.82157	1.95711	-7.71462	9.27473e-12	1.51085e-10	-6.81733
K08168	-4.81537	3.12855	-6.13788	1.12124e-08	7.12628e-08	-5.71129
K03564	-4.81451	3.45341	-7.0448	9.61318e-11	1.10594e-09	-6.47291
K01755	-4.8092	3.85672	-7.27474	9.27891e-11	1.07937e-09	-6.47826
K02011	-4.80759	2.36561	-8.72304	1.15555e-13	3.52851e-12	-7.42178
K02236	4.8067	-0.944744	8.28971	6.67263e-12	1.13464e-10	6.8645
K07035	-4.80416	1.78512	-9.42128	1.03662e-14	3.82761e-13	-7.73468
K07171	4.80331	3.00761	7.22577	7.76846e-11	9.26718e-10	6.50502
K02495	-4.80314	5.68547	-8.63894	4.40055e-13	1.09365e-11	-7.24263
K11085	-4.79706	3.86235	-7.20244	1.23848e-10	1.37188e-09	-6.43454
K00097	-4.79696	2.71258	-7.03291	2.81986e-10	2.81043e-09	-6.30837
K02781	4.79609	3.50749	6.86213	1.96837e-10	2.03503e-09	6.36379
K03445	-4.7954	1.66771	-6.76394	9.08377e-10	7.7063e-09	-6.12473
K00175	-4.79499	5.2809	-7.24403	5.89703e-10	5.36685e-09	-6.19316
K00077	-4.79155	4.35114	-8.34488	1.46072e-11	2.2122e-10	-6.75175
K06885	4.79076	5.9559	8.80187	2.53335e-13	6.77365e-12	7.31713
K03088	-4.78668	6.54743	-8.31553	6.56248e-13	1.5327e-11	-7.18825
K03814	-4.77962	1.88928	-7.59591	4.82819e-11	6.17786e-10	-6.57614
K01273	-4.77959	3.41258	-7.01889	3.46011e-10	3.37906e-09	-6.27662
K06346	-4.77941	5.67994	-8.97214	2.26291e-12	4.49913e-11	-7.01724
K01376	4.77747	8.25346	11.6244	3.04896e-17	2.36417e-15	8.44467
K00002	-4.77547	3.72032	-7.31864	3.78392e-10	3.63125e-09	-6.26269
K03715	-4.77499	0.879021	-7.38791	1.91712e-10	1.99745e-09	-6.36784
K01492	-4.77169	0.608505	-6.54915	1.16694e-09	9.52469e-09	-6.08472
K12267	-4.76901	3.81331	-7.25225	3.05363e-10	3.02013e-09	-6.29603
K13815	-4.7681	1.32428	-5.16421	8.56438e-07	3.55504e-06	-4.92205
K00640	-4.76562	3.08177	-7.29123	5.8544e-11	7.2516e-10	-6.54741
K11358	-4.76342	1.69599	-6.67307	1.42347e-09	1.12604e-08	-6.0528
K07183	-4.76038	3.76089	-6.44406	3.92908e-09	2.75961e-08	-5.88715
K03778	4.75773	9.88483	12.953	3.74027e-20	9.06314e-18	9.19528
K03684	-4.75288	2.48734	-6.60062	1.33259e-09	1.06305e-08	-6.06342
K13626	-4.7517	1.39704	-5.4243	2.47911e-07	1.16362e-06	-5.15927
K06188	-4.75115	2.48298	-6.05004	1.85683e-08	1.11785e-07	-5.62484
K13378	-4.75083	4.36557	-6.50398	2.47948e-09	1.81409e-08	-5.9628
K03296	-4.74969	5.87385	-8.4239	7.43343e-11	9.016e-10	-6.51164
K01933	-4.74752	4.43137	-8.17226	4.25399e-12	7.82855e-11	-6.92848
K07487	4.74232	5.24892	7.84572	8.99272e-13	2.02702e-11	7.1451
K00991	-4.74091	3.50589	-7.44148	1.87581e-10	1.96554e-09	-6.37118
K03498	-4.73907	4.79855	-8.01895	6.02697e-12	1.03851e-10	-6.87901
K01277	-4.73769	3.88169	-6.95023	9.68668e-10	8.13831e-09	-6.11449
K00826	-4.73727	5.88206	-8.50836	1.16128e-09	9.49848e-09	-6.0855
K00241	-4.73684	5.0523	-6.55495	5.52731e-09	3.77943e-08	-5.83047
K01494	-4.73188	1.76274	-7.66785	7.76454e-12	1.29755e-10	-6.84283
K03340	-4.7278	5.83528	-7.34482	8.42387e-11	9.95712e-10	-6.49283
K01916	4.7272	7.15308	10.0064	3.92721e-17	2.76832e-15	8.41505
K02120	-4.72404	4.60138	-7.08484	5.19178e-10	4.75852e-09	-6.2132
K04656	-4.72359	1.73558	-6.67979	8.87729e-10	7.59762e-09	-6.12839
K07107	-4.72133	3.00603	-7.80659	1.26053e-11	1.94704e-10	-6.7731
K01885	-4.71237	7.71126	-10.0683	1.93722e-14	6.82782e-13	-7.65473
K02745	-4.70103	1.16659	-7.19441	5.24051e-11	6.56215e-10	-6.56394
K02784	-4.69187	1.50236	-7.22107	1.64856e-10	1.75867e-09	-6.39095
K08070	-4.68711	4.74172	-8.4265	3.64406e-11	4.88859e-10	-6.61787
K07277	-4.6858	7.19453	-8.27657	5.19622e-12	9.19897e-11	-6.90011
K00432	-4.68397	6.39433	-7.88638	7.58094e-11	9.12774e-10	-6.50869
K00278	-4.68149	4.61651	-6.88995	4.27861e-10	4.01651e-09	-6.24351
K01903	-4.67928	5.39478	-7.09744	4.21686e-10	3.99725e-09	-6.24578
K09961	4.67582	0.323275	5.91988	3.63636e-08	2.04025e-07	5.50766
K01673	-4.67547	1.75326	-8.35643	2.09767e-12	4.21381e-11	-7.02783
K01644	4.67163	5.31493	7.41302	1.77707e-11	2.62965e-10	6.72326
K09118	-4.66677	3.8276	-6.22441	8.32326e-09	5.43254e-08	-5.76178
K07085	-4.66604	5.43656	-7.81645	1.66684e-11	2.49511e-10	-6.73258
K11473	-4.66553	3.4324	-6.54871	2.3e-09	1.70174e-08	-5.97506
K03767	-4.665	2.34087	-6.6119	6.32797e-10	5.67906e-09	-6.18204
K05539	-4.66143	0.669824	-6.88295	8.2969e-10	7.24484e-09	-6.13914
K01910	4.6598	4.44357	7.24778	2.32518e-11	3.33878e-10	6.68399
K07037	-4.6533	4.13195	-6.25396	9.11156e-09	5.89742e-08	-5.74649
K02397	-4.65217	1.29705	-5.2951	5.70085e-07	2.46676e-06	-5.00109
K03628	-4.64665	7.54338	-8.54734	2.99551e-12	5.72098e-11	-6.97793
K02067	-4.64332	3.12652	-8.11016	1.71973e-11	2.55456e-10	-6.72803
K06941	-4.64299	4.93611	-7.94152	4.80505e-11	6.16861e-10	-6.57685
K14441	-4.64221	5.25011	-7.60591	1.78643e-11	2.63345e-10	-6.72249
K06861	-4.63898	3.43996	-6.70538	7.15972e-10	6.32306e-09	-6.16252
K11688	-4.63751	0.705263	-7.36151	3.14624e-11	4.27999e-10	-6.63956
K01255	-4.63374	5.12142	-7.48715	1.34427e-09	1.06798e-08	-6.06201
K02800	4.63229	1.19769	6.64801	4.27755e-10	4.01651e-09	6.24355
K03408	-4.63066	0.642371	-5.677	1.10695e-07	5.68431e-07	-5.30823
K03312	-4.62948	4.46082	-6.8474	8.68202e-10	7.47899e-09	-6.13193
K03191	-4.6294	0.313742	-7.06628	1.29326e-10	1.42039e-09	-6.42796
K00313	-4.61573	1.84955	-6.88313	5.14444e-10	4.72631e-09	-6.21463
K00099	-4.61284	3.9632	-7.97028	4.96216e-12	8.90662e-11	-6.90665
K01991	-4.61134	5.06184	-6.59405	2.67055e-09	1.94253e-08	-5.95067
K05606	-4.60664	3.48168	-6.42692	2.21881e-09	1.65112e-08	-5.98092
K03521	-4.60302	6.6869	-7.35913	7.42062e-10	6.53362e-09	-6.15685
K01195	-4.60157	2.86332	-6.59965	4.70782e-09	3.27101e-08	-5.85718
K02536	-4.60071	5.03329	-7.74065	5.50656e-12	9.66015e-11	-6.89187
K01159	-4.58995	3.39299	-6.70537	9.03088e-10	7.69511e-09	-6.12566
K02081	-4.58858	2.94376	-6.62964	1.42607e-09	1.12604e-08	-6.05251
K03615	-4.58522	3.62148	-6.73548	1.30952e-09	1.04681e-08	-6.06622
K09817	-4.58172	5.34898	-9.5166	3.8656e-10	3.69136e-09	-6.25936
K13730	-4.5774	3.52256	-7.76229	3.17418e-11	4.3029e-10	-6.63826
K03571	4.57552	3.42721	7.06513	8.98531e-11	1.05564e-09	6.48311
K03527	-4.57457	7.66594	-9.23551	2.33776e-12	4.62422e-11	-7.01269
K01303	-4.57246	3.0236	-6.27031	9.80767e-09	6.28501e-08	-5.73402
K11144	4.56993	6.50716	8.90174	3.24005e-13	8.45634e-12	7.28402
K01442	4.56913	2.55463	5.54747	1.56605e-07	7.72467e-07	5.24462
K02221	4.5648	2.60176	7.10757	5.40691e-11	6.74038e-10	6.55928
K10439	-4.55653	4.64391	-7.09145	6.70298e-11	8.24999e-10	-6.52716
K08218	-4.55226	2.72426	-6.72964	1.10619e-09	9.14434e-09	-6.09328
K03718	-4.54794	5.36198	-6.52079	1.36601e-08	8.50084e-08	-5.6776
K00652	-4.54674	4.42515	-6.32825	1.14809e-08	7.285e-08	-5.70726
K03924	-4.54226	5.09999	-7.21427	1.16697e-10	1.30385e-09	-6.44357
K01567	-4.54098	3.86198	-7.69268	1.06105e-11	1.67746e-10	-6.79797
K03706	-4.53865	1.42884	-6.27086	5.86915e-09	3.98506e-08	-5.82044
K02392	-4.53571	1.67735	-4.64838	8.76469e-06	3.0367e-05	-4.4456
K01067	-4.53545	3.88981	-6.55813	1.91473e-09	1.45857e-08	-6.00488
K00290	-4.53509	3.79565	-6.62508	1.81905e-09	1.3993e-08	-6.01319
K03367	4.52896	8.33822	10.2784	6.50803e-17	4.20527e-15	8.35564
K02556	-4.52798	0.486776	-6.09148	9.62956e-09	6.19135e-08	-5.73713
K02477	-4.52579	0.71902	-8.03702	2.6039e-12	5.07303e-11	-6.9976
K01770	-4.52156	2.3467	-6.7054	1.57638e-09	1.22724e-08	-6.03635
K01854	-4.51221	6.43186	-7.55285	2.43413e-11	3.46953e-10	-6.67728
K05275	-4.50759	2.06087	-6.50707	2.8064e-09	2.02238e-08	-5.94254
K03072	-4.50436	3.69137	-7.18665	1.00663e-10	1.15464e-09	-6.46595
K03593	-4.5031	4.47141	-7.35764	3.17945e-10	3.13657e-09	-6.28977
K07164	-4.50175	6.30049	-7.50353	1.26283e-10	1.39487e-09	-6.43158
K00351	-4.50167	4.49221	-5.96614	4.97737e-08	2.7256e-07	-5.45212
K01176	-4.49888	5.93432	-7.23232	1.94173e-10	2.01285e-09	-6.36588
K02123	-4.48213	5.69547	-7.46689	4.07002e-10	3.86752e-09	-6.25132
K06168	-4.47879	5.58227	-7.83091	1.62546e-11	2.4426e-10	-6.73623
K02823	-4.47375	3.60791	-7.04903	1.52257e-10	1.63973e-09	-6.4031
K09976	4.47079	2.89822	6.88754	8.97011e-11	1.05564e-09	6.48336
K00904	4.47025	8.41874	11.0002	1.78042e-18	2.15708e-16	8.77039
K10542	-4.46992	0.619107	-7.42833	4.26758e-11	5.60862e-10	-6.59448
K00998	-4.46886	2.65623	-6.67608	1.45993e-09	1.14578e-08	-6.04873
K02538	-4.46612	1.85381	-7.15924	2.78522e-10	2.78307e-09	-6.31029
K01267	-4.46531	3.82314	-6.74827	2.47993e-09	1.81409e-08	-5.96277
K13963	-4.46499	2.1072	-5.86482	3.3322e-08	1.89428e-07	-5.52302
K03771	-4.46359	4.5992	-6.99878	1.54312e-09	1.20376e-08	-6.03979
K07387	-4.46229	1.73144	-6.83607	3.58863e-10	3.47539e-09	-6.27095
K03081	4.45831	5.88483	7.10303	7.75374e-11	9.26718e-10	6.5053
K02760	4.45771	5.66	6.73116	6.58318e-10	5.8539e-09	6.17579
K03413	-4.45578	1.28861	-6.20619	8.75096e-09	5.67349e-08	-5.75332
K07495	-4.45532	2.01046	-6.12918	9.23393e-09	5.95673e-08	-5.74423
K01197	-4.45371	2.86406	-6.68061	8.53277e-10	7.38427e-09	-6.13469
K03406	-4.4494	5.16537	-5.20481	1.25615e-06	5.02072e-06	-4.84657
K05521	-4.44037	2.78638	-6.51539	2.6815e-09	1.94685e-08	-5.95
K02565	-4.43838	2.53416	-6.30527	7.11528e-09	4.73172e-08	-5.78818
K02438	-4.43651	4.59187	-6.07989	8.93004e-08	4.65972e-07	-5.34725
K13787	-4.42908	1.93791	-6.5007	2.25439e-09	1.67438e-08	-5.97833
K03309	-4.42869	1.79112	-7.18203	4.77824e-11	6.15456e-10	-6.57769
K12308	4.42835	1.79825	5.43625	3.46917e-07	1.57494e-06	5.09599
K06595	-4.42492	1.64007	-4.82447	3.88918e-06	1.44015e-05	-4.61722
K07574	-4.42329	2.02482	-7.06802	1.54177e-10	1.6558e-09	-6.40118
K03561	-4.42294	7.46727	-7.69102	4.1215e-11	5.47228e-10	-6.59964
K02744	-4.42276	0.947711	-7.1622	1.13225e-10	1.27608e-09	-6.44815
K07053	-4.42038	1.42279	-7.38375	5.11482e-11	6.48316e-10	-6.56755
K01897	-4.4161	7.91222	-8.92688	6.29286e-10	5.67381e-09	-6.18292
K03653	-4.41371	-0.0137023	-7.00832	3.49129e-10	3.40094e-09	-6.27523
K07271	-4.41323	3.30463	-6.78423	3.72222e-10	3.5809e-09	-6.26525
K07405	-4.40921	4.24584	-5.98589	3.54631e-08	2.00423e-07	-5.51207
K05885	4.40651	3.9035	7.52691	1.01855e-10	1.16487e-09	6.46417
K01726	-4.4041	5.41002	-7.06327	4.26622e-10	4.01651e-09	-6.24396
K09650	-4.39975	1.81112	-6.41848	4.20139e-09	2.94553e-08	-5.87606
K01284	-4.39274	4.77097	-5.94558	4.77548e-08	2.62246e-07	-5.45947
K08368	4.39259	3.93885	7.46982	4.5936e-11	5.93646e-10	6.58355
K02119	-4.39051	3.91875	-6.71405	1.24435e-09	9.9883e-09	-6.07442
K00874	-4.38438	2.27083	-6.67988	1.62506e-09	1.26007e-08	-6.03144
K12234	4.38318	-1.57287	7.40207	4.2464e-11	5.59976e-10	6.59522
K03559	-4.37988	2.3108	-6.93077	1.16003e-10	1.29983e-09	-6.44447
K08999	-4.37935	1.92201	-6.64978	1.2158e-09	9.82012e-09	-6.07815
K07301	-4.37908	1.09111	-7.10311	2.10465e-10	2.15866e-09	-6.3535
K01715	-4.37842	4.66114	-5.39129	6.77398e-07	2.87653e-06	-4.96773
K00606	-4.37812	1.49085	-6.59154	8.99423e-10	7.68075e-09	-6.12631
K02054	4.37785	-0.2688	5.99135	2.79438e-08	1.61699e-07	5.55385
K03269	-4.37775	1.88249	-6.41241	2.88482e-09	2.07119e-08	-5.93802
K02407	-4.37491	3.846	-4.5373	1.49137e-05	4.97593e-05	-4.32996
K05964	4.37219	1.19249	6.31123	5.66827e-09	3.86219e-08	5.82626
K06215	-4.36763	6.14732	-7.59574	4.39517e-10	4.11596e-09	-6.23931
K14623	-4.36725	1.5083	-6.26595	7.11113e-09	4.73172e-08	-5.78828
K00537	4.36656	6.72389	9.44956	5.67776e-15	2.17947e-13	7.81091
K03760	-4.35574	2.80895	-5.99202	3.62707e-08	2.03799e-07	-5.50811
K03517	-4.35448	2.4069	-6.24263	5.85417e-09	3.98186e-08	-5.82087
K01768	-4.34877	2.64948	-7.04784	1.09374e-10	1.23989e-09	-6.45339
K03700	4.34851	5.21185	7.85251	9.78669e-13	2.18063e-11	7.13347
K03048	4.33259	8.32973	10.1038	1.53294e-16	9.00486e-15	8.25391
K12506	-4.3307	0.626736	-7.46627	1.20009e-11	1.87587e-10	-6.7802
K00284	-4.32718	1.62164	-5.76947	5.48255e-08	2.98118e-07	-5.43491
K03412	-4.32711	1.37487	-4.90297	2.7859e-06	1.04762e-05	-4.686
K06041	-4.32601	2.82477	-6.12068	1.7114e-08	1.04127e-07	-5.6389
K02484	-4.32213	4.40967	-6.55074	1.91492e-09	1.45857e-08	-6.00486
K04744	-4.32023	2.13053	-6.89794	3.59701e-10	3.47539e-09	-6.27058
K00128	-4.31978	5.40057	-6.55023	2.15069e-09	1.60351e-08	-5.986
K02897	-4.31447	6.84047	-6.61892	9.77909e-09	6.27707e-08	-5.73452
K09808	-4.30345	3.78031	-6.13394	1.5423e-08	9.50635e-08	-5.65679
K02406	-4.30007	8.39325	-5.6814	1.39145e-07	6.95187e-07	-5.26637
K00661	4.29633	3.54704	6.46115	1.19636e-09	9.7239e-09	6.08073
K03313	-4.29556	4.22041	-6.59787	7.56785e-09	4.99839e-08	-5.77781
K07316	-4.29552	4.24557	-7.41775	1.16695e-11	1.83169e-10	-6.78424
K03787	-4.29549	1.74388	-6.69439	1.09938e-09	9.10747e-09	-6.09427
K00347	-4.2952	3.81977	-5.92034	4.98619e-08	2.72658e-07	-5.4518
K12950	-4.29501	2.40211	-5.35216	3.97809e-07	1.78508e-06	-5.07
K08303	-4.29301	6.02806	-7.58777	1.65116e-10	1.75867e-09	-6.39071
K00946	-4.29192	3.57098	-6.19541	1.03719e-08	6.63561e-08	-5.72453
K03270	-4.2912	1.6747	-6.66737	8.44679e-10	7.34265e-09	-6.1363
K14205	-4.29045	3.66814	-6.46378	2.56191e-09	1.87054e-08	-5.95746
K00029	-4.28957	4.29215	-5.68923	1.80739e-07	8.74812e-07	-5.21813
K10007	-4.284	2.49579	-5.13165	1.02814e-06	4.20033e-06	-4.88617
K01129	-4.28206	4.6769	-7.33825	1.90992e-10	1.99589e-09	-6.36841
K00929	-4.28173	2.37566	-6.00388	1.92064e-08	1.15268e-07	-5.619
K05919	-4.28005	5.52596	-6.5683	1.84023e-08	1.1113e-07	-5.62639
K06960	-4.27876	5.25234	-7.07724	1.81226e-10	1.91447e-09	-6.37646
K01661	-4.2746	1.98443	-6.75785	8.82596e-10	7.57041e-09	-6.12931
K07482	4.27063	7.57955	9.20123	2.44384e-16	1.35354e-14	8.19802
K07727	4.26787	-1.31027	7.4182	6.82202e-11	8.31728e-10	6.52452
K03410	-4.26013	0.762014	-5.01285	1.60437e-06	6.3213e-06	-4.79778
K10040	4.25667	4.87171	7.00463	2.07996e-09	1.56222e-08	5.99144
K02445	-4.25369	3.4771	-5.63026	1.99578e-07	9.52909e-07	-5.19973
K01322	-4.2536	3.02009	-6.00143	3.57546e-08	2.01484e-07	-5.51063
K00558	-4.24935	7.01003	-7.88397	3.81547e-10	3.65249e-09	-6.2614
K03082	-4.24912	0.706706	-7.14261	1.92171e-10	1.99745e-09	-6.36747
K00979	-4.24755	1.90461	-6.44997	2.28395e-09	1.69309e-08	-5.97621
K02400	-4.2472	1.36928	-4.99652	1.9226e-06	7.49139e-06	-4.76139
K00895	-4.24702	6.42675	-6.91239	1.63545e-09	1.2656e-08	-6.03041
K07084	-4.24343	2.71452	-6.63512	1.7358e-09	1.34057e-08	-6.02078
K06286	4.24289	7.34742	8.64438	8.42975e-12	1.38484e-10	6.83105
K01620	-4.24193	1.61868	-6.9443	2.1138e-10	2.16232e-09	-6.35284
K14534	-4.23954	1.82431	-4.90865	3.37059e-06	1.25652e-05	-4.64684
K09125	-4.23825	2.38993	-6.1833	2.93799e-08	1.685e-07	-5.54509
K02083	-4.23728	1.31949	-6.09145	1.93936e-08	1.16212e-07	-5.61733
K01676	-4.23383	4.38972	-6.11784	4.04513e-08	2.2598e-07	-5.48887
K01687	-4.23326	1.65924	-6.0852	1.26145e-08	7.91366e-08	-5.69121
K02446	-4.23309	3.69828	-5.94131	3.56917e-08	2.01422e-07	-5.51094
K07230	-4.22999	5.70656	-6.67099	1.14273e-09	9.40633e-09	-6.08808
K08963	-4.22663	3.22009	-6.2681	4.55356e-09	3.18093e-08	-5.86272
K05311	4.22542	9.58107	10.121	1.15186e-17	1.05821e-15	8.55766
K02422	-4.22247	1.06887	-4.54759	1.30043e-05	4.38034e-05	-4.36003
K09124	-4.22188	1.44754	-5.64317	1.09292e-07	5.62714e-07	-5.31056
K03708	-4.22078	2.09345	-6.37993	3.47503e-09	2.46752e-08	-5.90742
K00339	-4.21843	2.71878	-5.78171	6.09848e-08	3.27477e-07	-5.41589
K07486	4.21707	6.84926	9.8586	1.88758e-16	1.07149e-14	8.22902
K01006	-4.21057	7.82375	-9.31342	4.29566e-14	1.42344e-12	-7.55171
K02481	-4.20914	3.48906	-5.73683	8.11551e-08	4.27498e-07	-5.36454
K08309	-4.20813	1.95706	-6.90025	1.33136e-10	1.44992e-09	-6.42355
K01997	-4.20233	1.504	-6.46294	5.06357e-09	3.48076e-08	-5.84507
K07221	-4.20045	3.69589	-5.23672	9.81999e-07	4.03734e-06	-4.89521
K03150	-4.19793	2.7843	-6.18971	6.74445e-09	4.50832e-08	-5.79717
K03322	4.19744	4.55382	6.92154	2.32681e-10	2.35537e-09	6.33806
K01643	4.19648	5.24746	6.528	1.88375e-09	1.4462e-08	6.00753
K00748	-4.19458	2.41275	-6.28842	6.02432e-09	4.07614e-08	-5.81608
K00459	-4.19008	1.5687	-5.94853	2.80841e-08	1.62268e-07	-5.55298
K03784	-4.18986	4.03707	-6.10184	3.90256e-08	2.1833e-07	-5.49521
K00701	-4.1895	1.31357	-5.69064	1.5978e-07	7.84134e-07	-5.24092
K07391	-4.18145	4.19981	-6.30291	1.7703e-08	1.07409e-07	-5.63307
K00349	-4.1795	2.05157	-6.06773	1.64398e-08	1.00531e-07	-5.64582
K00817	-4.17666	4.32807	-6.15949	1.20476e-08	7.57028e-08	-5.69905
K01902	-4.17302	4.724	-5.66433	1.32879e-07	6.67321e-07	-5.27483
K06020	-4.16732	4.01157	-7.00309	5.55092e-09	3.78889e-08	-5.82975
K03154	-4.16635	1.04307	-6.21602	1.31583e-08	8.20173e-08	-5.684
K00048	-4.1661	2.16079	-5.40766	3.00154e-07	1.38371e-06	-5.12335
K01585	-4.16085	3.40064	-6.04751	2.20246e-08	1.29574e-07	-5.5953
K10008	-4.16059	2.68586	-5.83997	5.99015e-08	3.22694e-07	-5.4191
K00610	-4.16024	2.23764	-6.11686	1.17089e-08	7.39339e-08	-5.70391
K03310	-4.15909	5.48026	-6.81697	7.64238e-10	6.70351e-09	-6.15218
K00532	-4.15219	5.94377	-6.35882	6.26713e-09	4.22568e-08	-5.80947
K00043	-4.15016	4.02066	-5.35547	4.88263e-07	2.15113e-06	-5.03087
K00800	-4.14994	4.62239	-8.00171	2.99593e-10	2.97064e-09	-6.29899
K07341	4.14926	3.17945	6.81116	8.38537e-10	7.30564e-09	6.13746
K01858	-4.14285	3.39555	-5.59278	1.21925e-07	6.20345e-07	-5.29059
K12340	-4.14195	1.04926	-5.77673	9.21088e-08	4.78694e-07	-5.34164
K11708	-4.13806	1.4248	-5.57295	1.26131e-07	6.39363e-07	-5.28438
K00111	-4.13759	4.76226	-7.05037	9.19384e-09	5.94075e-08	-5.74497
K10200	-4.13138	1.90217	-4.751	5.94674e-06	2.13675e-05	-4.52827
K14051	-4.12587	0.776798	-5.38608	3.12819e-07	1.43526e-06	-5.11556
K02411	-4.12459	0.519447	-5.03979	1.48825e-06	5.89974e-06	-4.81281
K00359	-4.12439	8.62154	-9.64885	6.43854e-10	5.76495e-09	-6.1793
K01950	-4.12111	5.58853	-6.47686	4.26399e-09	2.98402e-08	-5.87361
K01451	-4.11737	4.06611	-6.80389	1.18095e-09	9.6188e-09	-6.08281
K08987	4.11676	-1.23048	7.4725	2.58799e-11	3.62225e-10	6.66829
K07737	4.11635	3.75137	5.76139	4.43149e-08	2.46144e-07	5.47273
K02431	-4.11352	0.115538	-7.32637	1.22232e-10	1.35786e-09	-6.43653
K06213	-4.11046	5.03499	-7.16317	1.21138e-09	9.82012e-09	-6.07873
K01079	-4.10837	3.51448	-6.55639	1.2138e-09	9.82012e-09	-6.07841
K03839	-4.10828	6.70787	-6.02297	1.31394e-07	6.61575e-07	-5.27689
K05966	4.10821	0.581964	5.74468	8.17879e-08	4.30246e-07	5.36314
K01155	-4.10803	4.70329	-6.6614	1.51434e-09	1.18369e-08	-6.04283
K01206	-4.1074	3.39211	-6.06842	1.45093e-08	8.97167e-08	-5.66727
K01840	-4.10377	8.1899	-8.64333	6.2136e-12	1.06593e-10	-6.87466
K09690	-4.10219	-0.086257	-7.34814	2.45874e-11	3.48957e-10	-6.67581
K08384	-4.09919	1.66884	-5.99901	2.4776e-08	1.44446e-07	-5.57484
K01711	-4.09606	4.01516	-5.52315	2.48243e-07	1.16377e-06	-5.15902
K03797	-4.09574	7.62578	-10.096	7.43184e-10	6.53362e-09	-6.15661
K00162	-4.09267	3.6736	-5.57253	1.68636e-07	8.24465e-07	-5.23096
K02023	4.09032	7.33979	7.41514	1.06406e-10	1.21334e-09	6.45756
K03605	-4.09023	2.03779	-6.61308	7.04531e-10	6.23623e-09	-6.16507
K01278	-4.08583	5.22355	-6.06852	3.08938e-08	1.7641e-07	-5.53629
K00639	-4.08398	6.07231	-6.35295	1.0751e-08	6.84424e-08	-5.71844
K13256	4.08386	-1.315	7.33411	3.3351e-10	3.27347e-09	6.28234
K00340	-4.08276	1.11414	-5.95855	2.85911e-08	1.64463e-07	-5.54985
K14058	-4.08202	1.57767	-6.78719	4.47636e-10	4.17183e-09	-6.23644
K00046	-4.08125	0.356806	-6.52821	1.50552e-09	1.17917e-08	-6.04377
K00248	-4.0783	6.46542	-6.81748	2.05909e-09	1.55011e-08	-5.99308
K01182	-4.0778	5.80661	-6.80595	1.33758e-09	1.06485e-08	-6.06282
K06287	-4.07281	2.64499	-6.14399	1.71352e-08	1.04127e-07	-5.63869
K02525	-4.07252	0.22191	-6.7671	8.64745e-10	7.46685e-09	-6.13256
K07460	-4.07245	1.41811	-8.19716	5.01772e-12	8.96483e-11	-6.90507
K01958	-4.07124	3.8684	-6.04673	2.24242e-08	1.31725e-07	-5.59218
K10819	-4.06297	3.57109	-6.28504	8.15176e-09	5.34067e-08	-5.76529
K00575	-4.06161	1.07954	-4.70268	6.32408e-06	2.2494e-05	-4.51525
K00919	-4.0599	3.63343	-6.34486	8.15496e-09	5.34067e-08	-5.76522
K06211	-4.05438	0.633868	-5.77554	9.94439e-08	5.14858e-07	-5.32774
K07039	-4.05201	1.06905	-5.98603	2.06405e-08	1.22392e-07	-5.60655
K07263	-4.04358	7.8952	-7.72147	4.15597e-11	5.49922e-10	-6.59841
K01092	-4.03908	3.29204	-6.61696	5.8895e-09	3.99189e-08	-5.81987
K07080	-4.03834	2.40046	-4.97342	2.20836e-06	8.44359e-06	-4.73336
K02825	4.03644	6.572	7.575	1.24097e-11	1.92449e-10	6.77536
K00330	-4.03239	2.76696	-5.34571	6.28065e-07	2.69062e-06	-4.98238
K01488	4.03211	3.36377	5.97471	2.85056e-08	1.64214e-07	5.55038
K02037	4.03115	6.70291	7.79816	1.65123e-12	3.42343e-11	7.06116
K00342	-4.0295	3.93391	-5.76795	1.12387e-07	5.75596e-07	-5.30546
K02117	-4.02759	7.04385	-6.81701	3.77628e-09	2.66678e-08	-5.89371
K01512	4.02671	0.0825921	6.51825	1.44473e-09	1.13707e-08	6.05041
K00174	-4.02633	6.17131	-6.56516	2.36919e-09	1.74626e-08	-5.97023
K03783	-4.02417	3.77288	-5.87136	4.41054e-08	2.45332e-07	-5.47357
K01886	-4.02156	6.00722	-6.04755	4.50817e-08	2.50045e-07	-5.46969
K12251	-4.0213	1.66823	-6.11894	1.9143e-08	1.15066e-07	-5.61957
K07503	-4.02032	0.976029	-6.32067	7.64496e-09	5.03218e-08	-5.77611
K04654	-4.0203	0.706456	-5.93432	2.90801e-08	1.67027e-07	-5.54689
K07642	-4.01947	0.643956	-6.33517	6.69074e-09	4.48014e-08	-5.79851
K01698	-4.01941	2.77801	-5.27362	5.64049e-07	2.44885e-06	-5.00314
K10005	-4.01791	2.19469	-5.88676	5.29945e-08	2.88973e-07	-5.44096
K00891	-4.01579	2.46061	-5.74409	6.32017e-08	3.37511e-07	-5.4095
K00012	-4.01532	3.94176	-5.62758	1.5784e-07	7.76657e-07	-5.24317
K03079	4.01502	3.26088	5.41962	2.49007e-07	1.16594e-06	5.15845
K03602	4.01413	4.07067	7.17947	1.46147e-10	1.57831e-09	6.40934
K12063	-4.01061	1.45141	-5.62285	1.83081e-07	8.83943e-07	-5.21574
K06153	-4.01021	4.84239	-7.46095	5.24701e-11	6.56215e-10	-6.56375
K09820	-4.0099	3.6025	-5.64076	1.74195e-07	8.48437e-07	-5.22496
K00356	-4.00508	1.11798	-6.6458	2.71383e-09	1.96664e-08	-5.94803
K08372	-4.00405	4.32728	-5.2899	6.88001e-07	2.91517e-06	-4.96472
K12700	4.00215	6.15948	8.04761	1.48291e-12	3.15067e-11	7.07608
K03832	-3.99822	8.05353	-8.32682	3.35284e-11	4.51352e-10	-6.63018
K06997	-3.99388	4.88642	-6.96453	4.24286e-10	4.01209e-09	-6.24482
K09811	-3.99201	5.56508	-6.70914	1.3607e-09	1.07882e-08	-6.06006
K01186	-3.99059	4.82116	-6.35324	7.30732e-09	4.83934e-08	-5.7837
K00260	-3.98584	5.6048	-5.70018	1.36955e-07	6.8513e-07	-5.26929
K14445	-3.98445	4.31559	-6.12424	1.27479e-08	7.98441e-08	-5.68941
K10006	-3.98292	0.888679	-6.22755	1.15575e-08	7.32164e-08	-5.70613
K02527	-3.9829	2.81037	-5.72591	7.1244e-08	3.78893e-07	-5.38801
K03634	-3.98276	-0.880435	-6.53216	1.25135e-09	1.00238e-08	-6.07352
K03148	-3.98097	0.84168	-6.18437	1.05019e-08	6.70774e-08	-5.72242
K00656	-3.97708	11.5987	-8.55876	3.98614e-13	1.00352e-11	-7.25603
K03153	-3.97658	2.23723	-5.40244	5.1651e-07	2.26017e-06	-5.02008
K11533	-3.9757	4.73936	-4.85955	4.67231e-06	1.7031e-05	-4.57899
K00336	-3.97231	3.43101	-6.19636	1.07051e-08	6.82629e-08	-5.71916
K13829	-3.9715	1.70717	-5.78033	1.46755e-07	7.29447e-07	-5.25659
K00811	-3.96823	4.88846	-5.50306	2.33407e-07	1.10222e-06	-5.17055
K01500	-3.96793	1.30343	-6.76859	8.70008e-10	7.47899e-09	-6.1316
K03642	-3.96272	7.72096	-5.91948	2.34328e-07	1.10522e-06	-5.16981
K00033	3.95698	9.15196	14.2709	1.00545e-22	4.87268e-20	9.81142
K09761	-3.95638	4.10693	-6.20315	1.5631e-08	9.61695e-08	-5.65449
K13288	-3.95611	1.9282	-5.17599	9.48502e-07	3.90791e-06	-4.90203
K03286	-3.95552	10.2246	-7.30336	2.83997e-09	2.04278e-08	-5.94059
K07668	3.95159	7.63048	11.4599	3.09578e-16	1.67537e-14	8.16954
K00266	-3.95057	5.45261	-6.05843	5.08145e-08	2.77476e-07	-5.44844
K12373	-3.94838	5.57239	-6.13449	2.06126e-08	1.22392e-07	-5.60678
K00912	-3.94636	2.95063	-5.91092	2.29672e-08	1.34507e-07	-5.58802
K03453	-3.94608	1.17943	-6.50577	3.4178e-09	2.43134e-08	-5.91016
K03756	-3.94301	4.09337	-5.28035	6.12383e-07	2.63508e-06	-4.98727
K08301	-3.94202	6.9651	-7.06913	1.58262e-09	1.22962e-08	-6.03571
K12294	-3.94064	0.318786	-4.96725	2.0008e-06	7.7571e-06	-4.75334
K13640	-3.93961	3.47432	-5.38047	6.19885e-07	2.66146e-06	-4.98492
K03773	-3.93904	4.67821	-5.45841	3.38877e-07	1.54024e-06	-5.10043
K01848	-3.93717	3.30518	-5.27523	6.03554e-07	2.59998e-06	-4.99008
K01448	-3.93595	6.57503	-6.67879	2.00508e-09	1.51239e-08	-5.99739
K00886	-3.93317	4.95703	-5.00933	2.41959e-06	9.16986e-06	-4.71479
K03640	-3.93263	1.88008	-5.64562	1.01307e-07	5.23689e-07	-5.32436
K00688	-3.93242	9.26941	-8.004	7.73152e-11	9.26718e-10	-6.50573
K12257	-3.92846	8.28446	-7.38177	3.60358e-10	3.47539e-09	-6.2703
K05838	-3.92692	1.95898	-5.10682	1.36538e-06	5.42931e-06	-4.82999
K10834	-3.92648	2.66337	-5.3215	5.60107e-07	2.43993e-06	-5.00449
K02246	3.924	-0.61589	6.58083	2.80162e-09	2.02238e-08	5.94282
K01646	3.92184	2.39629	5.75507	5.79206e-08	3.13629e-07	5.4251
K01069	-3.91677	3.62066	-5.43479	4.13654e-07	1.84976e-06	-5.06256
K03415	-3.91598	0.188841	-4.69922	6.91471e-06	2.44156e-05	-4.4963
K00382	-3.91584	7.1461	-7.85395	7.98319e-10	6.98664e-09	-6.14526
K06001	-3.9158	0.944961	-5.70985	7.64315e-08	4.04263e-07	-5.37536
K03455	3.91569	6.39834	9.61612	1.04432e-16	6.42668e-15	8.29964
K04758	-3.91442	1.36637	-6.37069	2.95647e-09	2.11871e-08	-5.934
K11263	-3.91272	2.69763	-4.96064	2.73197e-06	1.02933e-05	-4.69001
K03483	3.91235	1.8563	5.45757	2.68011e-07	1.2504e-06	5.14466
K01232	3.91208	7.88646	6.1452	2.39775e-08	1.40212e-07	5.58054
K06400	-3.90945	5.55042	-7.16497	1.82864e-10	1.92653e-09	-6.37508
K01041	-3.90938	2.96651	-5.45032	2.68856e-07	1.25194e-06	-5.14407
K06155	-3.90828	0.457518	-5.14922	1.04175e-06	4.23803e-06	-4.88358
K00833	-3.9069	1.92955	-5.90538	4.54794e-08	2.51173e-07	-5.46814
K10254	3.903	6.65698	8.73505	2.76579e-12	5.3348e-11	6.98914
K08156	-3.89838	2.94522	-5.34958	5.3745e-07	2.34386e-06	-5.01244
K03697	3.89262	9.59928	9.65492	4.49164e-16	2.29133e-14	8.12451
K01923	-3.89124	6.69381	-7.23356	2.87977e-10	2.86278e-09	-6.30512
K00662	3.88417	1.16308	6.18783	4.88353e-09	3.36894e-08	5.85109
K04759	-3.87973	7.29014	-7.39135	2.01731e-10	2.08008e-09	-6.36002
K09749	-3.87817	1.14077	-4.29414	3.42719e-05	0.000108293	-4.14305
K00244	3.87754	7.73743	10.1715	8.77943e-16	4.25473e-14	8.04282
K03308	-3.87594	3.33475	-5.85276	4.27512e-08	2.38141e-07	-5.47909
K00588	-3.8747	0.494522	-6.11225	1.29753e-08	8.10069e-08	-5.68639
K07319	-3.87284	1.51965	-6.0673	1.82886e-08	1.10616e-07	-5.62746
K03786	-3.87127	1.45499	-6.52807	3.23995e-09	2.31758e-08	-5.91895
K11203	-3.87098	-0.36132	-6.84405	3.33345e-10	3.27347e-09	-6.28242
K03522	-3.8689	7.10792	-7.042	5.89005e-10	5.36685e-09	-6.19335
K10036	-3.86819	1.9057	-5.71641	7.40111e-08	3.9307e-07	-5.38115
K00705	-3.86777	8.79485	-8.32145	1.68369e-11	2.51064e-10	-6.73111
K09136	-3.8674	3.6482	-4.37843	2.61338e-05	8.45042e-05	-4.20478
K04517	-3.86292	1.64453	-6.25058	1.56914e-08	9.62585e-08	-5.65383
K06878	3.86226	5.89467	6.983	1.86208e-10	1.95644e-09	6.37231
K01338	-3.8604	7.46139	-7.69846	7.55563e-11	9.1256e-10	-6.50919
K06221	3.859	2.40243	5.57266	1.85556e-07	8.92558e-07	5.21325
K07496	3.85801	7.92195	10.4412	6.70901e-20	1.30054e-17	9.13225
K03770	-3.85717	7.59237	-6.54507	1.38296e-08	8.59251e-08	-5.67549
K00067	-3.85522	3.63457	-5.47357	2.68987e-07	1.25194e-06	-5.14397
K00980	3.85461	3.78332	5.36979	7.58795e-07	3.17352e-06	4.94568
K00797	-3.85327	1.44558	-5.57504	1.68909e-07	8.24762e-07	-5.23066
K09157	-3.85069	5.05673	-6.27965	1.19261e-08	7.50611e-08	-5.70078
K07021	3.85015	8.72885	8.25913	4.83033e-13	1.17135e-11	7.22999
K01623	-3.84511	2.67035	-5.07042	2.1469e-06	8.25747e-06	-4.73908
K13059	-3.83961	2.38338	-5.25293	8.42963e-07	3.50662e-06	-4.92515
K00613	-3.83722	0.890846	-4.88734	4.57343e-06	1.67118e-05	-4.58346
K01238	-3.8372	6.35207	-7.76971	2.75963e-10	2.77178e-09	-6.31171
K03289	-3.83681	1.66129	-5.57472	1.10167e-07	5.66467e-07	-5.3091
K00841	3.82678	7.48323	9.16843	1.20821e-14	4.41907e-13	7.71517
K04516	-3.81761	1.35154	-5.88218	2.98507e-08	1.70947e-07	-5.54231
K00837	-3.81592	4.8425	-6.13293	3.76274e-08	2.10811e-07	-5.50164
K06238	-3.81537	0.313163	-5.63766	1.04479e-07	5.3937e-07	-5.31876
K03698	3.81231	5.44014	6.75866	4.42304e-10	4.13208e-09	6.23832
K01686	-3.8093	1.94745	-4.66301	1.00178e-05	3.43709e-05	-4.41679
K07442	-3.80923	3.28531	-4.99529	1.95182e-06	7.5976e-06	-4.75835
K07584	-3.80884	3.73744	-4.80506	7.69559e-06	2.70007e-05	-4.47348
K03272	-3.80358	1.55358	-5.99617	1.65637e-08	1.00971e-07	-5.64453
K02429	-3.80239	4.65155	-5.60866	1.67062e-07	8.17804e-07	-5.23269
K04720	-3.80168	2.24554	-5.63146	1.33748e-07	6.70818e-07	-5.27363
K02398	-3.80069	1.38157	-4.10174	7.45065e-05	0.000223059	-3.96142
K04773	-3.7989	5.46728	-5.83879	5.96831e-08	3.22272e-07	-5.41975
K08307	-3.79459	1.39959	-5.51836	1.7082e-07	8.33044e-07	-5.22858
K09949	-3.79035	0.618257	-6.19502	1.47949e-08	9.13372e-08	-5.66393
K01795	-3.79016	0.411404	-5.86426	4.74502e-08	2.60942e-07	-5.46061
K01759	-3.78984	1.39053	-5.41417	2.96141e-07	1.37173e-06	-5.12589
K09769	-3.7849	0.569684	-5.95963	3.58496e-08	2.01726e-07	-5.51017
K02361	-3.78462	2.11652	-5.61319	1.17417e-07	5.99769e-07	-5.29747
K01436	-3.78084	7.18216	-8.47851	6.53544e-10	5.82496e-09	-6.17694
K09457	-3.77993	1.39538	-5.82319	6.13716e-08	3.29098e-07	-5.41476
K00851	3.77692	3.77927	5.25082	4.92484e-07	2.16727e-06	5.02922
K14742	3.77211	7.69038	9.8552	4.73432e-17	3.27767e-15	8.39311
K10793	-3.76985	3.01813	-4.70109	7.86245e-06	2.74867e-05	-4.4689
K00343	-3.76491	4.2656	-5.50432	4.14985e-07	1.85357e-06	-5.06195
K04069	-3.76376	7.3038	-7.27502	1.29971e-10	1.42344e-09	-6.42721
K13052	3.76316	4.5825	5.79341	6.29781e-08	3.36781e-07	5.41013
K02551	-3.76089	2.57006	-5.60878	1.32047e-07	6.64002e-07	-5.27598
K03411	-3.76084	-0.591959	-5.3152	5.11654e-07	2.24145e-06	-5.02189
K01589	-3.76032	3.26933	-5.40197	4.45435e-07	1.97141e-06	-5.04844
K03660	-3.75933	0.957247	-5.46944	1.97841e-07	9.45783e-07	-5.20135
K01812	-3.75756	2.17903	-5.17284	1.0476e-06	4.2574e-06	-4.88248
K14327	-3.75058	2.0271	-3.82506	0.000207241	0.000571055	-3.71002
K01423	-3.74816	7.1131	-8.59748	9.87606e-13	2.18797e-11	-7.13222
K01104	3.7476	8.37047	11.0603	1.10864e-16	6.71591e-15	8.29253
K03446	3.74494	7.76918	9.93529	1.67295e-15	7.45523e-14	7.96346
K13747	-3.74439	1.53491	-5.4496	3.85844e-07	1.74147e-06	-5.07581
K03743	-3.74185	1.33651	-5.89107	5.67502e-08	3.08152e-07	-5.42875
K00901	-3.74041	2.33318	-5.7631	8.79448e-08	4.60138e-07	-5.35002
K11031	-3.73611	9.58842	-7.37888	1.3349e-06	5.31903e-06	-4.83449
K05516	-3.73597	3.96008	-5.78844	3.11319e-07	1.43177e-06	-5.11646
K02050	-3.73475	4.48778	-5.2803	6.97675e-07	2.94915e-06	-4.96201
K09153	-3.73443	0.616663	-6.40632	2.44922e-09	1.79842e-08	-5.96481
K01734	-3.73225	-0.412572	-6.09276	1.29189e-08	8.07848e-08	-5.68713
K01735	-3.72847	3.06292	-5.63595	9.94656e-08	5.14858e-07	-5.3277
K00970	-3.72732	5.40254	-5.97318	4.95907e-08	2.71942e-07	-5.45277
K01579	-3.72442	0.979631	-5.63957	1.27345e-07	6.43696e-07	-5.28263
K12524	-3.72435	2.08893	-5.23231	1.03173e-06	4.20984e-06	-4.88549
K01588	-3.72267	3.71364	-6.1913	6.5288e-09	4.38686e-08	-5.80262
K02014	-3.72066	9.21259	-8.26386	3.76347e-11	5.03136e-10	-6.6131
K11934	-3.71757	1.88588	-4.99469	2.2077e-06	8.44359e-06	-4.73342
K08978	-3.71713	0.206087	-6.79089	1.4459e-09	1.13707e-08	-6.05028
K03606	-3.7163	0.265339	-5.27991	5.61769e-07	2.44442e-06	-5.00392
K03647	3.71624	6.9039	8.85477	6.08279e-15	2.31206e-13	7.80222
K00966	-3.7134	0.73059	-5.79255	5.697e-08	3.08913e-07	-5.42806
K04070	-3.71258	0.15656	-7.0929	1.43352e-10	1.55244e-09	-6.41229
K00782	-3.71256	2.90478	-4.66639	8.44738e-06	2.932e-05	-4.45352
K06412	-3.71092	2.30718	-4.57147	1.18063e-05	4.00813e-05	-4.38114
K04113	-3.70838	3.4908	-4.81844	4.42901e-06	1.62146e-05	-4.59016
K00257	-3.70451	6.68304	-6.77513	9.21011e-10	7.77943e-09	-6.12253
K01444	-3.70442	-0.77009	-6.72343	9.67783e-10	8.13831e-09	-6.11463
K02769	3.70363	-1.86309	6.47751	4.57575e-09	3.19068e-08	5.86191
K11996	-3.70205	3.74771	-5.7298	1.05478e-07	5.43802e-07	-5.31702
K00772	-3.69552	0.655457	-5.65347	1.26322e-07	6.39363e-07	-5.2841
K02404	-3.69515	-0.360364	-4.94995	2.23688e-06	8.54423e-06	-4.73075
K03980	-3.69433	5.1683	-6.19989	9.49554e-09	6.11532e-08	-5.7395
K01880	-3.69432	6.94024	-7.23946	1.21501e-10	1.35361e-09	-6.43745
K02114	3.69265	11.1908	13.4477	2.6097e-24	2.52945e-21	10.1733
K02055	3.69091	-1.1382	5.24925	6.38563e-07	2.73257e-06	4.97917
K03499	-3.6907	5.02548	-5.76356	1.45014e-07	7.2172e-07	-5.25878
K02804	-3.68829	4.92998	-4.76903	9.38823e-06	3.23252e-05	-4.4308
K03775	-3.68717	2.88965	-5.83308	8.86593e-08	4.63251e-07	-5.34855
K01744	-3.68109	6.1963	-6.23482	2.74563e-08	1.59115e-07	-5.55693
K06518	-3.68092	1.30028	-5.05914	2.16334e-06	8.30423e-06	-4.73753
K00113	-3.68089	2.07197	-4.89084	2.6393e-06	9.97327e-06	-4.69706
K10794	-3.6807	0.954918	-5.16005	9.17082e-07	3.79459e-06	-4.90864
K00123	-3.68024	3.20317	-5.43213	3.3288e-07	1.51654e-06	-5.10381
K00331	-3.67772	3.61554	-4.94606	3.30441e-06	1.23422e-05	-4.65093
K06959	-3.67549	4.84489	-5.67664	2.13213e-07	1.01302e-06	-5.18743
K01611	-3.67457	1.81658	-5.37839	3.30112e-07	1.5057e-06	-5.10539
K11710	-3.67253	1.71103	-5.06282	1.12308e-06	4.53561e-06	-4.86875
K05343	-3.67055	2.44145	-5.33033	9.26213e-07	3.82828e-06	-4.9067
K00286	-3.6705	2.8212	-5.49617	1.81525e-07	8.77522e-07	-5.21733
K10540	-3.66637	2.02341	-5.30246	6.42086e-07	2.7416e-06	-4.97811
K03638	-3.66547	0.107848	-5.6351	1.28195e-07	6.47151e-07	-5.28141
K00337	-3.66377	4.00474	-4.92065	2.97702e-06	1.11732e-05	-4.6724
K03074	-3.66359	3.06681	-5.09876	1.2381e-06	4.96393e-06	-4.84944
K00112	-3.66	2.0574	-4.95966	2.11509e-06	8.1594e-06	-4.74211
K09963	3.6592	4.86572	6.26253	1.16209e-08	7.34978e-08	5.7052
K03287	-3.6575	4.67814	-5.57097	1.48293e-07	7.36147e-07	-5.25467
K05364	-3.65507	4.6872	-5.5909	3.86669e-07	1.74316e-06	-5.07541
K10039	3.65282	5.09461	5.67581	1.40076e-07	6.98935e-07	5.26515
K02039	3.65222	7.38644	6.11636	8.63881e-09	5.61957e-08	5.7555
K01696	-3.65216	1.61936	-5.01381	2.11876e-06	8.16543e-06	-4.74175
K13010	-3.65037	2.61584	-5.0062	1.57108e-06	6.20272e-06	-4.80198
K01619	-3.64652	5.61053	-5.99463	6.18073e-08	3.30976e-07	-5.41349
K07114	-3.64354	9.88416	-7.93677	5.16888e-11	6.5205e-10	-6.56599
K01466	-3.64347	0.412224	-5.39862	4.26989e-07	1.89193e-06	-5.05651
K13922	-3.6406	0.454775	-5.24458	7.86032e-07	3.28035e-06	-4.9388
K02099	3.64022	-0.4735	5.82331	7.83292e-08	4.13736e-07	5.37094
K07315	-3.63989	2.35983	-5.41271	4.16104e-07	1.85643e-06	-5.06144
K06298	-3.63775	-1.00002	-6.00724	3.47951e-08	1.97446e-07	-5.51542
K05373	-3.63614	1.40146	-5.70243	1.65649e-07	8.1191e-07	-5.23426
K00674	-3.63317	2.57623	-5.03199	2.37404e-06	9.01485e-06	-4.71866
K11707	-3.62472	4.63692	-4.34281	2.95682e-05	9.45061e-05	-4.17677
K01839	-3.62208	1.70918	-5.34212	3.69676e-07	1.67044e-06	-5.08394
K06895	-3.61738	1.40328	-5.46289	4.03909e-07	1.81035e-06	-5.06711
K04079	-3.61688	8.10623	-7.18272	3.72061e-09	2.63226e-08	-5.89616
K02389	-3.61678	0.036837	-4.59227	1.07702e-05	3.67896e-05	-4.4011
K00812	-3.61603	4.73071	-5.48446	3.34025e-07	1.51997e-06	-5.10316
K06966	-3.61509	2.52787	-5.83705	3.20917e-08	1.8297e-07	-5.52962
K01138	-3.61218	3.89099	-5.15211	1.02607e-06	4.1963e-06	-4.88657
K01911	-3.61124	1.19933	-5.92935	5.46446e-08	2.97552e-07	-5.43549
K03587	-3.60848	6.23411	-6.49331	2.60867e-09	1.90109e-08	-5.9545
K06871	-3.60796	5.65773	-5.86277	9.74617e-08	5.05835e-07	-5.33139
K11752	3.60465	4.88568	5.69681	5.95969e-08	3.22255e-07	5.42001
K08717	-3.60435	-0.32895	-6.56452	3.89692e-09	2.74698e-08	-5.88851
K02122	-3.60178	1.37879	-5.58668	1.36268e-07	6.82571e-07	-5.27021
K02474	-3.60124	2.14892	-4.40378	2.42451e-05	7.85938e-05	-4.22171
K00690	3.60083	-0.385513	4.79733	4.27456e-06	1.56682e-05	4.59757
K01012	-3.59551	3.69533	-6.11593	1.42121e-08	8.80194e-08	-5.67081
K01828	-3.59357	1.73376	-5.12807	1.03264e-06	4.20984e-06	-4.88531
K02217	-3.58905	8.13407	-6.11449	3.08957e-08	1.7641e-07	-5.53628
K03526	-3.5889	5.17895	-5.63217	1.48648e-07	7.36967e-07	-5.25423
K00651	-3.58627	2.43642	-5.03513	1.59213e-06	6.27942e-06	-4.79931
K09815	-3.58554	7.96733	-8.25309	8.23994e-12	1.35941e-10	-6.83431
K02387	-3.58367	-0.558982	-5.15861	1.10084e-06	4.45506e-06	-4.8727
K02419	-3.5825	0.539145	-4.44044	1.80393e-05	5.94715e-05	-4.28787
K06969	-3.57614	3.46356	-5.72025	1.21677e-07	6.19898e-07	-5.29096
K05801	-3.5736	1.19789	-5.57529	1.51868e-07	7.51008e-07	-5.25028
K09812	-3.57191	5.75945	-6.44049	1.98647e-09	1.5042e-08	-5.99891
K07137	-3.56895	4.54725	-5.4524	2.88835e-07	1.33949e-06	-5.13059
K02224	-3.56684	1.50157	-5.21977	7.4988e-07	3.13962e-06	-4.94798
K07095	-3.5656	1.88726	-5.76909	4.64608e-08	2.55865e-07	-5.46435
K01802	-3.56521	6.94833	-6.2979	8.38242e-09	5.46195e-08	-5.76058
K00700	-3.56264	7.59624	-6.84988	2.08323e-09	1.56222e-08	-5.99118
K00378	-3.56089	1.65525	-5.72576	8.70022e-08	4.56438e-07	-5.35197
K00692	3.55723	2.74026	4.54803	1.13079e-05	3.85581e-05	4.39052
K02549	-3.55389	1.48905	-5.37999	4.20653e-07	1.86599e-06	-5.05937
K02240	3.55137	2.03436	5.54529	1.19746e-07	6.10863e-07	5.29388
K01071	3.55071	6.0247	6.73721	1.22334e-09	9.86044e-09	6.07715
K01524	-3.54975	4.95517	-5.71749	1.75188e-07	8.51913e-07	-5.22391
K09680	-3.5461	0.982924	-5.65194	1.23709e-07	6.28596e-07	-5.28793
K08722	-3.54402	0.917154	-5.2869	5.25039e-07	2.2949e-06	-5.01693
K02426	-3.54378	0.889027	-5.5239	1.75349e-07	8.51913e-07	-5.22374
K00832	-3.54255	2.41987	-4.85378	3.30174e-06	1.23422e-05	-4.6511
K04114	-3.54162	2.20711	-4.55931	1.16153e-05	3.95368e-05	-4.38469
K06373	-3.54005	1.3464	-4.9813	2.29031e-06	8.71396e-06	-4.72596
K12264	-3.5376	6.39494	-6.36345	7.31456e-09	4.83934e-08	-5.78354
K07588	-3.53169	3.53425	-5.24519	7.79394e-07	3.25615e-06	-4.94046
K07498	-3.52942	4.40311	-4.72947	6.59228e-06	2.33836e-05	-4.50644
K06915	3.52624	3.45855	4.64723	8.34196e-06	2.89801e-05	4.45621
K00176	-3.52414	0.514793	-5.83453	7.5347e-08	3.99071e-07	-5.37793
K09803	-3.52264	-0.0214652	-5.44592	3.92874e-07	1.76907e-06	-5.07238
K05968	-3.51753	1.97626	-5.01328	1.9636e-06	7.62815e-06	-4.75713
K08724	3.51585	6.61825	6.07317	2.61102e-08	1.51541e-07	5.5657
K07491	-3.50836	1.59067	-5.43861	2.98879e-07	1.38111e-06	-5.12415
K01966	-3.50691	7.24412	-6.49834	5.20145e-09	3.5629e-08	-5.8406
K02858	-3.50324	0.687176	-4.6852	7.90712e-06	2.75683e-05	-4.46768
K01777	-3.50174	0.959112	-4.53766	1.16889e-05	3.97526e-05	-4.38331
K03614	-3.5002	2.17686	-5.19701	6.98381e-07	2.94915e-06	-4.96181
K03306	-3.49922	6.84224	-6.77878	1.76705e-07	8.56358e-07	-5.22231
K00001	3.49909	2.24721	4.65667	7.90401e-06	2.75683e-05	4.46777
K01639	3.4986	4.64158	5.64945	9.20164e-08	4.78694e-07	5.34182
K00348	-3.49793	2.79797	-4.72133	5.69012e-06	2.04644e-05	-4.53759
K03616	-3.49482	2.78465	-4.81295	3.92888e-06	1.45207e-05	-4.61511
K00528	-3.49398	3.66619	-5.23527	6.01413e-07	2.59363e-06	-4.99076
K06381	-3.492	2.8729	-5.00208	1.7397e-06	6.81984e-06	-4.78153
K07243	-3.4911	5.46674	-5.44592	2.98755e-07	1.38111e-06	-5.12423
K07006	3.48736	9.60484	9.74765	3.7473e-17	2.69042e-15	8.42055
K08259	-3.48552	3.65721	-5.1939	9.93468e-07	4.07585e-06	-4.89293
K09474	-3.48401	1.52867	-4.02663	9.67407e-05	0.000283709	-3.89862
K02478	-3.48252	0.207076	-4.83307	4.27572e-06	1.56682e-05	-4.59751
K11751	-3.47769	1.2941	-4.72606	6.04041e-06	2.16039e-05	-4.52497
K01163	-3.47663	1.45312	-5.32995	4.18537e-07	1.86237e-06	-5.06033
K01811	-3.47415	1.29661	-5.12486	1.20514e-06	4.8431e-06	-4.85479
K01754	-3.47212	3.49537	-4.84035	4.25838e-06	1.56342e-05	-4.59836
K00282	-3.46862	4.9242	-4.59445	1.33896e-05	4.49839e-05	-4.35364
K03585	-3.46507	4.07959	-4.92387	4.60458e-06	1.68097e-05	-4.58204
K07089	-3.46075	1.83329	-5.34141	5.63949e-07	2.44885e-06	-5.00317
K05820	-3.45888	0.0493376	-5.45721	3.96136e-07	1.78169e-06	-5.07081
K00899	-3.4556	-0.168346	-5.97283	2.17227e-08	1.27992e-07	-5.59769
K01665	-3.45556	0.721384	-5.836	6.02537e-08	3.23999e-07	-5.41805
K14260	-3.4515	1.98057	-4.52108	1.29559e-05	4.36839e-05	-4.36085
K06894	-3.44752	3.81428	-4.52434	1.64697e-05	5.45286e-05	-4.30805
K07220	-3.43922	4.7556	-5.95819	1.76051e-07	8.54254e-07	-5.223
K00615	-3.43693	8.82132	-7.54808	4.92787e-11	6.28466e-10	-6.5731
K02437	-3.43438	3.57433	-4.7937	4.67397e-06	1.7031e-05	-4.57891
K06189	-3.42946	2.48776	-4.52496	1.38353e-05	4.64413e-05	-4.34646
K10670	-3.42808	7.53469	-6.91895	4.6456e-08	2.55865e-07	-5.46437
K09825	-3.42158	4.79095	-5.60202	1.4376e-07	7.16396e-07	-5.26038
K00831	-3.41634	7.43719	-5.83478	3.28691e-07	1.50275e-06	-5.10621
K02248	3.41615	0.427306	5.34105	6.40091e-07	2.73609e-06	4.97871
K00603	-3.41162	2.50691	-4.34252	3.3662e-05	0.000106624	-4.14716
K04092	-3.41087	1.05199	-5.30916	7.48974e-07	3.13921e-06	-4.94821
K01826	-3.4067	2.06132	-5.09932	1.01778e-06	4.17116e-06	-4.88817
K03090	-3.40484	1.00403	-5.49677	2.43054e-07	1.14221e-06	-5.16298
K01417	-3.40281	6.58744	-6.71384	2.24945e-08	1.31938e-07	-5.59163
K08698	-3.40213	-0.36765	-5.09156	2.00994e-06	7.78474e-06	-4.75242
K00341	-3.40191	4.26967	-4.75451	5.58969e-06	2.01219e-05	-4.54134
K12990	-3.39802	0.924807	-5.45845	5.72121e-07	2.47281e-06	-5.0004
K02283	-3.39485	1.99265	-5.11669	1.31756e-06	5.25531e-06	-4.83709
K11928	-3.39367	1.11899	-5.29847	4.19099e-07	1.86237e-06	-5.06007
K07082	-3.39308	6.90701	-8.36842	2.14568e-08	1.26811e-07	-5.59983
K03471	-3.39245	0.325213	-6.59373	4.78498e-09	3.31275e-08	-5.85448
K05945	-3.38984	-0.426557	-5.20624	1.25834e-06	5.02428e-06	-4.84622
K03327	-3.38984	5.65229	-5.43778	4.96384e-07	2.18195e-06	-5.02771
K00118	-3.38969	0.702079	-5.01676	1.62113e-06	6.38084e-06	-4.79569
K00054	3.38811	7.71731	8.21037	1.16494e-13	3.52851e-12	7.42071
K07126	-3.38753	2.40394	-5.49151	1.88893e-07	9.07303e-07	-5.20995
K09770	-3.38697	-0.329152	-4.49433	1.60032e-05	5.30749e-05	-4.31441
K09766	-3.38304	-0.257832	-4.50478	1.48591e-05	4.96626e-05	-4.33077
K03737	-3.38301	9.17951	-7.3938	3.59464e-10	3.47539e-09	-6.27068
K07799	-3.38111	0.0493515	-5.26938	5.26338e-07	2.29799e-06	-5.01645
K03575	-3.37932	1.85198	-5.39735	3.62295e-07	1.64091e-06	-5.08777
K06603	-3.3773	1.05256	-3.88399	0.000167551	0.000469699	-3.7635
K06973	-3.37584	2.37477	-4.99587	2.26841e-06	8.63914e-06	-4.72791
K03394	-3.37069	0.799354	-5.08363	1.43091e-06	5.67825e-06	-4.82065
K03092	-3.36893	5.96116	-6.37532	1.82005e-08	1.10255e-07	-5.62829
K00074	-3.3642	4.97544	-4.7085	1.00992e-05	3.45887e-05	-4.41504
K09384	3.36416	3.21285	4.77947	5.9815e-06	2.14328e-05	4.52704
K00712	3.36178	-0.863728	4.65559	7.57464e-06	2.66487e-05	4.47687
K03328	3.35969	7.78893	11.7468	2.87697e-18	3.38e-16	8.7162
K05796	-3.35951	-0.743521	-5.60103	1.49077e-07	7.38152e-07	-5.2537
K03426	-3.35232	1.93913	-4.91827	2.85254e-06	1.07164e-05	-4.68116
K07105	-3.35165	0.697579	-5.1071	1.14634e-06	4.62189e-06	-4.86469
K09767	-3.35002	-0.0176621	-5.92589	2.5762e-08	1.49744e-07	-5.56804
K07768	-3.34901	0.571802	-5.63018	2.84341e-07	1.32023e-06	-5.13354
K03721	-3.34321	0.432623	-5.14656	1.5343e-06	6.07609e-06	-4.80672
K01134	-3.34111	0.712818	-4.66713	7.39504e-06	2.60642e-05	-4.48199
K01048	-3.33994	1.60529	-4.97278	2.45264e-06	9.27697e-06	-4.71203
K00030	-3.33869	0.435258	-4.98063	2.0217e-06	7.82248e-06	-4.75124
K01956	3.33836	9.00365	11.9334	3.6136e-21	1.07769e-18	9.44326
K00161	-3.33804	4.34369	-4.73105	8.28425e-06	2.88054e-05	-4.4577
K01495	-3.33503	5.27223	-6.72796	1.8395e-07	8.85931e-07	-5.21487
K02230	-3.33448	4.78564	-4.80827	7.8143e-06	2.7343e-05	-4.47021
K09775	-3.33423	-0.582201	-5.85398	5.99277e-08	3.22694e-07	-5.41902
K07474	3.33038	-0.28248	4.76094	6.82012e-06	2.41255e-05	4.49923
K03493	-3.32931	0.381138	-4.45429	2.15045e-05	7.00311e-05	-4.24867
K09144	-3.3282	1.80757	-4.84525	3.46154e-06	1.28795e-05	-4.64134
K09015	-3.32728	6.67604	-9.56566	4.40427e-11	5.7687e-10	-6.5898
K10026	-3.32708	1.12805	-5.22227	5.68142e-07	2.4611e-06	-5.00174
K03800	-3.3253	4.60912	-4.66327	8.98733e-06	3.10828e-05	-4.4402
K02588	-3.32248	1.05709	-4.8713	3.02355e-06	1.1315e-05	-4.66921
K07043	-3.32123	2.37761	-5.54482	2.20868e-07	1.04555e-06	-5.18086
K02244	3.31799	0.687128	5.11202	1.56768e-06	6.19562e-06	4.80241
K01487	-3.31334	3.95188	-4.95821	4.21439e-06	1.54874e-05	-4.60052
K02005	-3.30915	2.81227	-4.84127	5.03278e-06	1.82526e-05	-4.56342
K01534	-3.30815	6.46342	-5.84399	1.26233e-07	6.39363e-07	-5.28423
K05499	-3.30663	0.562933	-5.02432	2.19679e-06	8.41598e-06	-4.73442
K13990	-3.30304	3.15943	-4.2944	3.29071e-05	0.000104318	-4.15235
K01485	3.30246	4.94099	5.81388	8.01094e-08	4.22564e-07	5.36688
K07098	-3.30062	2.54031	-5.08308	1.2395e-06	4.96441e-06	-4.84922
K03578	-3.29999	3.6758	-4.61019	1.38683e-05	4.65118e-05	-4.34594
K09134	-3.29184	2.15136	-4.36787	2.8912e-05	9.25613e-05	-4.18187
K02911	-3.29081	8.94033	-6.88002	1.02995e-09	8.58733e-09	-6.1047
K00053	-3.29072	1.60229	-4.49155	1.56651e-05	5.19979e-05	-4.31912
K06872	-3.28879	1.84366	-5.02589	2.03192e-06	7.85418e-06	-4.75022
K01771	-3.28482	0.855556	-4.98886	1.98453e-06	7.70172e-06	-4.75499
K01817	-3.27913	2.13537	-4.64301	8.8605e-06	3.06716e-05	-4.44326
K02405	-3.27884	-0.278295	-4.31908	3.4194e-05	0.000108221	-4.14357
K07259	-3.27334	4.12782	-5.00284	1.91947e-06	7.48672e-06	-4.76172
K01112	3.27225	2.45672	5.25482	6.99063e-07	2.94915e-06	4.96162
K07118	3.27126	-0.11891	4.53958	1.28966e-05	4.3554e-05	4.36185
K01746	-3.26983	1.84771	-4.97582	2.40127e-06	9.10932e-06	-4.71634
K00131	-3.26701	2.3846	-3.83718	0.000212093	0.000582766	-3.70416
K03837	-3.26643	1.623	-4.45345	1.99696e-05	6.5501e-05	-4.26523
K04762	-3.26458	0.562265	-5.19064	1.0207e-06	4.17872e-06	-4.88761
K00010	-3.26338	0.24398	-4.89113	3.41664e-06	1.27246e-05	-4.64404
K03582	-3.26205	2.85846	-4.88231	4.82579e-06	1.75348e-05	-4.57222
K03644	-3.26183	1.95285	-4.64469	7.88785e-06	2.75506e-05	-4.46821
K08161	3.25733	3.95351	5.22016	7.21905e-07	3.0356e-06	4.95538
K01582	-3.25163	1.49665	-5.19051	6.97004e-07	2.94915e-06	-4.9622
K07705	-3.24315	-0.108553	-5.76247	8.78858e-08	4.60138e-07	-5.35014
K00540	3.23937	9.89642	14.4274	1.92304e-24	2.4852e-21	10.203
K01952	-3.23597	6.90996	-6.16631	1.5652e-08	9.61695e-08	-5.65426
K01101	3.23415	6.42504	6.68757	2.13973e-09	1.59841e-08	5.98683
K01452	-3.22845	0.135909	-5.45106	3.15407e-07	1.44543e-06	-5.114
K07015	3.22772	4.14666	5.06236	1.03671e-06	4.22197e-06	4.88454
K10206	-3.22724	1.60472	-5.05212	1.25573e-06	5.02072e-06	-4.84663
K00133	-3.2156	6.47935	-6.43145	7.24073e-09	4.8069e-08	-5.78524
K00239	-3.21556	7.81903	-6.13041	4.54021e-08	2.51104e-07	-5.46844
K05339	-3.21498	1.68399	-4.62167	1.02853e-05	3.5195e-05	-4.41109
K00788	-3.21224	3.78827	-4.74557	6.0393e-06	2.16039e-05	-4.52501
K03727	-3.20679	3.72043	-4.5567	1.98487e-05	6.51594e-05	-4.26659
K10541	-3.19075	0.00672674	-5.25531	8.29698e-07	3.45514e-06	-4.92825
K01193	3.19042	2.67099	4.47248	1.49728e-05	4.99137e-05	4.32909
K09692	-3.18957	-0.471185	-4.34758	3.06585e-05	9.7669e-05	-4.16852
K02773	3.18948	5.88735	5.68864	7.44012e-08	3.94601e-07	5.3802
K00884	3.18621	1.18722	3.87651	0.000167998	0.000470614	3.76283
K00358	-3.18354	1.35498	-4.64896	7.47696e-06	2.63289e-05	-4.47964
K12682	-3.18063	2.23724	-4.77179	4.79591e-06	1.74425e-05	-4.57352
K03637	-3.17934	0.564216	-5.30777	8.48218e-07	3.5247e-06	-4.92393
K09698	3.17274	9.33531	8.64504	1.62912e-12	3.40708e-11	7.06303
K07150	3.17063	0.982772	5.64773	3.11806e-07	1.43231e-06	5.11617
K14060	3.16933	0.362497	4.7004	6.43207e-06	2.28362e-05	4.51167
K07657	-3.16751	2.72815	-5.31306	5.66814e-07	2.4581e-06	-5.00219
K11071	-3.16466	3.83119	-5.16198	1.20547e-06	4.8431e-06	-4.85474
K06191	-3.1643	1.24074	-4.39782	2.45782e-05	7.96072e-05	-4.21864
K00850	3.1593	12.3468	13.0301	3.55781e-23	1.97052e-20	9.91569
K01613	-3.15496	4.11402	-4.23324	5.04025e-05	0.00015555	-4.05375
K02401	-3.1461	-0.576421	-4.65205	1.24513e-05	4.20869e-05	-4.36953
K07166	-3.14412	1.87521	-5.02769	1.68892e-06	6.63417e-06	-4.78748
K03436	3.14053	8.32734	7.68631	3.01582e-11	4.13157e-10	6.6458
K07067	-3.1398	2.30176	-4.32135	3.67728e-05	0.000115533	-4.12687
K01057	-3.13727	1.64724	-4.38019	2.51694e-05	8.1454e-05	-4.21328
K02619	-3.1364	0.840449	-4.85385	4.0915e-06	1.50786e-05	-4.60668
K02388	-3.12254	-0.918595	-4.81621	4.56215e-06	1.66863e-05	-4.58398
K03151	3.12076	8.87129	10.6788	7.27531e-18	7.23241e-16	8.61048
K00950	-3.11891	4.06823	-5.40689	5.76385e-07	2.48847e-06	-4.99897
K00547	3.11655	-0.262026	5.34161	6.8296e-07	2.89698e-06	4.96615
K07050	-3.1128	-0.639202	-5.18671	1.23121e-06	4.9414e-06	-4.85055
K01187	3.11199	10.5033	13.0235	6.34894e-21	1.7582e-18	9.38404
K10795	-3.10587	0.735905	-4.08267	8.35919e-05	0.000247394	-3.93386
K04562	-3.10081	-0.644413	-4.81137	5.03159e-06	1.82526e-05	-4.56347
K06999	-3.10002	1.06086	-4.56728	1.6088e-05	5.33105e-05	-4.31324
K11475	-3.09947	-0.870566	-5.47049	2.72376e-07	1.26619e-06	-5.14162
K06409	-3.09752	1.70331	-4.68683	6.24809e-06	2.22441e-05	-4.51782
K00024	-3.09334	7.37864	-5.66205	1.58674e-07	7.79696e-07	-5.2422
K00818	-3.09319	2.50834	-3.48177	0.000732027	0.00185981	-3.37729
K08728	3.09028	5.6987	4.38969	2.2485e-05	7.31327e-05	4.23867
K00027	-3.08877	4.75553	-5.04723	1.87573e-06	7.32454e-06	-4.76637
K06167	-3.08798	0.477378	-5.17734	2.08587e-06	8.05471e-06	-4.74492
K03612	-3.08139	1.61501	-4.52594	1.30622e-05	4.39601e-05	-4.35906
K01130	-3.07712	0.382077	-4.60572	1.00701e-05	3.45197e-05	-4.41566
K10914	-3.06988	-0.810942	-4.65435	7.79413e-06	2.72971e-05	-4.47076
K12137	-3.0657	-0.724055	-5.35318	6.47914e-07	2.76158e-06	-4.97636
K10726	-3.06454	-0.384766	-4.52516	1.6536e-05	5.47014e-05	-4.30717
K00691	3.05801	11.4371	7.75589	2.04522e-12	4.15148e-11	7.03137
K07318	-3.05749	-0.357919	-4.71278	7.1005e-06	2.50488e-05	-4.49065
K07571	-3.05529	2.859	-4.59195	9.34065e-06	3.219e-05	-4.4319
K01188	-3.04341	3.03162	-3.79362	0.000261246	0.000708783	-3.65098
K03077	-3.0427	-0.321225	-4.10126	8.60577e-05	0.000254109	-3.92687
K05989	-3.04184	0.414705	-4.25278	4.25355e-05	0.000132351	-4.09326
K10563	3.04054	5.85619	6.22688	4.22568e-08	2.35726e-07	5.48115
K00335	-3.03871	1.74074	-4.75868	5.96983e-06	2.14108e-05	-4.52745
K02653	-3.03581	0.208468	-5.07383	1.40016e-06	5.5619e-06	-4.82498
K00937	-3.03573	5.85184	-4.5225	1.50512e-05	5.0132e-05	-4.32794
K05346	-3.0315	1.97725	-4.62467	1.18736e-05	4.02745e-05	-4.3799
K00931	-3.0264	2.97516	-4.84159	3.59839e-06	1.3363e-05	-4.63333
K07664	-3.02308	-0.000397393	-4.1741	5.56465e-05	0.000170277	-4.03055
K00766	-3.02239	-0.122968	-4.75391	6.83709e-06	2.41636e-05	-4.4987
K02479	-3.02233	2.08827	-4.55447	1.79193e-05	5.91766e-05	-4.28935
K03695	-3.02085	9.67589	-6.11921	4.52968e-08	2.50879e-07	-5.46885
K01216	-3.01863	0.676987	-4.14579	6.38005e-05	0.000193397	-3.99829
K01658	-3.01602	0.00497367	-5.26459	6.48191e-07	2.76158e-06	-4.97628
K02227	-3.01593	0.495728	-5.09803	1.14683e-06	4.62189e-06	-4.86461
K06177	-3.01202	0.281549	-4.75981	5.95476e-06	2.13765e-05	-4.52799
K10119	-3.01072	2.7544	-4.00436	0.000102924	0.000299576	-3.88359
K12141	-3.00848	-0.808621	-5.43975	6.21315e-07	2.66465e-06	-4.98447
K10353	-3.00787	-0.480574	-4.67643	7.98191e-06	2.7779e-05	-4.46567
K14170	-3.00571	-0.443463	-5.54025	2.99957e-07	1.38371e-06	-5.12347
K04027	-3.00556	-0.345018	-5.81819	1.83405e-07	8.84406e-07	-5.21542
K01572	-3.00308	1.46474	-4.19141	5.0155e-05	0.000154941	-4.0549
K01713	-3.00285	0.258443	-4.44995	2.14636e-05	6.9987e-05	-4.24909
K13002	-3.00037	-0.520491	-5.0784	1.35084e-06	5.377e-06	-4.83212
K07124	2.99604	7.06036	9.09422	4.54237e-15	1.77887e-13	7.83898
K00627	-2.99046	4.13572	-4.19916	7.79647e-05	0.000232237	-3.95057
K04013	-2.98258	-1.00366	-5.51882	5.07799e-07	2.22708e-06	-5.02334
K08315	-2.98133	-0.849766	-5.61052	2.27662e-07	1.0764e-06	-5.1752
K01628	-2.97917	4.96153	-4.43526	2.116e-05	6.90548e-05	-4.25229
K03387	-2.97905	7.14908	-5.68482	2.6795e-07	1.2504e-06	-5.1447
K07048	-2.97236	-0.46241	-4.6325	9.96516e-06	3.42205e-05	-4.41793
K05970	-2.97115	-0.288559	-4.68631	9.04456e-06	3.12529e-05	-4.43884
K00231	-2.96916	2.1606	-4.39667	2.72797e-05	8.77706e-05	-4.19506
K01818	-2.96533	1.43694	-4.12972	6.74583e-05	0.000203688	-3.98508
K07533	2.96325	8.67122	8.31126	1.11042e-12	2.39173e-11	7.11608
K05934	-2.96174	0.568505	-4.92892	2.66876e-06	1.00748e-05	-4.69479
K00036	2.96169	7.66363	7.96934	9.56012e-12	1.53795e-10	6.81297
K14136	-2.95397	-0.115264	-4.79541	5.29029e-06	1.91507e-05	-4.55293
K01712	-2.95089	4.82918	-4.26771	4.72689e-05	0.000146492	-4.06874
K00982	-2.95028	3.22795	-3.84975	0.000224294	0.000614985	-3.68995
K05813	-2.94744	0.705483	-4.59802	1.1951e-05	4.05018e-05	-4.37848
K07010	2.94251	4.35682	5.22622	8.11472e-07	3.38288e-06	4.93259
K00262	-2.94096	7.8963	-5.60647	1.92831e-07	9.2411e-07	-5.20612
K07504	-2.93966	0.255352	-3.68285	0.000338436	0.000902419	-3.58395
K01615	-2.93934	3.76852	-4.32861	2.7928e-05	8.9674e-05	-4.18974
K00297	-2.93902	0.997045	-4.5399	1.55342e-05	5.16519e-05	-4.32097
K04094	2.937	7.92372	8.0527	6.82052e-12	1.15472e-10	6.86137
K06910	-2.93302	1.16484	-4.32551	3.92984e-05	0.000122772	-4.11157
K07816	2.9292	5.41597	4.99818	2.17422e-06	8.33773e-06	4.73652
K02121	-2.92756	1.37737	-4.61801	1.14291e-05	3.89372e-05	-4.3882
K09819	-2.92741	2.90876	-4.01974	9.97039e-05	0.000291517	-3.89131
K07003	-2.92638	3.56583	-3.99485	0.000112212	0.00032466	-3.86255
K00938	2.92587	5.42186	5.1103	1.84396e-06	7.22123e-06	4.76981
K13283	-2.92519	1.67094	-5.47631	4.18911e-07	1.86237e-06	-5.06016
K10796	-2.91716	0.0441222	-4.3727	2.87373e-05	9.21544e-05	-4.18325
K03405	-2.91685	0.882486	-4.10297	6.89677e-05	0.000207761	-3.97982
K10672	-2.91643	5.03723	-4.53253	2.79407e-05	8.9674e-05	-4.18963
K00839	-2.9153	-0.451527	-4.8576	3.82906e-06	1.4206e-05	-4.62045
K03707	-2.91284	0.516896	-4.23727	4.43114e-05	0.000137656	-4.08377
K07742	2.91271	5.73413	6.22203	8.69183e-09	5.64459e-08	5.75446
K11202	-2.91208	-1.38331	-5.95102	6.5907e-08	3.51474e-07	-5.40199
K06900	-2.91194	-0.144434	-4.22198	4.80284e-05	0.000148727	-4.06502
K03722	2.91166	7.52781	7.71231	1.38035e-11	2.11526e-10	6.75995
K02652	-2.90604	2.1932	-4.53353	1.29576e-05	4.36839e-05	-4.36082
K01626	-2.90452	2.65356	-3.71246	0.000326745	0.000874253	-3.59312
K12297	-2.90398	-0.613966	-5.51163	4.19358e-07	1.86237e-06	-5.05995
K12143	-2.90291	-0.711393	-5.33704	7.10941e-07	2.996e-06	-4.95835
K00930	-2.90221	1.31377	-3.88814	0.000175371	0.000489498	-3.75208
K02761	2.90215	7.07369	6.9026	6.01474e-10	5.4484e-09	6.19004
K02428	-2.89826	2.98182	-4.01091	0.000110047	0.000319113	-3.8673
K02413	-2.898	-1.09339	-4.6604	9.77767e-06	3.36064e-05	-4.42203
K12600	-2.89647	-0.77676	-4.7105	6.38639e-06	2.26948e-05	-4.51318
K02078	-2.89513	6.72636	-7.77412	4.75453e-09	3.29755e-08	-5.85554
K01337	-2.89439	0.196852	-3.89011	0.000182981	0.000509272	-3.74142
K06948	2.89239	7.40629	7.41009	9.27845e-11	1.07937e-09	6.47826
K07214	-2.89192	-0.114982	-4.33324	3.07118e-05	9.77583e-05	-4.16812
K00605	-2.88676	5.69938	-4.39883	2.64927e-05	8.55221e-05	-4.20169
K09777	-2.88527	0.435849	-4.7139	5.3104e-06	1.91877e-05	-4.55214
K08281	-2.88128	0.435022	-4.17525	5.86943e-05	0.000178898	-4.018
K01847	-2.88074	5.09575	-4.61276	1.03698e-05	3.54529e-05	-4.40932
K11105	-2.87983	1.28729	-4.17547	5.59366e-05	0.00017103	-4.02933
K00179	-2.87646	-0.304251	-4.54738	1.44117e-05	4.82507e-05	-4.33749
K01815	-2.87607	-0.998255	-5.12675	1.876e-06	7.32454e-06	-4.76634
K03803	-2.87602	0.0286084	-5.16779	9.28077e-07	3.8319e-06	-4.90631
K03652	2.87599	2.36661	4.34779	2.66275e-05	8.58859e-05	4.20054
K01838	2.86674	9.72454	8.04868	5.50537e-13	1.31755e-11	7.2122
K00302	-2.86672	1.5165	-3.96402	0.000118223	0.000339519	-3.84978
K02821	2.8598	6.46713	5.2339	5.00742e-07	2.19862e-06	5.02603
K00972	-2.85807	0.0209073	-3.61793	0.000450859	0.00118588	-3.50837
K03451	-2.85292	-0.18769	-4.48351	2.1147e-05	6.90548e-05	-4.25242
K05350	-2.85281	1.08607	-4.1331	7.79915e-05	0.000232237	-3.95049
K09516	-2.84818	-0.496389	-4.1312	6.96926e-05	0.000209781	-3.97733
K01805	-2.84504	0.249339	-4.14509	6.33142e-05	0.000192223	-4.00011
K00014	-2.8393	3.59163	-4.29806	3.87158e-05	0.000121245	-4.11501
K06017	-2.83875	-1.01987	-5.49828	7.26775e-07	3.05277e-06	-4.95407
K01174	-2.83866	-0.129042	-5.47454	3.66018e-07	1.65584e-06	-5.08583
K06216	2.8383	-1.03785	3.82115	0.00020195	0.00055806	3.71657
K02488	-2.83786	-0.210031	-4.0231	0.000105887	0.00030774	-3.87669
K06218	-2.83593	-0.104363	-5.16465	1.07693e-06	4.36741e-06	-4.87703
K08770	2.83589	-0.254826	4.09415	7.9884e-05	0.000237508	3.94475
K07000	-2.82881	1.75528	-3.86866	0.000175815	0.000490384	-3.75145
K11102	-2.82372	1.36089	-4.1524	5.68776e-05	0.000173497	-4.0254
K01684	-2.81961	1.09839	-3.52664	0.000610637	0.00156992	-3.42685
K02069	2.81919	2.05526	3.89659	0.000160826	0.000451952	3.77373
K06182	-2.81773	-0.731431	-4.9741	6.24229e-06	2.22439e-05	-4.51801
K02029	2.81763	8.12118	10.797	8.56329e-17	5.35482e-15	8.32318
K01364	-2.81426	7.07459	-4.27041	4.98291e-05	0.00015418	-4.05643
K01667	-2.81373	1.63296	-3.64148	0.000405663	0.00107282	-3.53637
K06023	2.81076	7.16696	6.68484	2.00289e-09	1.51239e-08	5.99757
K00786	-2.80744	4.98779	-4.0459	0.000100315	0.000292863	-3.88983
K09797	-2.8049	-0.42363	-5.81152	2.15931e-07	1.02468e-06	-5.18507
K00868	2.8039	6.47942	6.38492	3.50447e-09	2.48388e-08	5.90603
K01787	-2.80328	0.397376	-4.14154	6.05905e-05	0.000184532	-4.0105
K07264	-2.79237	0.0217151	-5.20447	6.15264e-07	2.64455e-06	-4.98636
K00969	2.78791	7.91713	9.17163	4.19718e-14	1.415e-12	7.55473
K06148	2.78728	9.93512	11.6127	6.17723e-18	6.47274e-16	8.62922
K03573	-2.78535	0.00109408	-4.06554	8.38062e-05	0.000247839	-3.93325
K03146	-2.78107	0.640701	-4.08438	8.05891e-05	0.000239421	-3.94264
K01066	2.78041	4.92844	4.77211	5.29634e-06	1.91548e-05	4.55269
K10243	-2.77489	8.1443	-4.30289	3.70905e-05	0.000116343	-4.12489
K08676	-2.77059	3.97166	-3.70588	0.000327266	0.000875043	-3.5927
K00676	-2.76396	0.610897	-4.30245	3.70902e-05	0.000116343	-4.1249
K10440	-2.76294	3.42527	-4.03358	9.65615e-05	0.000283398	-3.89907
K07099	-2.75577	0.66197	-4.08317	7.3979e-05	0.000221823	-3.96311
K07665	-2.7543	2.23777	-4.37688	2.2981e-05	7.46834e-05	-4.23377
K03118	-2.75024	1.00142	-4.17177	7.07214e-05	0.000212219	-3.97385
K00353	-2.74741	0.377986	-4.66562	6.74356e-06	2.38983e-05	-4.50163
K03704	-2.7459	7.05783	-6.57193	6.54356e-09	4.38916e-08	-5.80224
K00983	-2.74494	-0.594859	-4.33511	3.66904e-05	0.000115368	-4.12739
K13643	-2.74262	-0.199085	-4.7805	5.11835e-06	1.85456e-05	-4.55988
K14743	2.73388	1.64945	3.68243	0.000309833	0.000834183	3.60694
K02040	2.73353	8.35431	8.24718	5.6568e-14	1.84298e-12	7.51579
K06201	-2.73231	2.5187	-4.04438	0.000117987	0.000339093	-3.85027
K06217	2.73216	9.18717	11.0766	1.08742e-19	1.91633e-17	9.07983
K03855	-2.73125	-1.14928	-4.89796	4.15899e-06	1.52983e-05	-4.60327
K04068	2.7299	9.33872	9.74896	9.38564e-16	4.43758e-14	8.03464
K03316	2.72981	3.74179	3.82255	0.000190119	0.000528381	3.7318
K07106	2.72524	4.07584	4.01483	9.48935e-05	0.000278714	3.90329
K10975	-2.71444	-0.706323	-5.01471	2.2674e-06	8.63914e-06	-4.728
K12681	-2.71017	0.693768	-3.82316	0.000199712	0.000552665	-3.71938
K03769	-2.70638	0.750852	-4.04282	9.72379e-05	0.000284952	-3.89738
K02304	-2.7021	-0.935855	-5.80106	1.57856e-07	7.76657e-07	-5.24315
K00130	-2.7017	0.785345	-3.69167	0.000326214	0.000873435	-3.59354
K05524	-2.70017	0.640644	-4.0396	9.06296e-05	0.000266796	-3.9144
K00614	-2.698	-0.50875	-4.55196	1.31534e-05	4.42286e-05	-4.35754
K07659	-2.69407	-0.912605	-3.93558	0.00013382	0.000380926	-3.81932
K03810	-2.6927	0.944237	-3.47923	0.000668976	0.00170858	-3.40199
K02860	-2.69263	6.70874	-7.39196	1.74019e-09	1.3413e-08	-6.02037
K02408	-2.68768	-0.823565	-3.90957	0.000143928	0.000407901	-3.80132
K03750	-2.68606	1.3546	-3.91729	0.000154176	0.000435038	-3.78424
K03271	-2.68463	0.120798	-4.31025	2.92838e-05	9.36743e-05	-4.17897
K03563	-2.67921	-1.46961	-4.9789	2.26113e-06	8.62835e-06	-4.72856
K09607	-2.67671	1.1378	-3.72266	0.000272886	0.000739329	-3.63977
K07177	2.6724	5.12507	5.29132	1.73141e-06	6.79421e-06	4.78249
K01953	2.67122	8.65819	7.55346	1.29595e-11	1.99381e-10	6.76909
K00962	-2.67072	9.46303	-6.53831	5.03031e-09	3.46404e-08	-5.84617
K01489	-2.66938	3.32277	-4.18962	5.04513e-05	0.00015555	-4.05353
K07011	-2.66376	4.97726	-4.07457	0.00010154	0.000295992	-3.88688
K02492	-2.66254	1.22697	-3.84011	0.000196669	0.000545021	-3.72326
K07046	-2.66136	0.0513761	-3.86567	0.000173579	0.000484847	-3.75466
K09002	-2.66041	-0.75446	-4.86721	4.76483e-06	1.73458e-05	-4.57488
K08961	-2.66001	-0.781045	-4.30615	3.93584e-05	0.00012286	-4.11121
K03423	-2.66	2.16594	-4.09968	7.60014e-05	0.000226834	-3.95667
K07042	2.65662	7.57231	9.80222	3.88475e-16	2.06317e-14	8.1421
K09807	-2.65603	-0.156966	-5.12753	1.86873e-06	7.31088e-06	-4.76712
K03386	-2.65132	9.22002	-6.09908	1.95628e-08	1.17044e-07	-5.61582
K01446	-2.64985	3.90915	-4.41887	4.04867e-05	0.000126078	-4.10468
K01531	2.64967	9.27425	9.37165	3.13526e-15	1.32124e-13	7.8854
K04655	-2.6417	0.762114	-3.99717	0.000100782	0.000294004	-3.8887
K03336	-2.639	1.50684	-3.62369	0.000437359	0.00115271	-3.51645
K07238	-2.63095	0.560224	-4.18405	5.40908e-05	0.00016591	-4.03721
K00844	-2.63055	0.0727237	-3.88741	0.000163944	0.000460254	-3.76894
K01185	2.62949	8.96063	8.36229	7.95378e-13	1.81393e-11	7.16195
K08590	-2.62785	-0.292654	-4.05964	8.925e-05	0.000262935	-3.9181
K02243	2.62599	1.48545	3.72784	0.000333053	0.000889902	3.58813
K00824	-2.62458	-0.38233	-5.03288	2.45183e-06	9.27697e-06	-4.7121
K02587	-2.62275	0.99753	-3.48752	0.000655389	0.0016783	-3.40759
K02601	-2.62142	10.0149	-8.59753	2.00607e-11	2.91294e-10	-6.70558
K15051	2.61842	6.84423	5.45292	3.56993e-07	1.61879e-06	5.09057
K00261	-2.61805	-0.964597	-5.24675	9.77192e-07	4.02184e-06	-4.89618
K03546	-2.615	2.54961	-4.27701	3.49743e-05	0.000110151	-4.1384
K00283	-2.61432	4.41223	-3.91218	0.000142764	0.000404899	-3.80333
K01042	-2.60991	0.63633	-4.31362	3.03e-05	9.66856e-05	-4.1712
K10118	-2.60935	3.05923	-3.51831	0.000598057	0.00153962	-3.43249
K07001	-2.60849	2.026	-3.90574	0.000147202	0.000416876	-3.79574
K07713	-2.60419	3.96264	-3.70717	0.000347929	0.000926457	-3.57672
K01596	-2.60297	1.03477	-3.03943	0.00280091	0.00654165	-2.98878
K01468	-2.60061	2.57525	-3.4806	0.000685853	0.00174823	-3.39517
K04074	2.59815	8.00583	9.55115	2.64322e-14	9.06883e-13	7.61469
K00823	-2.59744	-0.617539	-3.77836	0.000250645	0.000680973	-3.6616
K13929	-2.59664	-0.646698	-5.30835	8.90456e-07	3.68835e-06	-4.91442
K00768	-2.59657	2.42822	-3.80353	0.000207987	0.000572704	-3.70911
K09788	-2.59506	-0.194749	-4.50351	1.79655e-05	5.92784e-05	-4.28878
K04083	2.59088	5.70538	5.35074	3.27835e-07	1.50061e-06	5.1067
K06902	-2.5891	0.561392	-3.85192	0.000205863	0.000567659	-3.71171
K07239	-2.58141	1.3756	-4.00189	0.00011124	0.000322331	-3.86467
K00854	-2.58071	1.58353	-4.13049	6.17482e-05	0.000187763	-4.00603
K03273	-2.5779	0.716209	-3.76996	0.000239467	0.000652894	-3.67327
K13542	-2.57662	1.32974	-3.66379	0.000388607	0.00103123	-3.5477
K10117	-2.57129	9.55791	-5.21751	1.18549e-06	4.77272e-06	-4.85805
K02020	-2.571	1.15923	-4.04819	9.24212e-05	0.000271864	-3.90967
K00166	-2.56955	-0.708846	-4.08808	0.000112142	0.00032466	-3.8627
K11709	-2.56676	1.07395	-3.76038	0.000247066	0.000672193	-3.66528
K00364	2.56636	5.55987	4.51198	1.4874e-05	4.96698e-05	4.33055
K12295	-2.56629	-0.771964	-3.44794	0.000799181	0.00202115	-3.35308
K01599	-2.564	1.02679	-3.75066	0.000280665	0.000759342	-3.63252
K00100	2.56349	8.04795	9.19301	1.27817e-13	3.81189e-12	7.40842
K07403	-2.55686	1.66745	-3.57238	0.000485655	0.00126965	-3.48855
K00058	-2.55277	8.54542	-5.67074	2.08404e-07	9.91389e-07	-5.19168
K01002	2.55144	8.39076	8.8026	1.62174e-13	4.65741e-12	7.37677
K01807	2.55115	6.94554	6.76147	1.09569e-09	9.09637e-09	6.09481
K03476	2.54987	7.58187	4.802	3.49942e-06	1.30079e-05	4.63909
K00375	-2.5463	2.07268	-4.08949	7.55468e-05	0.000225651	-3.9581
K01574	2.54529	-1.39637	3.60527	0.00047296	0.00123896	3.49562
K00798	-2.5445	3.61195	-3.71537	0.000324494	0.000869428	-3.59492
K00620	-2.54399	1.94139	-2.92742	0.00406716	0.00921051	-2.87291
K03613	-2.54364	1.54669	-3.5205	0.000593273	0.00152832	-3.43467
K09861	2.542	3.14052	3.98577	0.000113541	0.000328262	3.85967
K11936	-2.54153	3.67545	-2.99375	0.00322963	0.00746646	-2.94499
K00616	-2.54055	6.80057	-4.93938	2.32885e-06	8.85192e-06	-4.72257
K07267	-2.53908	-0.851983	-4.15325	7.43371e-05	0.000222724	-3.96196
K00005	-2.53883	0.841011	-3.83995	0.000191781	0.000532618	-3.7296
K12510	-2.53738	-1.33588	-5.68349	3.29699e-07	1.50559e-06	-5.10563
K01737	-2.53346	3.07942	-3.3832	0.000942713	0.00235648	-3.30709
K01632	-2.53064	8.55534	-3.97801	0.000123146	0.000352874	-3.83978
K01005	2.52798	7.61027	5.65282	9.07073e-08	4.72678e-07	5.34442
K08138	-2.52729	-1.31905	-4.30898	3.79416e-05	0.000118916	-4.11967
K13607	-2.5252	0.392184	-3.46514	0.000787801	0.00199497	-3.35705
K01935	-2.52401	0.852561	-3.80865	0.000221709	0.000608327	-3.6929
K00020	-2.52238	-0.0189953	-4.21032	5.34865e-05	0.000164316	-4.03985
K04067	-2.51966	0.652305	-3.94735	0.000127291	0.000363139	-3.83164
K09818	-2.51805	3.25973	-3.09354	0.00244392	0.00577748	-3.0302
K01571	-2.51741	2.85701	-3.37188	0.0010254	0.00254187	-3.28346
K00526	2.51582	9.5711	9.22096	8.51599e-15	3.17466e-13	7.75966
K07718	-2.5154	-0.558588	-4.20786	8.11861e-05	0.000241009	-3.94087
K11261	-2.51473	-0.177679	-4.83119	4.0277e-06	1.48718e-05	-4.60995
K01627	-2.51224	2.21922	-3.68631	0.000317819	0.000853314	-3.60033
K07704	-2.50849	-0.416104	-5.01675	2.98267e-06	1.11836e-05	-4.67201
K03639	-2.50419	0.728174	-4.40815	3.43307e-05	0.000108388	-4.14266
K08314	-2.50168	-1.10595	-4.10906	7.50386e-05	0.000224306	-3.95972
K03617	-2.50136	0.887264	-3.89748	0.000142295	0.000403864	-3.80414
K00334	-2.4996	-0.19881	-4.00252	0.000128251	0.000365609	-3.82979
K00208	-2.49808	5.02185	-4.42846	3.46503e-05	0.000109219	-4.14053
K02234	-2.49704	-0.485276	-4.37315	2.67393e-05	8.61747e-05	-4.1996
K03073	-2.49455	5.97652	-4.89781	4.05724e-06	1.49666e-05	-4.60843
K13530	-2.49223	-1.12352	-4.52494	1.90856e-05	6.27075e-05	-4.27533
K07181	-2.48879	-1.10482	-4.01469	0.000114989	0.000332057	-3.85657
K13695	-2.48083	0.116645	-3.88634	0.000157156	0.000443124	-3.77948
K00796	-2.47742	6.84814	-4.4723	2.78961e-05	8.9674e-05	-4.18999
K03548	2.47722	6.75479	5.98619	2.83016e-08	1.63282e-07	5.55163
K11931	-2.47487	0.00195905	-4.45076	1.99976e-05	6.55375e-05	-4.26492
K00525	2.47446	10.8048	10.239	1.94578e-17	1.57162e-15	8.49699
K05895	-2.47339	0.270044	-4.19485	4.60637e-05	0.000142985	-4.07475
K01849	-2.47321	0.751482	-3.7812	0.000228858	0.000625286	-3.68483
K02843	-2.47235	-0.484739	-4.9538	3.85271e-06	1.42801e-05	-4.61917
K00879	-2.47083	-1.12926	-4.96601	5.34025e-06	1.92776e-05	-4.55096
K01426	-2.4707	4.18551	-3.9937	0.00011968	0.000343194	-3.84678
K01625	-2.47	2.70644	-3.91122	0.000159408	0.00044882	-3.77594
K02881	-2.46594	9.88153	-9.98174	9.07687e-10	7.7063e-09	-6.12485
K07492	2.46569	-1.36029	3.46196	0.000712473	0.00181273	3.38473
K01256	2.46344	9.54765	9.43916	2.61185e-15	1.12991e-13	7.90818
K00086	2.46309	-1.79858	4.01587	0.000102177	0.000297625	3.88536
K00806	2.45286	8.81571	10.9399	7.82349e-18	7.58291e-16	8.60215
K11175	-2.44421	1.56334	-3.79794	0.00025529	0.000693108	-3.65689
K05616	-2.4417	-0.3834	-4.39626	2.96482e-05	9.46837e-05	-4.17615
K11921	-2.43656	4.36976	-3.63877	0.000396001	0.00104942	-3.54273
K03609	-2.43402	0.563951	-3.95405	0.000119114	0.000341824	-3.84794
K03199	-2.43119	0.107239	-3.47257	0.000791988	0.00200427	-3.35558
K01633	-2.43042	2.00887	-4.06763	8.74774e-05	0.000258105	-3.92293
K00842	-2.42877	-0.763951	-3.89298	0.000169754	0.00047519	-3.76023
K04764	-2.42796	-0.290872	-3.78231	0.000241575	0.000657716	-3.67103
K02395	-2.42281	-0.0973999	-3.3984	0.000931651	0.00233033	-3.31039
K06962	-2.42142	1.16667	-3.72442	0.000281957	0.000762305	-3.63134
K06113	-2.41325	-0.733067	-3.51455	0.000660399	0.0016889	-3.40551
K01758	2.41277	5.50819	4.6682	7.64354e-06	2.68667e-05	4.47493
K13685	2.41217	6.36884	4.81962	5.35276e-06	1.93048e-05	4.55046
K02521	-2.40966	-0.189938	-4.17424	5.48373e-05	0.000168067	-4.03399
K06196	-2.40933	0.162455	-3.97181	0.000140627	0.000399421	-3.80706
K00147	-2.40787	3.56756	-3.36559	0.000996269	0.00247916	-3.29158
K07741	2.40272	4.221	3.55781	0.000488983	0.00127662	3.48672
K02231	-2.40039	-0.718393	-4.65194	9.15711e-06	3.16136e-05	-4.43618
K13940	-2.39734	-0.39214	-4.35559	3.45385e-05	0.000108955	-4.14127
K07317	-2.3972	0.12594	-3.56676	0.000523127	0.00135754	-3.46863
K02232	-2.39096	1.88488	-3.54385	0.000539127	0.00139439	-3.46052
K07791	-2.39084	2.07719	-2.97029	0.00348222	0.00797905	-2.92162
K01750	-2.38947	1.81346	-3.42308	0.000862941	0.00217248	-3.33177
K01205	-2.37598	-0.563366	-3.70061	0.000314974	0.00084626	-3.60266
K09699	-2.37154	-0.434257	-3.42054	0.000927388	0.00232116	-3.31168
K07793	-2.36725	-0.630557	-4.25683	5.59933e-05	0.000171068	-4.02909
K00648	-2.36294	7.41708	-4.69793	7.96149e-06	2.77329e-05	-4.46622
K01515	2.36236	8.18538	8.04654	5.77384e-11	7.17473e-10	6.54948
K12942	-2.35878	-0.0111828	-4.06572	9.45352e-05	0.000277872	-3.90421
K02191	-2.35285	-0.837268	-4.2497	4.66772e-05	0.000144774	-4.07167
K07652	2.35075	7.22025	5.2999	4.58543e-07	2.02479e-06	5.04289
K03893	-2.34703	-0.360722	-4.5625	1.45459e-05	4.86578e-05	-4.33546
K13755	2.34695	1.91591	3.52037	0.00058618	0.00151206	3.43793
K00942	2.34478	9.3921	10.7386	6.35698e-19	8.15022e-17	8.88561
K06036	-2.3361	-1.28485	-4.61379	1.5646e-05	5.19791e-05	-4.31939
K08296	-2.33422	0.00812704	-4.05613	0.00011508	0.000332057	-3.85638
K08998	2.33253	5.70115	4.68494	6.19606e-06	2.21198e-05	4.51959
K08300	-2.32964	7.5623	-4.16848	5.6522e-05	0.000172548	-4.02688
K06206	-2.32898	-0.527017	-4.15719	6.45922e-05	0.000195644	-3.99537
K01786	2.32719	5.53698	4.04909	8.22953e-05	0.000243743	3.93762
K02669	-2.32346	-0.293935	-4.12363	7.84406e-05	0.000233395	-3.94912
K06909	-2.31992	0.440698	-3.77135	0.00027494	0.000744372	-3.63783
K03304	-2.31472	-0.565461	-4.118	6.67096e-05	0.000201585	-3.98773
K03763	2.313	9.73382	9.18326	4.52033e-14	1.4852e-12	7.54507
K01354	-2.31217	2.32725	-2.98773	0.00331491	0.00763176	-2.93692
K11693	-2.30868	0.315611	-3.50889	0.000681514	0.00173831	-3.39691
K03671	-2.3079	7.58046	-5.76157	2.00262e-07	9.55e-07	-5.19909
K03307	2.30535	4.58832	3.67913	0.000334147	0.00089221	3.58728
K02810	2.30501	6.19721	4.296	3.14062e-05	9.97231e-05	4.16302
K01447	2.30452	6.54393	4.47651	1.86209e-05	6.12326e-05	4.28082
K02198	-2.30254	0.605817	-3.85203	0.000228796	0.000625286	-3.6849
K04564	-2.30022	2.75432	-2.91585	0.00413298	0.0093541	-2.86783
K08282	2.29422	5.90445	4.53016	1.19739e-05	4.05085e-05	4.37806
K01961	2.27992	1.76159	2.80433	0.00581797	0.0128161	2.75787
K03772	-2.27519	-1.00807	-3.31468	0.00131146	0.00320992	-3.21346
K03601	2.26976	8.77757	12.3233	1.79348e-20	4.63554e-18	9.27397
K01250	-2.26927	0.77796	-3.21461	0.00180592	0.00434879	-3.12042
K01657	-2.26898	0.284881	-3.53243	0.000607912	0.00156395	-3.42806
K01727	-2.26862	1.06122	-3.1734	0.00204656	0.0048888	-3.08339
K07139	-2.26691	2.31494	-3.25523	0.00138684	0.00338374	-3.19738
K02507	-2.26472	-0.787435	-4.06867	8.56226e-05	0.000253017	-3.92809
K12139	-2.26337	-1.06798	-4.64813	1.72059e-05	5.68689e-05	-4.29837
K07088	-2.26004	4.51848	-3.41632	0.000888271	0.00222902	-3.32371
K06223	-2.25698	3.9345	-3.01326	0.00312149	0.00723806	-2.95551
K02018	-2.25516	0.558953	-3.3881	0.0010228	0.00253703	-3.28418
K07720	-2.2548	-0.724515	-4.83995	7.67603e-06	2.69565e-05	-4.47403
K01752	-2.25232	7.52479	-7.14228	3.21789e-08	1.83198e-07	-5.52915
K00574	2.25024	4.16641	3.37432	0.000950878	0.00237383	3.30467
K12140	-2.2445	-1.1434	-4.52475	3.11957e-05	9.92171e-05	-4.16456
K00968	-2.24361	-1.02486	-4.16651	0.000100202	0.000292753	-3.8901
K01201	-2.24284	-0.844632	-3.69123	0.000383166	0.00101749	-3.55141
K00657	-2.24103	0.59399	-3.20423	0.00183722	0.00441866	-3.11536
K05985	2.23972	5.91101	3.93414	0.000160168	0.000450634	3.77475
K05299	-2.23862	-1.00554	-4.25638	5.28237e-05	0.000162409	-4.04277
K02434	2.23808	10.7431	10.2044	4.22253e-16	2.18276e-14	8.132
K08986	-2.23716	-0.729904	-4.20395	6.80678e-05	0.000205209	-3.98294
K03833	-2.23703	0.77286	-3.83402	0.000194792	0.000540206	-3.72568
K03335	-2.23701	0.252683	-3.07615	0.00278261	0.00650675	-2.99078
K06176	2.23332	-2.16073	4.60399	1.19632e-05	4.05077e-05	4.37826
K07154	-2.23323	0.396154	-3.10567	0.00229364	0.0054488	-3.04931
K02822	2.23241	5.1358	3.84754	0.000170421	0.000476367	3.75925
K03385	-2.22725	0.472733	-3.29303	0.00136621	0.00333551	-3.2017
K07272	-2.22175	0.536373	-2.76867	0.00645001	0.0140329	-2.72398
K07009	2.21792	5.85615	4.32521	4.03819e-05	0.000125852	4.10528
K07240	-2.20898	2.93679	-3.25699	0.00147834	0.00360021	-3.1789
K01962	2.20668	0.886648	2.82127	0.00539386	0.0119702	2.78252
K06027	-2.20494	1.59598	-2.40929	0.0171968	0.0325071	-2.38247
K05540	2.1977	8.61113	7.95941	1.63455e-12	3.40708e-11	7.06257
K03295	2.19758	5.57043	3.8696	0.000224601	0.000615391	3.68961
K01266	-2.19349	-0.560408	-3.85818	0.000184786	0.000513929	-3.73896
K10844	-2.19125	-0.464432	-3.93074	0.000153841	0.000434407	-3.78479
K00050	-2.18932	-1.11112	-3.88797	0.000179488	0.00050027	-3.74626
K00287	2.18708	6.74719	5.09544	1.55986e-06	6.17098e-06	4.80341
K05995	-2.18635	-0.965198	-3.85543	0.000241003	0.000656619	-3.67164
K08591	2.18574	5.25285	4.94277	3.92201e-06	1.45092e-05	4.61547
K07603	-2.18572	-1.39784	-3.83894	0.000211306	0.000581017	-3.7051
K06898	-2.17984	-0.840321	-3.69774	0.000346953	0.000924492	-3.57746
K02771	-2.17902	0.388119	-3.23035	0.00165685	0.00400725	-3.14571
K00974	2.17676	8.15	7.04847	5.46061e-10	4.99311e-09	6.20526
K04095	-2.17491	3.19944	-2.88455	0.00462719	0.0103854	-2.8319
K00183	-2.16867	-1.03044	-3.88727	0.000201889	0.00055806	-3.71664
K01225	-2.16781	0.576696	-3.04956	0.00300472	0.00698399	-2.96725
K11690	-2.16536	0.61876	-3.57743	0.000537375	0.00139265	-3.4614
K01051	-2.16381	-1.42095	-3.81734	0.000235635	0.000643349	-3.67739
K14832	2.16245	-2.05635	4.0125	0.00010715	0.000311177	3.8738
K01779	2.1597	6.73188	4.34482	3.06526e-05	9.7669e-05	4.16856
K12962	-2.15551	-1.51638	-4.18238	6.34921e-05	0.000192613	-3.99944
K06899	2.15107	-2.08605	4.38563	3.96895e-05	0.000123794	4.10928
K00052	-2.15086	-0.0868438	-3.31064	0.00125479	0.00307901	-3.22612
K07182	-2.1482	-0.152049	-3.59536	0.000471437	0.00123581	-3.49648
K01607	2.14744	0.0873018	3.26453	0.00144713	0.00352641	3.18508
K08483	2.1471	12.0404	8.24553	5.73475e-12	1.00152e-10	6.88609
K07454	-2.13979	-1.02836	-3.19958	0.00175172	0.00422351	-3.12939
K12138	-2.13093	-1.20741	-3.84857	0.000197451	0.000546797	-3.72226
K14059	2.13013	4.34616	2.98248	0.00337206	0.00774953	2.93161
K09458	-2.12836	7.41303	-4.03333	0.000115384	0.000332597	-3.85573
K07173	2.12645	4.41602	3.6136	0.000458126	0.00120336	3.50412
K12145	-2.12007	-1.48363	-4.85908	7.71326e-06	2.70383e-05	-4.47299
K08981	-2.12005	0.429737	-3.21607	0.00162099	0.00392541	-3.1521
K07798	-2.11962	-0.648169	-4.32184	5.05172e-05	0.000155564	-4.05322
K13276	-2.11777	1.3511	-3.09117	0.00259855	0.0061058	-3.01162
K12554	-2.11761	-0.824908	-3.57004	0.000560228	0.001448	-3.45017
K01906	-2.11413	-1.1355	-4.19397	6.07572e-05	0.000184895	-4.00985
K01263	2.11133	-1.41097	3.49745	0.000620668	0.00159254	3.42242
K00560	2.10752	6.93965	5.5539	2.39457e-07	1.12804e-06	5.16577
K05936	-2.10517	1.35806	-3.09197	0.00239917	0.00567862	-3.03578
K13921	-2.10481	-0.499702	-3.24639	0.00161492	0.00391315	-3.1532
K00243	2.10336	6.94173	5.06102	2.12986e-06	8.20005e-06	4.7407
K00948	2.10146	11.099	10.1003	3.07747e-18	3.50922e-16	8.70856
K09790	-2.10144	-0.909709	-4.17667	6.51881e-05	0.000197295	-3.9932
K07979	2.09886	4.32864	3.08276	0.0024584	0.00580463	3.02842
K03878	2.09836	-0.103513	3.37268	0.000998581	0.00248332	3.29093
K11927	2.09675	6.62754	4.38718	2.15133e-05	7.00311e-05	4.24858
K11720	-2.09658	0.320805	-3.43593	0.000758946	0.00192568	-3.36735
K04024	-2.09154	-0.162177	-3.61005	0.000436869	0.00115221	-3.51675
K03790	-2.08769	-0.525195	-2.79084	0.00618052	0.0135149	-2.73805
K03547	-2.08378	1.01518	-3.59412	0.000462055	0.00121285	-3.50184
K01095	-2.07996	0.493918	-3.4485	0.000732991	0.00186104	-3.37693
K07792	-2.0784	-1.07721	-3.98987	0.000125808	0.000359437	-3.83452
K03500	2.07286	7.93998	5.75017	6.98216e-08	3.71839e-07	5.39163
K09138	-2.06667	-1.47787	-4.17308	6.21682e-05	0.000188892	-4.00443
K03195	-2.06593	-1.03537	-3.51662	0.000633139	0.00162346	-3.41701
K01198	2.06555	-1.01536	3.42098	0.000888274	0.00222902	3.32371
K09612	-2.06416	-1.60543	-3.90992	0.000181127	0.000504476	-3.74398
K10441	-2.06279	4.52228	-3.08262	0.00249585	0.00588232	-3.02384
K01040	-2.05871	0.971333	-3.00244	0.00318729	0.00737298	-2.94907
K06374	-2.05791	-1.31576	-3.87134	0.000208281	0.000573106	-3.70875
K00936	2.05432	9.88122	11.1787	1.17367e-17	1.05821e-15	8.55549
K09117	2.05416	9.3355	6.76487	2.04664e-10	2.10473e-09	6.3578
K14941	-2.05386	-0.932135	-3.92844	0.000165549	0.000464425	-3.7665
K02245	2.05385	-1.21134	3.84847	0.000192766	0.000534971	3.72831
K05692	2.04959	-1.80669	3.46719	0.000786294	0.00199246	3.35757
K03823	-2.0431	-0.089624	-3.40783	0.0009546	0.00238159	-3.30358
K08252	-2.04128	2.68969	-2.14341	0.0341888	0.0560464	-2.11784
K06967	2.0389	5.36009	3.83831	0.000202541	0.000559297	3.71583
K06139	-2.03507	-1.3265	-4.12474	0.000116406	0.000335294	-3.85357
K01207	-2.03427	3.61747	-2.52754	0.0129264	0.0255822	-2.48579
K02977	2.0336	-2.02465	3.65744	0.000410882	0.00108588	3.53299
K01482	-2.03326	-0.724882	-3.5748	0.000486964	0.00127221	-3.48783
K07658	2.03257	7.97893	5.44928	1.55812e-07	7.69534e-07	5.24556
K02421	-2.03005	-1.65642	-3.9186	0.000159112	0.000448313	-3.7764
K01653	-2.0281	-0.155499	-3.44577	0.000809629	0.00204491	-3.34948
K02027	2.02616	10.759	6.68381	6.39496e-09	4.30439e-08	5.80609
K04653	-2.02421	-1.15774	-4.37839	3.90125e-05	0.000121977	-4.11325
K06442	2.0237	7.33234	6.72237	1.95156e-09	1.48066e-08	6.00179
K03478	-2.02129	-0.0850128	-3.41966	0.000843312	0.00212582	-3.33817
K00873	2.02044	12.9466	9.39248	1.64802e-15	7.44831e-14	7.96532
K04061	-2.02	-1.6841	-3.60329	0.000466983	0.00122496	-3.49901
K01846	-2.01504	1.83789	-2.61198	0.00998272	0.0205174	-2.57643
K01745	-2.01434	3.77664	-2.69706	0.00789141	0.0167186	-2.65668
K09121	-2.00869	-0.622844	-3.37685	0.000967062	0.00240958	-3.29994
K08170	-2.00861	0.134141	-3.70948	0.000390067	0.0010344	-3.54671
K01501	-2.00662	-1.47939	-3.85976	0.000227327	0.000621981	-3.68654
K03801	-2.00525	-1.12937	-3.1973	0.00197896	0.00473024	-3.09337
K07455	-2.00153	-0.0398763	-3.0873	0.00250083	0.00589048	-3.02324
K02453	-1.99822	-0.324655	-4.00426	0.000115111	0.000332057	-3.85631
K00132	-1.99692	-0.00374676	-3.64639	0.000518696	0.00134784	-3.47091
K13789	1.99231	8.27898	8.14307	1.45148e-12	3.10906e-11	7.07905
K00527	1.99187	11.5922	10.0305	3.68903e-17	2.69042e-15	8.42238
K00689	-1.99086	0.0198054	-3.17628	0.00190478	0.00456983	-3.10469
K10109	1.9907	12.1794	5.97839	1.38795e-08	8.60974e-08	5.67487
K01422	1.98896	6.06093	4.44961	1.82125e-05	5.99915e-05	4.28575
K03553	1.98143	10.2658	11.2083	6.51681e-19	8.15022e-17	8.88285
K00548	-1.9753	0.171186	-3.48757	0.000665314	0.00170035	-3.40349
K00745	-1.97437	0.368133	-3.15979	0.00208061	0.00496402	-3.07848
K01270	-1.97317	9.175	-6.42081	1.17338e-08	7.39705e-08	-5.70355
K07012	-1.96952	3.88273	-2.62603	0.00958328	0.0198214	-2.59051
K03604	-1.96868	-0.559566	-3.05193	0.00289209	0.00674648	-2.97898
K08225	-1.9683	-0.279322	-3.09881	0.00245132	0.00579146	-3.02929
K01152	-1.96653	0.365421	-2.50743	0.0133874	0.02632	-2.47329
K02189	-1.9664	0.136838	-3.09268	0.002435	0.0057599	-3.0313
K03581	1.9655	7.99046	5.14323	1.95702e-06	7.6102e-06	4.75781
K02956	-1.96132	9.73485	-4.8614	8.75867e-06	3.0367e-05	-4.44575
K11616	-1.95613	0.399231	-3.07726	0.00252581	0.0059421	-3.02023
K06919	1.9533	4.04763	2.67278	0.00815145	0.0171959	2.64573
K00167	-1.95278	-0.712538	-3.13854	0.00225395	0.00536108	-3.05455
K13428	-1.9495	-1.11186	-2.92252	0.00450861	0.0101391	-2.84019
K01409	1.94909	9.97567	8.1347	2.92566e-13	7.76904e-12	7.29777
K01421	-1.94896	6.47394	-3.91903	0.000248605	0.000675907	-3.66369
K07404	1.94638	6.20633	3.97167	0.000109952	0.000319074	3.86751
K06907	1.9441	-1.84305	3.83374	0.000220444	0.000605283	3.69436
K03530	-1.94378	10.2127	-7.8592	2.01472e-11	2.91457e-10	-6.70495
K06237	-1.94267	1.86616	-2.45219	0.015429	0.0295252	-2.42215
K03631	1.9423	9.14001	9.45816	4.01685e-15	1.6393e-13	7.8544
K03621	1.94065	7.36796	5.26589	9.33131e-07	3.84867e-06	4.90524
K07054	-1.93783	0.011327	-3.26382	0.0015292	0.00371706	-3.16908
K01601	-1.93679	-0.875215	-3.69334	0.000324019	0.000869358	-3.5953
K00226	1.93529	7.25456	4.27182	3.89539e-05	0.000121892	4.1136
K02913	-1.9327	7.00111	-5.50935	4.60395e-07	2.03066e-06	-5.04212
K07661	-1.93114	0.988261	-2.37898	0.0189241	0.0351551	-2.34702
K02927	1.92994	-2.38932	3.62939	0.000445835	0.00117425	3.51135
K02759	1.92984	3.0274	2.59794	0.0103755	0.0212161	2.56306
K07729	1.92454	2.39271	2.77658	0.00620651	0.0135564	2.73667
K02053	1.92099	-0.967464	2.73879	0.00744397	0.0158917	2.6763
K07722	-1.91684	-1.57899	-3.95092	0.000135292	0.000384831	-3.81662
K07175	-1.91548	0.531586	-2.49005	0.0143247	0.0278101	-2.44902
K03281	1.90975	7.47022	5.92683	1.85546e-08	1.11785e-07	5.62496
K02188	-1.90331	-0.416753	-3.6197	0.000493229	0.00128598	-3.48441
K03973	-1.90147	-0.998199	-3.1673	0.00194649	0.00465835	-3.09828
K07448	-1.89235	-0.466425	-2.8032	0.00596286	0.0130906	-2.74982
K07030	1.89234	10.3003	9.98346	6.05101e-16	2.96959e-14	8.08829
K10555	-1.89151	-1.72357	-4.27455	5.04726e-05	0.00015555	-4.05343
K05808	1.89058	11.3943	6.78443	6.1026e-10	5.5151e-09	6.18776
K01834	1.88682	12.0183	10.6426	3.50709e-17	2.61481e-15	8.4283
K03294	1.88445	8.47303	7.25639	2.78016e-10	2.78307e-09	6.31057
K07497	1.88288	7.13608	4.33743	2.72672e-05	8.77706e-05	4.19517
K06975	-1.87786	-0.361298	-2.9813	0.00344663	0.00791153	-2.92481
K10549	-1.87182	-1.65051	-3.69388	0.000400834	0.00106077	-3.53953
K02794	1.87053	11.2697	6.88964	1.80265e-10	1.90953e-09	6.37728
K00848	-1.86922	-1.57193	-3.7664	0.000334619	0.000892854	-3.58691
K06833	1.86864	-1.95525	2.99767	0.0034276	0.00787251	2.92654
K03524	-1.86264	4.31815	-2.86673	0.0048953	0.0109341	-2.81384
K02914	1.86245	4.42581	4.45792	2.42227e-05	7.85869e-05	4.22192
K07339	-1.86219	-1.36432	-3.66592	0.000396626	0.00105035	-3.54232
K09773	1.86147	6.42171	3.34258	0.00122743	0.00301759	3.23243
K06282	-1.85815	-1.22269	-2.88396	0.00485742	0.0108731	-2.81634
K01778	1.85553	4.11355	3.01774	0.00299928	0.00697552	2.96781
K02233	-1.85283	0.201675	-2.81349	0.00590772	0.0129916	-2.75286
K00865	1.85179	3.92364	2.88845	0.00446759	0.0100761	2.84311
K03881	1.8507	-2.07582	3.33	0.0011802	0.00290886	3.24362
K03709	-1.85047	1.56244	-2.82785	0.00538583	0.0119702	-2.783
K07507	1.84969	5.02717	2.84087	0.00530421	0.0118119	2.78795
K00867	1.84809	6.75534	3.91344	0.000148977	0.000421593	3.79277
K00992	-1.84783	-0.392811	-2.60132	0.0103506	0.0211988	-2.56389
K00042	-1.84594	-1.6024	-4.0347	0.000123758	0.000354104	-3.83856
K04761	1.84538	5.36277	3.11551	0.00226838	0.00539209	3.05264
K03117	-1.84411	-0.991887	-2.85766	0.00515197	0.0114794	-2.79737
K00666	-1.84088	0.0906264	-2.78731	0.00628523	0.0137129	-2.73252
K06187	1.83987	8.15404	6.52811	1.12345e-09	9.26726e-09	6.0908
K03798	1.83576	11.8733	11.0588	9.67029e-20	1.78532e-17	9.09259
K00324	-1.8336	0.829227	-2.42235	0.0171591	0.0324515	-2.38328
K01191	1.83269	4.00043	2.46713	0.014556	0.0281465	2.44324
K05777	-1.83067	-1.50216	-3.61318	0.000495999	0.00129233	-3.48291
K12983	-1.82952	-1.63918	-3.65974	0.000449097	0.00118204	-3.50941
K01400	-1.82881	-1.47374	-3.48325	0.000950827	0.00237383	-3.30469
K07461	1.82761	3.75981	2.68182	0.00861117	0.018056	2.62712
K03685	-1.82561	7.75269	-6.40032	2.42428e-08	1.4155e-07	-5.57862
K00224	-1.82461	-1.4904	-4.00012	0.000153239	0.000433024	-3.78576
K06173	1.82333	6.23485	4.163	7.00902e-05	0.000210651	3.97598
K01271	1.82059	8.20801	7.17308	4.64818e-10	4.30673e-09	6.23054
K00145	-1.81985	1.13494	-2.24291	0.0265487	0.0460122	-2.21809
K00494	-1.81825	-0.320992	-3.00816	0.00316823	0.00733766	-2.95093
K03549	1.81758	8.44801	5.98226	1.13133e-07	5.78647e-07	5.30426
K07787	-1.81718	0.397179	-2.484	0.014268	0.027714	-2.45044
K01269	-1.81213	4.99004	-2.95453	0.00368401	0.00839678	-2.90402
K00150	-1.81036	-1.74223	-3.37377	0.00115795	0.00285947	-3.24904
K00963	1.80356	8.37104	5.89064	3.50795e-08	1.98545e-07	5.51399
K08659	1.80291	10.4186	8.98679	4.41538e-15	1.74678e-13	7.84254
K02939	-1.80177	9.24302	-6.48461	3.48345e-08	1.97446e-07	-5.51522
K02654	-1.80045	-0.896661	-4.0461	0.000123471	0.000353544	-3.83913
K03536	1.80025	9.49586	7.68703	1.45866e-11	2.2122e-10	6.75196
K01845	-1.79866	1.07634	-2.72837	0.00744782	0.0158917	-2.67613
K10900	-1.78865	-0.877575	-3.02964	0.00303702	0.00705061	-2.96397
K07726	-1.78668	-1.27724	-2.73014	0.00720181	0.0154433	-2.68737
K06209	-1.78613	-0.621097	-3.27707	0.0013337	0.00326025	-3.20863
K03885	1.78253	4.7355	2.66162	0.00867461	0.0181595	2.62462
K08169	-1.77734	-0.534195	-2.79458	0.00595653	0.0130841	-2.75016
K01781	1.7743	-2.25976	3.47694	0.000655119	0.0016783	3.4077
K02380	-1.77395	-1.35014	-3.39096	0.00119634	0.00294676	-3.23975
K03204	-1.77096	-1.44534	-3.33988	0.00134164	0.00327759	-3.20692
K00068	-1.76983	-1.34894	-3.43076	0.000886136	0.00222654	-3.32439
K11939	1.76693	0.418917	2.50168	0.0133741	0.0263072	2.47365
K00567	-1.76648	1.90734	-2.51792	0.0130029	0.0257079	-2.48369
K04477	-1.76633	-0.767309	-3.18687	0.00207957	0.00496402	-3.07863
K01772	-1.76383	2.58012	-2.58038	0.0115391	0.0231558	-2.52594
K01227	-1.76228	8.28139	-3.63352	0.000416502	0.00109924	-3.5294
K10231	-1.76021	-1.18212	-3.12113	0.00230876	0.005478	-3.04734
K00016	1.75935	11.1633	6.43912	4.85236e-09	3.3534e-08	5.85216
K02433	1.75687	9.74545	7.01219	1.91404e-09	1.45857e-08	6.00494
K07452	-1.75646	-0.964528	-3.21578	0.00166076	0.0040142	-3.14502
K01420	1.75381	3.67078	2.39196	0.0184089	0.0343462	2.35729
K00259	-1.75378	1.60348	-2.22601	0.0280481	0.0481374	-2.19661
K12243	-1.75363	-1.15239	-2.81073	0.00612428	0.0133994	-2.74105
K07273	1.74938	9.72116	5.50553	2.01059e-07	9.57625e-07	5.19836
K01356	1.74306	6.7924	4.10182	7.47978e-05	0.000223759	3.96048
K01749	-1.73947	1.18504	-2.69211	0.0079197	0.0167694	-2.65547
K03438	1.73809	9.95087	7.17032	2.89238e-11	3.99066e-10	6.65195
K06351	-1.73777	-0.716522	-3.22233	0.00168891	0.0040797	-3.1401
K01552	1.73734	10.1548	10.5648	2.295e-17	1.81586e-15	8.4778
K06926	1.73707	4.54593	2.60264	0.0101445	0.0208206	2.57087
K07282	-1.73241	1.31768	-2.36624	0.0195317	0.0361108	-2.33522
K01453	-1.73237	0.0529898	-2.36838	0.0194469	0.0360055	-2.33685
K13950	-1.73234	0.328516	-2.56952	0.0113471	0.0228414	-2.53182
K07447	1.73229	9.00823	7.84939	1.20478e-11	1.87587e-10	6.77964
K00611	-1.7319	8.45177	-3.66959	0.000367226	0.000976498	-3.56258
K03404	-1.73079	1.17466	-2.51728	0.0128849	0.0255261	-2.48694
K01590	1.72832	-2.50043	3.36867	0.000963457	0.00240214	3.30099
K02566	-1.71685	-0.229772	-2.4154	0.0173151	0.0327147	-2.37995
K13020	-1.71416	1.21724	-2.33897	0.0212262	0.0385287	-2.30394
K04652	-1.7068	-1.32489	-3.27575	0.00143077	0.00348873	-3.18837
K03502	-1.7059	2.34631	-2.29439	0.0233785	0.0416921	-2.26719
K06306	-1.70521	-0.688404	-2.8421	0.00539821	0.011973	-2.78226
K00533	-1.69989	0.449143	-2.50934	0.0140982	0.0274529	-2.45475
K13525	-1.69875	-1.18881	-2.70229	0.00796379	0.0168443	-2.6536
K02899	1.69462	10.5816	7.79623	1.98618e-12	4.05285e-11	7.03545
K01681	-1.68965	3.38553	-2.30817	0.0227756	0.0408045	-2.27718
K03326	-1.68892	-0.982688	-3.15687	0.00222474	0.00529486	-3.05846
K03820	-1.68804	0.306233	-2.25917	0.025512	0.0447354	-2.23356
K02022	-1.68799	-0.175053	-2.59721	0.0105281	0.0215168	-2.55799
K13017	-1.68561	-1.54087	-2.91181	0.00451499	0.0101476	-2.83974
K01258	1.68543	9.27968	7.45547	1.06437e-11	1.67746e-10	6.79752
K02959	-1.68329	10.447	-6.52727	1.90479e-09	1.45857e-08	-6.00572
K05363	-1.68318	-0.547868	-2.61021	0.010724	0.0218711	-2.55157
K02454	-1.6825	-1.27427	-3.25823	0.00148419	0.00360991	-3.17776
K01243	1.68128	7.55755	4.59916	1.17332e-05	3.98683e-05	4.38249
K07160	-1.68031	-0.310429	-2.63617	0.0096217	0.0198739	-2.58914
K01945	-1.67962	5.47836	-3.03772	0.00290674	0.00677657	-2.97743
K11537	-1.67381	-1.08598	-3.45652	0.000905809	0.00227008	-3.31826
K01850	-1.66944	-1.39852	-3.07903	0.00262537	0.00616508	-3.0085
K06281	-1.66911	-1.19562	-2.78015	0.00664037	0.0143745	-2.71436
K02058	-1.6651	-1.16638	-2.89984	0.00462884	0.0103854	-2.83179
K02071	-1.66263	6.58317	-5.1511	9.72536e-06	3.34563e-05	-4.42319
K08641	-1.66233	-1.38208	-3.34276	0.00125988	0.00308861	-3.22496
K02019	-1.65793	0.0847249	-2.91853	0.00444883	0.0100397	-2.84445
K07776	-1.65511	-0.391783	-3.06402	0.00298354	0.00694309	-2.96943
K13993	1.64815	9.10255	3.31517	0.00117047	0.00288856	3.24598
K07775	1.64712	4.9397	2.88689	0.00436181	0.00984901	2.85074
K01647	-1.64384	2.19641	-2.24132	0.0266642	0.0461506	-2.2164
K03768	-1.64383	6.07865	-3.4189	0.00101575	0.00252116	-3.28613
K07052	1.63544	6.03845	3.33774	0.00104165	0.00257885	3.27903
K00124	-1.63176	-1.12678	-2.9712	0.00396884	0.00899836	-2.88063
K10753	1.63068	-2.27046	2.99621	0.00327783	0.00755988	2.94041
K00926	-1.62587	8.34716	-3.56786	0.000475715	0.0012445	-3.49407
K01478	-1.6245	8.86526	-3.59816	0.00050559	0.00131467	-3.47778
K01679	1.62058	7.21212	3.40115	0.000909059	0.00227676	3.31726
K12142	-1.61795	-1.52153	-3.36478	0.00123561	0.00303578	-3.23053
K01609	-1.61643	-0.0953364	-2.5814	0.0113137	0.0227988	-2.53286
K02926	1.61636	11.4846	7.92464	9.95554e-13	2.19305e-11	7.13112
K11065	1.61607	3.59446	2.32404	0.0218835	0.0394615	2.29238
K03635	-1.61583	-1.41729	-3.37025	0.0012603	0.00308861	-3.22487
K03592	-1.61566	-1.18996	-3.0727	0.00268875	0.00629866	-3.00125
K07692	-1.61485	-1.17059	-2.67727	0.00866141	0.0181417	-2.62514
K07796	-1.61229	-1.10318	-2.33851	0.0209872	0.0382006	-2.30821
K00943	1.61205	7.43959	4.7699	9.22779e-06	3.18293e-05	4.43452
K03503	-1.60922	-1.06477	-2.98029	0.00375061	0.00853853	-2.89841
K10558	-1.60587	-1.11202	-2.41192	0.0173287	0.0327245	-2.37966
K12573	1.60449	9.80848	7.59767	9.37209e-12	1.52032e-10	6.81583
K01788	1.60358	3.78216	2.38288	0.0186247	0.0346488	2.35296
K05921	1.60341	-2.38283	3.75069	0.000290456	0.000783644	3.62367
K03884	1.60192	-1.25012	2.57317	0.0113824	0.0229007	2.53073
K11447	1.59992	-2.54366	3.12133	0.00230653	0.00547606	3.04763
K07604	1.59926	-2.73299	3.54907	0.000538691	0.0013942	3.46074
K05837	1.59913	7.56548	4.66955	1.12982e-05	3.85581e-05	4.39071
K04042	1.59775	9.25803	6.19149	1.98848e-08	1.18788e-07	5.613
K07402	-1.59413	-0.704146	-3.00506	0.00356688	0.00815377	-2.91412
K00810	1.59117	-2.66145	3.43251	0.000871767	0.00219185	3.32894
K01677	-1.58872	-0.764415	-2.81111	0.00587513	0.0129346	-2.75467
K06024	1.58809	5.9707	3.53475	0.000589194	0.00151882	3.43654
K08297	-1.58746	-1.52733	-2.9923	0.00348071	0.00797905	-2.92175
K01760	-1.58274	0.578564	-2.39528	0.017867	0.0335288	-2.36836
K10546	-1.57963	-0.854876	-2.51314	0.0130031	0.0257079	-2.48368
K10947	-1.57937	0.280479	-2.3365	0.021348	0.0386939	-2.30177
K01637	1.57764	-1.78489	2.50451	0.0135014	0.0265038	2.47026
K03883	1.57594	-1.40636	2.51795	0.013128	0.0259151	2.48028
K01629	-1.57252	-1.7701	-3.39205	0.00114555	0.00283246	-3.2521
K00784	1.57048	8.1626	4.98056	3.36933e-06	1.25652e-05	4.64692
K03474	-1.57019	-1.59062	-3.12857	0.00247983	0.00584892	-3.02579
K09155	1.56541	7.42533	4.34644	2.62187e-05	8.47084e-05	4.20404
K01703	-1.56415	0.101809	-2.15448	0.0336266	0.0555713	-2.12452
K10189	1.56095	-2.56686	2.97459	0.00357369	0.00815972	2.91353
K08321	-1.55952	-1.55268	-3.0414	0.00317123	0.00734023	-2.95063
K00761	1.55834	10.1161	6.93952	4.65443e-10	4.30673e-09	6.23033
K02531	1.55755	-0.299239	2.14094	0.0338781	0.0558442	2.12152
K03315	-1.55739	6.42681	-2.9102	0.00435204	0.00983266	-2.85145
K02082	-1.55674	3.93724	-2.24536	0.0262484	0.0457221	-2.22252
K04085	-1.55585	0.522519	-2.25036	0.0265282	0.0459973	-2.21839
K13614	1.55578	-1.14477	2.39152	0.0180366	0.0337653	2.36487
K00903	-1.55303	6.41993	-2.78478	0.00619971	0.0135492	-2.73703
K03337	-1.54871	-0.298678	-2.49864	0.0147782	0.0285049	-2.43777
K06185	1.54848	-2.51313	3.23846	0.00154225	0.00374409	3.16661
K00164	-1.54576	1.1461	-1.99128	0.048406	0.0745313	-1.97379
K03753	-1.54354	-1.72308	-3.5569	0.000675422	0.0017239	-3.39937
K02315	-1.54171	2.2089	-2.17404	0.0313962	0.0525575	-2.15201
K01157	1.54165	2.73261	2.23041	0.0273499	0.047106	2.20649
K03399	-1.54163	-1.2512	-2.98446	0.00362151	0.00825917	-2.90938
K03311	-1.53878	7.89204	-4.19414	0.000124921	0.000357167	-3.83626
K02297	1.5377	-2.72273	3.2443	0.00160883	0.00390083	3.1543
K00965	1.53682	5.2012	2.57759	0.0114362	0.0229851	2.52908
K00536	1.53651	-1.35538	2.26406	0.0251208	0.0442295	2.23954
K01234	1.53646	9.6019	4.99655	2.15347e-06	8.27452e-06	4.73846
K01635	-1.53583	6.02401	-2.27481	0.0254028	0.0446247	-2.23522
K05841	1.5353	-2.54212	3.05535	0.0027763	0.0064959	2.99148
K08996	1.53507	-0.562635	2.19125	0.0304298	0.0512718	2.16445
K04774	-1.53298	-1.43215	-2.4031	0.0180305	0.0337653	-2.36499
K07651	-1.53254	-1.59524	-2.84111	0.00571353	0.0126147	-2.76378
K01438	-1.52725	-1.01582	-2.73505	0.0075217	0.0160317	-2.67282
K09796	1.52215	-2.74454	3.07397	0.002674	0.00627169	3.00292
K06877	-1.52066	1.55659	-2.01325	0.0462702	0.0718132	-1.99292
K02340	1.51845	6.89183	4.00878	9.87058e-05	0.000289035	3.89375
K14761	1.51719	4.52062	2.36433	0.0202974	0.0372599	2.3208
K03299	-1.51339	0.639077	-2.06084	0.0412492	0.0651956	-2.04102
K11442	1.50814	-2.69635	3.25036	0.0015419	0.00374409	3.16668
K03710	1.50808	7.01285	3.76757	0.000312706	0.000841333	3.60454
K14326	-1.50682	-1.73345	-3.27843	0.00159861	0.00387848	-3.15616
K02364	1.50583	-2.08011	2.86299	0.00497631	0.0111008	2.80856
K12982	-1.50566	1.69229	-2.21787	0.0282075	0.0483469	-2.19439
K13889	-1.50512	-1.23938	-2.59564	0.0113101	0.0227988	-2.53297
K00882	1.50283	8.05428	3.90617	0.000225712	0.000617998	3.68835
K00595	-1.50133	-0.924158	-2.59556	0.0112149	0.0226577	-2.53593
K12733	-1.49807	-1.13785	-2.9789	0.00352224	0.00805648	-2.91805
K02472	-1.49742	1.419	-2.10834	0.0365905	0.059257	-2.0903
K13888	-1.49602	-0.511767	-3.21437	0.00164785	0.00398796	-3.1473
K01265	-1.493	9.30342	-7.349	6.05716e-09	4.09122e-08	-5.81517
K09786	1.48821	-2.55609	2.9862	0.00334638	0.00769965	2.93399
K03475	1.48444	7.94593	3.46192	0.000703577	0.00179223	3.38818
K05603	1.48246	-1.57745	1.95016	0.0535824	0.0808148	1.9302
K01955	1.48171	10.8675	6.75925	2.20493e-10	2.24961e-09	6.34634
K03111	1.48044	11.1656	7.42831	6.74594e-11	8.25048e-10	6.5262
K02574	-1.47824	-0.557689	-2.58141	0.0113904	0.0229048	-2.53049
K06921	1.47647	3.60953	2.28457	0.0238858	0.0424211	2.25896
K01008	-1.47452	0.496562	-2.34913	0.0207475	0.0378733	-2.31255
K07636	1.47381	7.44203	3.27515	0.00133215	0.00325852	3.20896
K11749	1.47364	8.86815	4.51867	1.53869e-05	5.12062e-05	4.32307
K10388	1.4716	-1.50945	2.3334	0.0209222	0.0381361	2.30939
K01739	1.47062	-1.79169	2.37925	0.0185264	0.0345322	2.35493
K00355	1.46999	-2.17029	3.03494	0.00294368	0.00685855	2.97356
K13012	-1.46702	-1.50127	-3.23504	0.00193737	0.00463941	-3.09967
K00945	1.46675	8.21316	5.54665	2.62339e-07	1.22689e-06	5.14867
K07714	-1.46641	-1.45605	-2.64358	0.00967755	0.0199786	-2.58714
K07270	1.46582	-2.73994	3.52074	0.000620198	0.00159239	3.42262
K09151	1.46573	-2.80039	3.41705	0.000847321	0.00213454	3.33686
K05366	-1.46482	9.47944	-8.50849	2.51315e-12	4.92095e-11	-7.00257
K02840	1.46274	-2.74212	3.45982	0.000810341	0.00204537	3.34924
K00645	-1.45992	5.54125	-2.31319	0.0225798	0.0405099	-2.28047
K00793	1.45045	5.08408	2.32929	0.0212271	0.0385287	2.30392
K03489	1.44805	-2.07877	3.05094	0.00280475	0.00654667	2.98836
K09968	1.44756	-1.84043	2.71836	0.00740909	0.0158439	2.67787
K01791	1.44305	7.92801	3.75289	0.000313088	0.000841778	3.60422
K06699	1.4416	-2.74598	3.17895	0.00190474	0.00456983	3.1047
K02879	-1.44117	10.2333	-6.36521	8.48112e-08	4.45546e-07	-5.35658
K10985	1.44093	-1.83797	2.32206	0.0217887	0.0393305	2.29403
K01119	1.43816	6.10635	3.1208	0.0023673	0.00561003	3.03981
K05349	-1.43576	1.63822	-1.82049	0.0709124	0.101188	-1.80604
K03429	1.43331	6.97317	3.44362	0.000904246	0.00226763	3.31874
K00065	-1.43198	-1.61357	-2.75116	0.0069885	0.0150274	-2.69739
K08260	-1.43045	-1.163	-2.77285	0.00683824	0.014737	-2.70462
K11892	1.42919	-2.68034	3.00001	0.00327475	0.00755726	2.9407
K12994	-1.42853	-0.506904	-2.36026	0.0204857	0.0375522	-2.31733
K01879	1.42272	8.90866	4.24349	5.53051e-05	0.000169367	4.032
K03712	-1.42237	2.46068	-1.9535	0.0531451	0.0803201	-1.93374
K07029	1.42061	9.04074	4.5052	2.10478e-05	6.88046e-05	4.25348
K00924	1.41809	6.52695	2.72815	0.00723746	0.0154942	2.68572
K02834	1.41801	7.9399	5.79066	1.93659e-07	9.26935e-07	5.20532
K00462	1.41791	-2.84332	3.36074	0.00100945	0.00250713	3.28788
K07232	1.41618	-2.92052	3.18502	0.00181165	0.00435988	3.11949
K09162	-1.41354	-1.2935	-2.41659	0.0174135	0.0328366	-2.37786
K07739	-1.4123	-1.64537	-3.01159	0.00330661	0.00761719	-2.9377
K01007	1.41199	7.13794	2.68969	0.00801972	0.0169534	2.65124
K11521	1.40999	-2.0422	2.45384	0.0154273	0.0295252	2.42219
K06133	1.40863	-1.01625	1.99389	0.0485959	0.074794	1.97212
K01809	1.40704	7.77546	5.29876	8.69391e-07	3.60495e-06	4.91911
K04781	1.40558	-2.29731	2.52692	0.0131767	0.0259847	2.47896
K02765	-1.40481	-0.128536	-1.99545	0.0478382	0.0738625	-1.9788
K14659	-1.40454	-1.74606	-3.05792	0.00274742	0.00643222	-2.99467
K07031	-1.40403	-1.67089	-2.70544	0.00856174	0.017962	-2.62908
K04750	1.40356	-2.33864	2.83215	0.00538181	0.0119702	2.78325
K11068	1.40273	4.68287	2.5076	0.0144595	0.0280133	2.44564
K02666	-1.40135	-1.23903	-3.06585	0.00295719	0.0068859	-2.97215
K06330	1.40123	-2.58792	2.90528	0.00450244	0.0101311	2.84063
K07683	-1.40045	-1.56262	-2.79965	0.00622774	0.0135951	-2.73554
K03350	1.39882	-2.55309	2.66409	0.00879691	0.0183858	2.61985
K02626	-1.39722	-1.87485	-2.99779	0.0038405	0.00872269	-2.89097
K01554	-1.39495	-1.55203	-2.45334	0.0160402	0.0305591	-2.408
K10955	1.3915	-2.82181	3.10983	0.00231037	0.00547848	3.04713
K08302	-1.38478	-1.14343	-2.53063	0.0125008	0.0248414	-2.49768
K07179	1.38393	-2.91371	3.21305	0.00173727	0.00419128	3.13182
K01126	1.38271	7.46382	3.53462	0.000575752	0.00148615	3.44279
K09973	-1.38175	-1.13353	-2.48286	0.0145122	0.0280758	-2.44433
K03497	1.38102	9.03049	6.55192	7.64234e-09	5.03218e-08	5.77616
K03795	1.38058	-2.8832	3.01907	0.00305422	0.00708631	2.96223
K01439	1.37901	6.17939	3.03507	0.00313215	0.00725841	2.95446
K07485	1.3784	2.41526	1.79871	0.074446	0.10557	1.78386
K02786	1.37811	-0.0433545	1.77433	0.0784257	0.110006	1.75989
K01251	1.37745	5.83794	2.69957	0.00825618	0.017368	2.64141
K07483	-1.3771	1.91822	-1.99042	0.0482609	0.0743966	-1.97506
K00554	-1.37689	8.376	-4.75115	1.84281e-05	6.06502e-05	-4.28313
K13602	1.37584	-2.77685	3.0814	0.00259206	0.00609424	3.01238
K10112	1.37364	10.8018	4.46842	2.02659e-05	6.63605e-05	4.26194
K10673	1.37319	-2.68272	2.77994	0.00636849	0.0138867	2.72818
K01844	-1.37249	0.0348542	-1.91428	0.058629	0.0868902	-1.89096
K01592	1.36876	-2.82671	3.12846	0.00221691	0.00527945	3.05952
K01179	1.36843	4.37577	2.0935	0.0380238	0.0610175	2.0746
K01972	1.36601	9.32631	5.79103	1.122e-07	5.75397e-07	5.30577
K15024	-1.36558	-1.44448	-2.96969	0.00398374	0.00902686	-2.87945
K07778	-1.36414	1.63973	-1.78159	0.0768544	0.108233	-1.76924
K00076	1.3632	-2.74783	2.9632	0.00361736	0.00825457	2.90973
K11446	1.36306	-2.85246	3.36871	0.00100564	0.00249926	3.28895
K01580	-1.36296	2.23757	-1.60133	0.111332	0.147567	-1.59224
K00127	-1.36175	-1.34153	-2.79499	0.00659573	0.0143018	-2.71659
K06916	1.36039	-2.6518	2.98619	0.00346782	0.00795548	2.9229
K14470	1.35833	-2.91581	3.00113	0.00324552	0.00749427	2.94347
K03664	1.35637	7.23301	3.40156	0.000989184	0.00246311	3.29359
K14080	1.35625	-2.74657	3.09799	0.00248017	0.00584892	3.02575
K03856	-1.35578	0.215765	-2.24564	0.0262111	0.0457131	-2.22307
K02824	1.35571	7.85086	3.35802	0.00115741	0.00285947	3.24917
K02103	1.35567	-2.74174	3.16329	0.00188971	0.00453929	3.10704
K06042	-1.35456	0.161758	-2.33196	0.021358	0.038694	-2.30159
K11145	1.3544	5.66071	2.29228	0.0239283	0.0424772	2.25828
K02770	1.35266	9.44818	5.15326	1.67694e-06	6.59379e-06	4.78891
K09709	1.35224	-2.5585	2.55366	0.011931	0.0238559	2.51418
K03733	-1.35034	9.3491	-5.57927	6.70844e-07	2.85182e-06	-4.96962
K03196	-1.34985	-1.42144	-2.37911	0.0198837	0.0366044	-2.32854
K13633	1.34912	-2.48032	2.60082	0.0103601	0.021207	2.56357
K02777	1.3482	7.35229	3.19357	0.00186907	0.00449249	3.11028
K01471	1.34817	-2.24846	2.51475	0.0129033	0.0255495	2.48643
K14161	1.34788	-1.30574	2.03775	0.0436898	0.0683557	2.01705
K01921	1.34709	9.33624	7.22578	2.3181e-10	2.35269e-09	6.33863
K09805	-1.3398	-1.7459	-2.59236	0.0112431	0.0227028	-2.53505
K00004	1.33955	-2.60858	2.63967	0.00958606	0.0198214	2.59041
K08166	1.33806	-2.22426	2.58125	0.0110783	0.022452	2.54022
K13013	-1.33783	-1.84233	-2.70077	0.00816727	0.017209	-2.64508
K03579	1.32841	-1.57251	2.03782	0.0436215	0.0682763	2.01771
K00180	-1.32764	-1.51723	-2.57707	0.0113141	0.0227988	-2.53284
K02526	-1.32489	-0.200266	-2.15767	0.0326251	0.054147	-2.13667
K06751	1.32461	-2.70361	2.77516	0.00655295	0.014225	2.71875
K03125	1.3243	-2.82467	2.86363	0.00504171	0.0112402	2.80436
K06889	1.32377	7.94161	4.05814	0.000117167	0.000336987	3.85198
K14645	1.32281	0.00223452	1.4353	0.153757	0.195833	1.42638
K07056	1.32277	7.60425	4.16572	8.22847e-05	0.000243743	3.93765
K03293	1.32002	8.07961	4.18227	6.99531e-05	0.000210402	3.97645
K01523	1.31972	-2.61879	2.64573	0.00912015	0.0190101	2.60752
K07303	1.31799	-2.85037	2.80713	0.00579243	0.0127671	2.75931
K13573	1.31786	-1.69573	2.08499	0.0391141	0.062457	2.06298
K01011	-1.31577	-0.286183	-2.54063	0.0132485	0.0260866	-2.47702
K11392	-1.31252	-1.93999	-2.86274	0.00535144	0.0119102	-2.78508
K03735	1.31112	-2.3696	2.5902	0.0110238	0.0223531	2.54194
K07310	-1.30987	-1.69074	-2.6069	0.0107441	0.0218942	-2.55091
K01406	1.30848	-1.89334	2.48171	0.0145672	0.0281541	2.44296
K02687	1.30511	5.91988	2.39561	0.01817	0.0339494	2.36214
K03434	1.30479	-2.79295	2.87887	0.00467017	0.0104721	2.82895
K11717	1.2986	8.23973	4.9426	2.72315e-06	1.02701e-05	4.69067
K10122	1.29813	-2.78589	2.92327	0.00420167	0.00950401	2.86261
K07260	1.29769	-2.17309	2.48035	0.014464	0.0280133	2.44553
K01144	1.29665	8.54892	4.06116	0.000126625	0.000361506	3.83293
K07248	1.29547	-2.77702	2.80403	0.00588273	0.012944	2.75425
K03292	-1.29402	4.96118	-2.31998	0.0223859	0.0401993	-2.28375
K01469	1.29367	-2.7039	2.79594	0.00605587	0.0132707	2.74474
K01156	1.29064	6.42208	2.45825	0.0148191	0.0285554	2.43677
K02909	-1.2903	9.44243	-4.43186	2.41589e-05	7.84457e-05	-4.22252
K00493	1.28976	-2.81348	2.77099	0.00649116	0.0141145	2.72188
K09798	-1.28958	-1.20185	-2.64911	0.00902714	0.0188365	-2.61102
K01662	-1.2856	6.18719	-2.74852	0.00703223	0.0151047	-2.69531
K01210	-1.28415	-1.63981	-2.40376	0.0178078	0.0334337	-2.36959
K02586	-1.2804	-1.32617	-2.39238	0.0181173	0.0338836	-2.36321
K03135	1.27885	-2.81605	2.71054	0.00772917	0.0164131	2.66368
K01929	1.27717	9.11587	5.55244	3.00756e-07	1.38483e-06	5.12297
K02989	1.27676	-2.92214	2.95264	0.00377192	0.00858199	2.89663
K08160	1.27603	-2.96139	2.93878	0.00395691	0.00897656	2.88158
K07217	1.27512	-2.95042	2.99512	0.00330193	0.00761092	2.93814
K02113	1.27505	10.7166	6.80122	9.97353e-10	8.33349e-09	6.10983
K09065	-1.27471	-0.692496	-2.08615	0.0393367	0.0627348	-2.06065
K08352	1.27333	-2.51656	2.75498	0.00682437	0.0147153	2.7053
K01922	1.27165	-2.48086	2.57292	0.0111409	0.0225503	2.53825
K13581	-1.26918	-1.35204	-2.08124	0.0398972	0.063446	-2.05481
K03599	1.26864	-2.65894	2.60091	0.0108551	0.0220803	2.54733
K08217	-1.2652	4.88153	-2.44309	0.0162435	0.0309161	-2.4034
K00423	1.26468	-2.92431	2.89055	0.00447062	0.0100771	2.84289
K01053	1.26417	-2.84909	2.91904	0.00422231	0.00954513	2.86106
K00981	1.26173	7.79379	4.18155	8.2096e-05	0.000243524	3.9382
K08969	1.25768	-2.7182	2.62283	0.00995664	0.0204785	2.57733
K00600	1.25712	8.61194	3.24896	0.00148405	0.00360991	3.17778
K01491	1.25581	8.49882	5.15851	1.08335e-06	4.38888e-06	4.87586
K02667	-1.25341	-1.33516	-2.31332	0.0224675	0.040327	-2.28237
K05786	-1.2528	-1.65313	-2.71135	0.00793941	0.0168019	-2.65464
K01783	-1.25261	7.2982	-3.23544	0.00192547	0.00461374	-3.10149
K02872	1.25133	-2.88788	2.63847	0.0094354	0.0195412	2.59586
K02301	1.25052	-1.79326	2.08315	0.0389528	0.0622506	2.06469
K13652	1.25046	-2.8751	2.83248	0.0055012	0.0121806	2.77612
K11753	1.24945	8.02563	4.11408	7.05625e-05	0.000211906	3.97438
K04785	1.24839	-2.3121	2.54494	0.0127513	0.0252744	2.49064
K03465	-1.24791	-0.311148	-2.18941	0.0311286	0.0521996	-2.15543
K13126	1.24642	-2.91711	2.95784	0.00372347	0.00848172	2.90069
K04075	-1.24535	7.69062	-4.43336	6.79571e-05	0.000205035	-3.98333
K07345	1.24346	-2.78135	2.90821	0.00450044	0.0101311	2.84077
K07038	1.24157	-2.20981	2.54396	0.0122534	0.0244501	2.50476
K14153	-1.23974	-1.41297	-2.63411	0.0098151	0.0202195	-2.58228
K03648	1.23954	7.59732	3.70701	0.000373027	0.000991244	3.55847
K07002	1.23834	-2.92078	2.86443	0.00492325	0.0109887	2.81201
K03620	-1.23823	-1.75541	-2.45106	0.0163341	0.0310429	-2.40136
K00185	-1.23765	-1.71276	-2.77289	0.00675999	0.014609	-2.70844
K06471	1.23631	-2.88672	2.76279	0.00654754	0.0142212	2.71902
K00852	1.23622	8.68782	4.28366	3.42727e-05	0.000108293	4.14304
K00668	1.23549	-2.64803	3.17688	0.0019163	0.00459461	3.10291
K01058	1.23468	-2.67852	2.69512	0.00815219	0.0171959	2.6457
K11072	1.23358	7.18256	3.49308	0.000801721	0.00202625	3.3522
K10548	-1.23195	-0.819575	-1.94709	0.0532905	0.0804546	-1.93256
K04756	1.23167	-2.71477	2.51887	0.0130725	0.0258188	2.48179
K01969	1.23161	-2.84381	2.82029	0.0056497	0.012488	2.76745
K06143	1.23123	-2.69048	2.96028	0.00377885	0.00859273	2.89606
K15083	1.23063	-2.83547	2.88986	0.00477309	0.0106967	2.82196
K03577	-1.2305	-1.74871	-2.25319	0.0265014	0.0459973	-2.21878
K13653	-1.23043	-1.25065	-2.13133	0.0365795	0.059257	-2.09043
K01408	-1.2304	1.43646	-1.79189	0.0752597	0.106529	-1.77888
K03796	1.22905	-2.48211	2.37977	0.0193957	0.0359278	2.33784
K01951	1.22798	9.9651	5.44485	3.96721e-07	1.78226e-06	5.07052
K08194	-1.22552	-0.789561	-2.21169	0.0293069	0.0497645	-2.17933
K03333	1.22316	-2.77794	2.89516	0.00452856	0.0101722	2.83879
K01537	1.22132	9.92851	5.51798	4.10539e-07	1.83794e-06	5.06401
K06905	1.22077	-2.63957	2.76283	0.00665931	0.0144074	2.71342
K07219	-1.22028	-1.69897	-2.72765	0.00816398	0.017209	-2.64521
K06924	1.22012	-2.52312	2.50371	0.0134034	0.026338	2.47287
K02837	1.21834	8.83135	3.61051	0.000519644	0.0013494	3.47042
K05594	1.2179	-2.84471	2.64217	0.00924424	0.0192068	2.60289
K01989	-1.21762	4.73581	-1.99194	0.0487394	0.074896	-1.97086
K07045	1.21721	-1.64962	2.45372	0.0156436	0.0299064	2.41713
K03331	1.217	-2.76914	2.50682	0.0133301	0.0262339	2.47483
K07233	1.21662	-2.68454	2.47248	0.0147925	0.0285185	2.43742
K07290	1.21638	-2.88654	2.73759	0.00714232	0.0153242	2.69013
K01114	1.21543	-2.85925	2.6931	0.00823585	0.0173346	2.64224
K13926	1.21503	-2.01491	2.09668	0.0379309	0.0608936	2.0756
K02298	1.21378	-2.60513	2.42463	0.017128	0.0324085	2.38395
K13891	-1.21185	-2.02474	-2.3315	0.0219492	0.0395419	-2.29125
K14287	1.21175	-2.92744	2.73355	0.00723755	0.0154942	2.68571
K10111	1.20779	-2.8304	2.70614	0.00775837	0.0164637	2.66241
K03529	1.20758	9.45723	6.43646	1.65521e-08	1.00971e-07	5.64465
K09490	1.20724	-2.93153	2.8732	0.00489597	0.0109341	2.8138
K07250	1.2042	-2.85885	2.7561	0.00678707	0.0146511	2.70712
K02558	1.20407	-2.80534	2.83037	0.00551385	0.0122016	2.77537
K13574	1.20323	-2.95167	2.80047	0.00593295	0.0130397	2.75146
K00660	1.19954	-2.87643	2.71962	0.00749838	0.0159908	2.67386
K11367	1.19938	-2.65816	2.56881	0.011329	0.022817	2.53238
K06413	-1.19882	-0.790122	-2.24366	0.0264309	0.0459312	-2.21982
K11903	1.19855	-2.82311	2.63547	0.00973586	0.0200776	2.58507
K03338	-1.19739	-0.63565	-1.68318	0.0950064	0.128925	-1.66956
K00232	1.19719	-2.89513	2.79217	0.00606002	0.0132707	2.74452
K02998	1.19691	-2.86998	2.53135	0.0124138	0.0247066	2.50016
K01704	-1.1966	0.0481478	-1.89584	0.0611152	0.0898643	-1.87266
K01866	-1.19623	9.08442	-5.47223	4.51109e-07	1.99424e-06	-5.04602
K01293	1.19448	-2.96433	2.75626	0.0068239	0.0147153	2.70532
K11845	1.19391	-2.96245	2.76973	0.00656096	0.0142344	2.71834
K02106	-1.19229	-1.51034	-2.33382	0.0212459	0.0385448	-2.30359
K01894	1.19037	-2.76491	2.64442	0.0090916	0.0189608	2.60859
K01213	1.18988	-2.76831	2.82334	0.00572858	0.0126407	2.76293
K02077	1.18852	8.25614	3.30185	0.00129868	0.00318065	3.21627
K02128	1.18796	-2.84548	2.73589	0.00721134	0.0154551	2.68692
K02021	1.18699	0.256036	1.83656	0.0692255	0.0990724	1.81695
K02471	-1.18624	-1.55011	-2.77777	0.00662973	0.0143595	-2.71489
K14949	1.18452	-2.64971	2.30971	0.0226423	0.0406033	2.27942
K00280	1.18447	-1.54503	1.78068	0.0774049	0.10881	1.76595
K10120	1.18417	-2.59719	2.55204	0.0117887	0.0236323	2.51841
K02598	-1.18375	-0.982357	-2.37079	0.0200704	0.0369132	-2.32503
K11016	-1.18236	-0.241211	-2.36968	0.0201274	0.0370005	-2.32396
K02878	1.18231	12.2308	6.25731	6.9209e-09	4.6183e-08	5.79283
K07502	-1.18163	-1.70217	-2.49605	0.0144045	0.0279371	-2.44701
K02548	1.181	5.05819	1.95697	0.0520246	0.0789121	1.94293
K08869	1.17969	-2.76511	2.77227	0.00660622	0.0143166	2.71607
K02988	1.17956	11.7378	6.0075	2.04471e-08	1.21771e-07	5.60818
K09799	1.17927	-2.81851	2.83302	0.00539342	0.0119702	2.78255
K02533	1.17926	-2.74955	2.62544	0.00971346	0.0200421	2.58587
K06078	1.17926	-2.66445	2.25022	0.0262972	0.0457604	2.22179
K05592	1.17905	10.1749	5.20906	1.05916e-06	4.29985e-06	4.88032
K07643	1.17861	-2.9118	2.68679	0.00820881	0.0172871	2.64336
K00875	1.17858	-2.94632	2.73081	0.0072686	0.0155521	2.68428
K07789	1.17579	-2.54527	2.6467	0.00915329	0.0190689	2.60628
K00872	1.17536	4.3193	1.9842	0.0492241	0.075551	1.96665
K07484	1.175	4.57988	1.79411	0.0750324	0.106284	1.78027
K01093	1.17497	-2.8878	2.62332	0.00986871	0.0203192	2.5804
K00897	1.17484	0.0723362	1.42008	0.15793	0.200621	1.41207
K05946	1.17428	5.43541	2.20342	0.0295898	0.0501397	2.17554
K03752	-1.17414	-1.71839	-2.55528	0.0126085	0.025017	-2.49464
K09681	-1.17365	3.3088	-1.59591	0.11284	0.149311	-1.58555
K02229	1.17356	-2.87489	2.71544	0.00761372	0.0162189	2.66874
K00412	1.17339	-2.7427	2.65699	0.00922726	0.0191818	2.60352
K14571	-1.16895	-1.6261	-1.78979	0.0756406	0.106834	-1.77656
K13830	1.16887	-2.94083	2.76959	0.00643277	0.0140033	2.72487
K14061	1.16802	-2.86845	2.57565	0.0112114	0.0226577	2.53604
K02133	1.16769	-2.85581	2.69971	0.00805079	0.0170098	2.64993
K07025	1.16709	6.8373	3.59352	0.000614243	0.00157814	3.42525
K07489	1.16643	-2.50019	2.01372	0.0459316	0.0714021	1.99602
K11038	1.16547	-2.9298	2.9025	0.0044936	0.010123	2.84126
K07670	-1.16523	4.94254	-1.71121	0.0901524	0.123288	-1.69459
K12434	1.16419	-2.87819	2.58554	0.0108277	0.0220415	2.54821
K00372	1.1641	-2.92731	2.73679	0.00708567	0.015211	2.69279
K06131	1.16384	5.79692	2.56343	0.0124286	0.0247233	2.49973
K03568	-1.16345	-0.961242	-2.1547	0.0337909	0.055724	-2.12256
K09016	1.16318	-2.90128	2.71502	0.00769134	0.0163573	2.66533
K12530	1.16244	-2.95172	2.83582	0.00539218	0.0119702	2.78262
K02623	1.16206	-2.96933	2.70709	0.00781692	0.0165789	2.65988
K10038	1.162	-2.63574	2.44399	0.0163298	0.0310429	2.40146
K00305	1.16162	-2.97953	2.74346	0.00700505	0.0150546	2.6966
K11130	1.16159	3.94885	2.11417	0.0360675	0.0585814	2.09617
K01530	1.16157	-2.63159	2.6877	0.0082783	0.0173982	2.6405
K10715	1.16056	-2.78196	2.45859	0.0152813	0.0293147	2.42564
K01782	1.16006	-2.61834	2.49377	0.0137852	0.026911	2.46281
K13895	1.15932	-2.93813	2.63158	0.00950694	0.0196788	2.59327
K01568	1.15899	-2.86578	2.63741	0.00960813	0.0198565	2.58962
K05817	1.15812	-2.20618	2.48359	0.0142405	0.0276743	2.45114
K12527	-1.157	-1.18379	-2.20033	0.0302846	0.0510494	-2.16635
K00034	1.15692	-2.76607	2.59716	0.0105742	0.0215997	2.55646
K10763	1.15604	-2.74167	2.68282	0.00827953	0.0173982	2.64045
K01904	1.15572	-2.91643	2.76267	0.0067046	0.0144973	2.71117
K02584	-1.15447	-1.41532	-2.27672	0.0251441	0.0442505	-2.23918
K13669	1.15328	-2.7844	2.44837	0.0156318	0.0298987	2.4174
K00835	1.15325	-2.79794	2.39293	0.0182562	0.0340776	2.36038
K03433	1.1525	-1.83402	1.64812	0.10171	0.136778	1.63662
K13683	-1.15043	-1.93308	-2.4264	0.0179402	0.0336173	-2.36685
K11900	1.14952	-2.75421	2.58216	0.0111725	0.0225957	2.53726
K00103	1.14939	-2.46548	2.08847	0.0387762	0.0620195	2.06655
K03010	1.14788	-2.84661	2.66947	0.00888039	0.0185503	2.61662
K00954	-1.14756	6.93071	-3.24579	0.00180148	0.00434079	-3.12115
K14983	-1.14708	-1.04952	-1.96573	0.0523763	0.0793626	-1.94003
K05367	1.14619	-2.65758	2.72173	0.00764581	0.0162769	2.66732
K11694	1.14488	-2.49653	2.503	0.0136486	0.0267251	2.46638
K04763	1.14429	7.60876	3.6352	0.000499248	0.00129905	3.48116
K07016	-1.14391	-1.2659	-2.29514	0.0240472	0.0426687	-2.25637
K01412	-1.14144	-1.63098	-2.03924	0.0447663	0.0698708	-2.00684
K01039	-1.14119	1.21591	-1.53	0.128789	0.167555	-1.5189
K01465	1.13929	7.15898	2.88064	0.00480879	0.0107705	2.81957
K10984	1.13805	-1.66729	1.74009	0.0842263	0.116623	1.72667
K02017	-1.13745	-1.73017	-2.60257	0.0108711	0.0221013	-2.54682
K03591	1.13661	-2.67589	2.26988	0.0250989	0.0442295	2.23988
K07274	1.1364	-2.89059	2.61753	0.00998614	0.0205174	2.57631
K06199	-1.13551	3.43512	-1.83776	0.0684408	0.0983123	-1.82209
K08345	1.13477	-2.89545	2.63692	0.00939849	0.0194855	2.59721
K07506	1.13423	-2.85469	2.46078	0.0151614	0.0291137	2.4285
K00376	1.13358	-2.93597	2.6917	0.00808611	0.0170751	2.64845
K03824	1.13293	-2.9529	2.58529	0.0109884	0.022293	2.54307
K01835	1.13034	9.25634	3.76507	0.000294303	0.000792921	3.62026
K09001	-1.13011	-2.07072	-2.82496	0.00574391	0.0126673	-2.76205
K06858	1.1301	-2.93255	2.63478	0.009383	0.0194638	2.59777
K08324	1.12941	-2.89133	2.53739	0.0124417	0.0247367	2.49936
K03457	-1.12925	2.65624	-1.46125	0.14626	0.187516	-1.45287
K03747	1.12845	-2.89904	2.45225	0.0156743	0.0299356	2.41641
K05914	1.12829	-2.8608	2.65078	0.00919362	0.0191341	2.60477
K06222	1.12678	-2.95373	2.7141	0.00773028	0.0164131	2.66363
K01295	1.12627	-2.87794	2.7518	0.00685724	0.0147697	2.7037
K01690	1.12594	-2.74735	2.34692	0.0205932	0.0376425	2.31536
K09814	1.12565	-2.94083	2.60273	0.0103727	0.0212161	2.56315
K00320	1.12523	-2.80928	2.6695	0.00876437	0.0183277	2.62111
K07222	1.12515	-2.68534	2.52945	0.0125234	0.0248609	2.49704
K06978	-1.12417	-1.77071	-2.51432	0.0136848	0.0267555	-2.46543
K08369	-1.12393	5.56103	-1.78371	0.0798346	0.111619	-1.75165
K00129	1.123	-2.96462	2.6408	0.00943491	0.0195412	2.59588
K07276	1.12138	-2.96663	2.66877	0.00863906	0.0181047	2.62602
K00255	1.12097	-2.96959	2.70971	0.00771982	0.0164089	2.66408
K03106	-1.11963	9.52509	-5.8399	9.83362e-07	4.03866e-06	-4.89494
K03705	1.11941	9.8082	4.12111	7.75558e-05	0.000231295	3.95183
K01634	1.1193	-2.98223	2.62377	0.00976271	0.0201223	2.58412
K06141	1.11836	-2.84158	2.52794	0.0127471	0.0252744	2.49076
K01692	-1.11819	0.530625	-2.02137	0.0459307	0.0714021	-1.99603
K03618	1.11818	-2.91251	2.47069	0.015006	0.028887	2.43223
K01479	-1.118	-1.01404	-2.20855	0.0298949	0.0505683	-2.17148
K03758	1.11685	2.53563	1.27271	0.205481	0.252985	1.26609
K12997	-1.11625	-0.536719	-1.82423	0.0706874	0.100978	-1.80748
K07068	1.11567	-2.96301	2.54504	0.0122636	0.0244578	2.50447
K01813	-1.11538	-2.11346	-2.26523	0.0255969	0.0448437	-2.23227
K02282	-1.11443	-2.01469	-2.50852	0.0139397	0.0271988	-2.45881
K02942	1.11434	-2.93274	2.5728	0.0112821	0.0227697	2.53384
K01209	1.11387	-1.78061	1.63535	0.104825	0.140431	1.6219
K02793	1.11379	5.39521	1.82041	0.0726458	0.103433	1.79505
K07148	1.1132	-2.90344	2.60525	0.0103421	0.0211925	2.56418
K00522	1.1113	-2.89271	2.50676	0.0135407	0.026554	2.46922
[truncated: 1,878 more rows]

## Sheet: MG_CSTI_IV
KEGG Ortholog	logFC	AveExpr	t	P.Value	adj.P.Val	z.std
K09835	11.023	1.33579	24.5804	4.90611e-11	2.14731e-10	6.57376
K11933	10.3683	1.10226	21.2243	6.19517e-18	5.96655e-17	8.62889
K13867	10.0091	2.56865	15.8561	1.75724e-27	5.75939e-26	10.8616
K09960	9.97565	1.76794	15.8066	1.29474e-26	3.72393e-25	10.6777
K09961	9.7101	2.28084	15.6045	1.48952e-24	3.2448e-23	10.2277
K01577	9.45193	3.06488	14.048	1.43996e-26	4.11361e-25	10.6678
K10218	9.33253	1.00859	19.3368	4.43578e-24	8.97342e-23	10.1215
K13531	9.21378	0.647944	17.1552	3.12257e-28	1.12839e-26	11.0182
K01632	-9.1784	5.25751	-11.7179	1.22683e-22	2.10001e-21	-9.79132
K07757	9.15896	2.68448	30.1141	3.92215e-71	1.65829e-67	17.8329
K00435	9.09447	3.03586	16.2055	6.64923e-30	2.95926e-28	11.3595
K13829	-8.78099	4.80456	-13.6432	9.77894e-24	1.87083e-22	-10.0438
K03817	8.70525	2.08282	15.5478	3.34798e-29	1.34812e-27	11.2174
K13734	-8.68802	5.02038	-8.42157	6.56862e-14	4.22192e-13	-7.49622
K02050	-8.6236	6.36653	-13.3845	1.65068e-28	6.2313e-27	-11.0754
K07076	8.46747	1.70365	12.5573	2.19013e-22	3.61714e-21	9.73256
K13634	8.45448	2.29964	17.1821	3.63736e-17	3.27905e-16	8.42403
K10243	-8.42985	5.44402	-14.2889	2.34836e-24	4.96444e-23	-10.1835
K06188	-8.39396	4.15477	-13.8147	3.58123e-23	6.44316e-22	-9.91504
K03684	-8.38661	5.14611	-15.4857	7.28886e-30	3.17704e-28	-11.3515
K02283	-8.38121	5.52663	-15.91	9.76005e-36	7.11474e-34	-12.4787
K06999	-8.35364	4.22413	-13.3944	2.05701e-24	4.41475e-23	-10.1964
K09118	-8.33868	6.53817	-12.2679	2.35496e-25	5.85692e-24	-10.4049
K07442	-8.32205	5.24476	-12.8827	5.63358e-25	1.30873e-23	-10.3215
K01826	-8.30406	4.22688	-14.5494	2.63464e-25	6.47006e-24	-10.3942
K01186	-8.28361	6.18741	-10.8411	6.64162e-21	9.17672e-20	-9.37929
K08728	8.26301	5.2911	27.713	6.59864e-66	6.97477e-63	17.1472
K09812	-8.25254	6.23506	-17.1545	3.73739e-39	4.05172e-37	-13.0904
K12234	8.19306	0.129042	12.3584	6.13735e-22	9.47034e-21	9.62721
K13788	-8.06793	5.63997	-13.669	1.15355e-26	3.34056e-25	-10.6884
K13256	8.04445	1.53886	15.272	1.16485e-28	4.51835e-27	11.1066
K05343	-8.03904	5.55276	-13.78	8.61492e-29	3.4041e-27	-11.1335
K00705	-8.03017	8.44043	-14.2841	6.69942e-31	3.14724e-29	-11.5583
K08372	-8.02825	5.89701	-12.7259	2.23613e-25	5.6276e-24	-10.4098
K13288	-8.02272	4.06144	-17.6769	1.00012e-36	8.13173e-35	-12.6588
K01950	-8.01479	6.49883	-15.3513	6.69293e-34	4.16143e-32	-12.1374
K01713	-7.99846	3.35215	-11.8783	2.37834e-20	3.01067e-19	-9.24383
K07271	-7.97812	4.72338	-12.2605	4.48187e-20	5.46091e-19	-9.17581
K03727	-7.97086	6.31978	-12.2995	2.21086e-25	5.59731e-24	-10.4109
K07243	-7.96167	6.15511	-13.6104	1.06638e-26	3.13101e-25	-10.6957
K02049	-7.96108	6.10944	-14.0105	1.74727e-28	6.53756e-27	-11.0703
K07272	-7.92889	3.85189	-10.5267	6.46742e-19	6.87041e-18	-8.8837
K14260	-7.91833	6.11466	-13.4624	2.12802e-28	7.75627e-27	-11.0527
K01626	-7.9011	6.09362	-14.979	7.29929e-33	4.17046e-31	-11.9403
K04753	7.89151	3.94094	13.2664	2.52818e-27	8.15964e-26	10.8283
K10007	-7.89072	4.28505	-11.8643	3.68534e-19	4.00556e-18	-8.94602
K07089	-7.88595	5.70886	-15.1239	5.08189e-33	2.94332e-31	-11.9703
K03578	-7.8734	7.04049	-11.4077	6.99205e-23	1.21656e-21	-9.848
K07749	7.86686	3.89598	11.9003	4.84963e-22	7.59417e-21	9.65138
K07642	-7.86608	3.87817	-12.2047	1.55689e-22	2.61212e-21	-9.7672
K01354	-7.85882	5.84727	-11.3188	7.76156e-22	1.18043e-20	-9.60305
K00656	-7.84046	7.97857	-14.2542	5.13169e-31	2.43784e-29	-11.5812
K07053	-7.83426	4.50649	-12.9703	7.15488e-20	8.56964e-19	-9.12528
K04517	-7.82773	5.48397	-17.4461	4.80987e-40	5.64892e-38	-13.2452
K07862	-7.79393	5.48386	-13.7192	3.38556e-27	1.06822e-25	-10.8015
K05838	-7.79212	4.82353	-13.1269	6.5899e-20	7.91536e-19	-9.13419
K09760	-7.78715	6.39775	-15.0894	1.73421e-33	1.06264e-31	-12.0592
K03313	-7.77402	5.82082	-12.8955	3.31824e-24	6.87722e-23	-10.1499
K06287	-7.773	5.8005	-13.5613	4.98817e-27	1.52826e-25	-10.7659
K07183	-7.75743	4.31498	-13.7747	1.52861e-23	2.84713e-22	-9.9997
K03525	-7.74841	5.19961	-16.2968	7.08706e-37	5.87531e-35	-12.6858
K05822	7.73419	1.40473	13.3259	3.5083e-26	9.50839e-25	10.5847
K10005	-7.71539	4.26839	-11.772	1.21688e-19	1.4019e-18	-9.06758
K01535	7.68979	6.894	19.9048	1.78385e-31	8.87309e-30	11.6714
K00962	-7.68613	8.3325	-16.329	1.78309e-36	1.35064e-34	-12.6133
K00800	-7.68124	6.80302	-17.9635	2.12007e-41	2.71626e-39	-13.4776
K01736	-7.66803	6.55334	-17.1382	2.76049e-39	3.0714e-37	-13.1134
K06997	-7.65263	5.7953	-17.2202	4.46479e-39	4.71928e-37	-13.0769
K00692	7.64856	2.8012	9.19546	2.24836e-16	1.8676e-15	8.20804
K10008	-7.64688	4.15262	-12.2074	3.93498e-20	4.83636e-19	-9.18982
K05364	-7.64185	7.14662	-12.8758	4.0581e-27	1.27094e-25	-10.7849
K03628	-7.64166	7.40785	-13.8545	2.07374e-29	8.59586e-28	-11.2597
K13787	-7.63818	5.28806	-13.5154	6.69616e-22	1.0295e-20	-9.61825
K05340	7.63625	3.35955	12.6747	4.92733e-22	7.68737e-21	9.64975
K01673	-7.63126	4.33397	-13.7836	2.08319e-24	4.44834e-23	-10.1952
K01208	-7.62702	4.23006	-11.7614	2.32735e-19	2.58268e-18	-8.99664
K01652	-7.625	6.69562	-12.6896	5.86993e-26	1.55113e-24	-10.5364
K13730	-7.62269	4.17446	-9.80274	1.40137e-17	1.30507e-16	-8.53501
K04069	-7.6194	6.24923	-14.4553	8.02038e-31	3.72639e-29	-11.5429
K07230	-7.6194	4.46284	-14.937	6.78443e-24	1.32799e-22	-10.0798
K08300	-7.61352	7.63865	-10.7873	4.16029e-21	5.92149e-20	-9.42849
K13640	-7.60267	3.83539	-13.271	1.98134e-22	3.28513e-21	-9.74274
K05275	-7.58253	4.01447	-11.8582	1.58618e-19	1.78836e-18	-9.03865
K00826	-7.56682	6.35701	-16.2512	1.43213e-36	1.12131e-34	-12.6306
K02823	-7.56357	5.5549	-16.1212	5.34288e-36	3.9631e-34	-12.5266
K07736	-7.55769	4.52673	-14.413	1.96724e-19	2.20039e-18	-9.01508
K00886	-7.54655	4.5179	-13.2894	1.79161e-18	1.81218e-17	-8.76969
K00982	-7.53765	6.53992	-12.0554	2.81837e-23	5.09234e-22	-9.93893
K07391	-7.53523	6.86164	-13.352	4.9668e-27	1.52826e-25	-10.7663
K07503	-7.53486	4.46658	-12.6852	3.14802e-20	3.92621e-19	-9.21379
K11533	-7.53398	7.9752	-7.75875	7.00748e-13	4.05302e-12	-7.17929
K01238	-7.53319	7.59942	-12.8676	9.33922e-27	2.76127e-25	-10.708
K01657	-7.52273	3.89574	-13.9887	4.15264e-25	9.80858e-24	-10.3507
K00528	-7.51993	5.93482	-12.3587	2.32365e-24	4.93688e-23	-10.1846
K00878	-7.51553	6.17195	-12.1137	2.20663e-23	4.02139e-22	-9.96328
K08303	-7.50856	6.75549	-12.1723	7.7168e-25	1.75412e-23	-10.2913
K00989	-7.49948	5.08403	-13.685	1.17787e-23	2.21335e-22	-10.0255
K03980	-7.48683	7.62457	-10.6109	1.27202e-20	1.66505e-19	-9.31052
K03593	-7.48027	5.79426	-15.4563	2.28579e-31	1.11084e-29	-11.6503
K05810	-7.47747	5.64233	-14.5564	1.01643e-27	3.4657e-26	-10.9114
K00700	-7.47389	7.70033	-14.7003	2.33348e-32	1.29815e-30	-11.8432
K07768	-7.47327	5.08586	-11.8608	2.81097e-21	4.12666e-20	-9.46953
K00688	-7.4542	8.42567	-15.3623	5.21352e-34	3.33981e-32	-12.1578
K01129	-7.44949	6.61993	-16.7366	3.66327e-38	3.36702e-36	-12.9159
K01897	-7.44452	8.29911	-11.8111	1.0157e-23	1.93441e-22	-10.0401
K08289	-7.44374	5.4805	-13.1581	9.32855e-24	1.79278e-22	-10.0485
K01494	-7.4371	4.38532	-13.593	5.99088e-23	1.05101e-21	-9.86352
K00662	7.4354	3.26033	13.7688	1.4249e-27	4.78132e-26	10.8807
K02495	-7.42981	7.13912	-16.8621	2.48094e-38	2.33098e-36	-12.9458
K02438	-7.42065	6.60099	-11.8829	1.19528e-22	2.06272e-21	-9.79395
K03149	-7.41549	4.90403	-12.737	2.3871e-24	5.02122e-23	-10.182
K02051	-7.40205	6.63541	-13.5929	1.58307e-27	5.27024e-26	-10.8711
K08296	-7.37363	3.1313	-11.9754	8.24948e-20	9.74268e-19	-9.10985
K08681	-7.36533	4.60051	-14.7495	1.20981e-24	2.67805e-23	-10.2479
K06215	-7.36052	5.7232	-14.3397	4.99699e-28	1.76061e-26	-10.9758
K03523	-7.35067	5.00545	-17.3414	3.81001e-38	3.42739e-36	-12.9128
K01885	-7.34022	7.30815	-12.8008	1.71603e-25	4.3972e-24	-10.435
K11263	-7.2952	5.94343	-10.867	4.39587e-20	5.3716e-19	-9.1779
K03147	-7.28199	6.69941	-10.806	1.02911e-20	1.37258e-19	-9.333
K09811	-7.27741	6.46369	-17.1699	2.64746e-39	3.02526e-37	-13.1165
K00262	-7.27356	5.76549	-13.9098	2.02684e-28	7.45171e-27	-11.057
K01802	-7.26705	6.1079	-12.661	5.75661e-23	1.01837e-21	-9.86753
K01880	-7.26414	6.75912	-14.3766	7.48903e-30	3.23098e-28	-11.3491
K05499	-7.24058	4.0678	-10.0649	5.847e-18	5.68301e-17	-8.6355
K10006	-7.24016	3.75994	-11.3786	4.09675e-20	5.02059e-19	-9.18549
K03587	-7.21769	7.23262	-12.6096	3.60475e-25	8.61068e-24	-10.3643
K00043	-7.20783	3.6549	-9.13526	7.64581e-15	5.35206e-14	-7.77332
K12960	-7.1958	4.68416	-10.1048	1.38783e-17	1.2953e-16	-8.53614
K03153	-7.19458	4.33873	-10.9536	3.73942e-19	4.05392e-18	-8.94441
K01755	-7.1924	6.14894	-14.3235	1.14649e-29	4.89633e-28	-11.3118
K00970	-7.18363	6.78691	-12.9861	2.89049e-25	6.98342e-24	-10.3854
K01057	-7.17638	4.64029	-11.8656	1.85812e-20	2.37346e-19	-9.27019
K00240	-7.14854	5.7898	-14.4712	1.49259e-28	5.73697e-27	-11.0845
K03387	-7.13967	6.6261	-14.2234	1.29737e-29	5.48527e-28	-11.301
K03786	-7.13836	4.42535	-13.6198	9.28983e-25	2.08922e-23	-10.2734
K00048	-7.12313	2.56549	-11.7734	8.36251e-21	1.13323e-19	-9.35497
K06969	-7.12111	4.8482	-12.9063	1.49654e-24	3.2448e-23	-10.2273
K03079	7.12042	2.43942	10.5053	4.22933e-16	3.3926e-15	8.13181
K03575	-7.11734	5.60072	-14.6935	3.00705e-32	1.62998e-30	-11.8219
K01176	-7.11468	7.32812	-12.9886	3.16632e-27	1.00656e-25	-10.8077
K07450	7.11172	3.9327	10.4088	8.49664e-17	7.36143e-16	8.32411
K03711	-7.10763	5.23624	-17.6438	1.08835e-40	1.31473e-38	-13.3563
K03695	-7.10582	7.97331	-14.111	1.51341e-30	6.88033e-29	-11.4881
K07259	-7.10222	6.54154	-13.1674	3.89693e-26	1.03624e-24	-10.5749
K02477	-7.07808	2.54917	-10.8512	2.04808e-17	1.87515e-16	-8.49103
K01966	-7.06985	6.77307	-12.5958	9.06552e-26	2.38068e-24	-10.4954
K01695	-7.05913	2.60055	-14.0783	1.2924e-24	2.84598e-23	-10.2415
K06941	-7.05472	5.77115	-13.9526	4.6747e-29	1.86459e-27	-11.1879
K03327	-7.04661	7.89091	-14.816	1.45386e-32	8.19591e-31	-11.8828
K00278	-7.0463	4.89739	-10.9999	1.09164e-19	1.27499e-18	-9.07941
K02484	-7.04372	6.94853	-12.6892	2.68537e-25	6.52514e-24	-10.3924
K02654	-7.03783	3.15636	-11.6855	3.75677e-21	5.38428e-20	-9.43919
K00817	-7.03431	5.83325	-12.6073	5.41076e-25	1.26391e-23	-10.3254
K07114	-7.02562	8.40054	-9.01739	3.3441e-16	2.72425e-15	-8.16022
K01423	-7.01561	8.00545	-11.5571	3.70893e-23	6.61661e-22	-9.91154
K00766	-7.01533	3.38901	-11.9218	5.69154e-21	8.0481e-20	-9.39556
K02236	7.0108	3.52931	12.285	1.0711e-24	2.3961e-23	10.2596
K01998	-7.00251	3.54879	-12.1081	2.95711e-21	4.32618e-20	-9.46424
K01621	6.9989	8.25239	21.3497	1.79699e-48	4.22092e-46	14.6304
K01997	-6.9948	3.47504	-12.4408	3.96881e-22	6.35611e-21	-9.67191
K01696	-6.99163	5.18113	-13.7862	7.52442e-27	2.25626e-25	-10.728
K03767	-6.98342	4.69343	-15.5232	8.45867e-32	4.527e-30	-11.7347
K11358	-6.97698	2.33219	-10.9252	2.03707e-18	2.04578e-17	-8.75522
K03319	6.97274	6.14756	21.4282	8.35643e-51	2.20819e-48	14.9914
K01790	-6.95569	5.20978	-12.4461	6.67726e-24	1.31309e-22	-10.0814
K08600	-6.95564	2.90356	-11.1839	2.95498e-19	3.2451e-18	-8.97038
K01999	-6.95481	4.00757	-11.9751	2.04332e-21	3.02069e-20	-9.50279
K03707	-6.95223	2.82516	-11.8839	3.97148e-21	5.67277e-20	-9.43336
K00773	-6.95136	7.38341	-16.9182	1.14721e-38	1.128e-36	-13.0049
K10530	6.93375	4.61345	10.6186	1.39862e-19	1.58536e-18	9.0524
K00099	-6.92966	4.85156	-11.1894	3.38293e-20	4.20678e-19	-9.20607
K07313	6.92088	2.77015	11.4362	3.1447e-22	5.11377e-21	9.6957
K12297	-6.91591	2.13097	-8.27975	2.08301e-13	1.26902e-12	-7.34336
K11996	-6.91183	5.51372	-12.7536	9.01698e-24	1.74081e-22	-10.0518
K01932	-6.90871	2.43244	-10.0067	2.56598e-16	2.11894e-15	-8.19215
K09818	-6.89801	6.02701	-10.8984	4.8989e-19	5.25699e-18	-8.91453
K03743	-6.89361	4.04175	-12.0681	7.75774e-21	1.05806e-19	-9.3629
K02444	-6.89238	5.7356	-12.2669	1.66766e-23	3.07897e-22	-9.99107
K09691	-6.88903	3.71574	-10.8298	3.51272e-18	3.44589e-17	-8.69355
K05910	6.88583	5.04473	12.8472	2.39568e-22	3.92594e-21	9.72343
K00128	-6.88204	4.95823	-11.8168	4.32433e-22	6.81456e-21	-9.66313
K09819	-6.87073	6.48703	-10.6298	9.67529e-19	1.00509e-17	-8.8388
K03481	6.86711	5.44003	14.8526	7.03553e-30	3.09856e-28	11.3546
K02014	-6.86529	7.38623	-6.43938	1.3114e-09	4.67503e-09	-6.06599
K01006	-6.8578	6.87431	-10.2251	2.84585e-19	3.1334e-18	-8.97452
K03118	-6.85536	2.92066	-12.2059	6.03231e-21	8.44523e-20	-9.38943
K01995	-6.85206	3.23209	-12.0597	8.12578e-21	1.10469e-19	-9.358
K06168	-6.85058	5.74978	-12.1192	3.69431e-23	6.61661e-22	-9.91193
K00973	-6.83971	5.63196	-12.4438	5.91295e-24	1.16822e-22	-10.0933
K06960	-6.82456	3.43396	-18.7316	1.1357e-43	1.71491e-41	-13.8581
K03386	-6.82385	5.74437	-17.8478	3.4123e-41	4.2433e-39	-13.4424
K01710	-6.81648	7.09858	-15.5503	1.01025e-34	6.57128e-33	-12.2912
K07498	-6.81243	7.06953	-10.9981	1.73187e-21	2.57829e-20	-9.52
K00931	-6.80774	6.13613	-12.9907	2.30257e-26	6.36292e-25	-10.6241
K07084	-6.78879	6.09628	-11.8642	4.03112e-22	6.40736e-21	-9.67032
K00640	-6.78843	5.43608	-13.7461	3.74242e-26	1.00783e-24	-10.5787
K01159	-6.76373	4.97793	-13.5541	2.58931e-24	5.39292e-23	-10.174
K02746	-6.76364	2.06612	-10.5924	1.47223e-17	1.36504e-16	-8.52931
K01858	-6.7499	4.73649	-8.97387	5.23999e-14	3.39276e-13	-7.5258
K01817	-6.74373	3.77979	-11.8253	5.9565e-21	8.3668e-20	-9.39077
K03924	-6.7353	5.92728	-11.497	4.1622e-22	6.59094e-21	-9.66705
K00239	-6.73294	7.12897	-13.8579	2.14106e-29	8.78874e-28	-11.2569
K05992	-6.72928	3.64574	-8.90813	8.13682e-15	5.67698e-14	-7.76543
K00266	-6.72729	5.69371	-10.8565	7.55477e-20	8.97235e-19	-9.11939
K01940	-6.71581	6.05546	-14.0372	6.97735e-28	2.41805e-26	-10.9456
K02012	-6.71373	4.93722	-11.3544	5.7627e-21	8.12157e-20	-9.39425
K07460	-6.71032	4.22017	-13.8245	1.1313e-20	1.49007e-19	-9.32297
K03406	-6.70135	1.37734	-4.97799	2.27672e-06	5.87308e-06	-4.72717
K05524	-6.6844	2.99785	-12.8315	1.10549e-20	1.4652e-19	-9.32542
K07707	6.66813	3.37999	10.7147	8.91942e-21	1.20483e-19	9.34815
K00147	-6.66677	6.24975	-13.0331	6.68839e-27	2.03442e-25	-10.7388
K01500	-6.65355	4.36598	-11.3754	8.06264e-19	8.43783e-18	-8.85915
K04759	-6.65144	6.85779	-10.8849	6.38155e-21	8.87539e-20	-9.3835
K01299	-6.63286	1.9396	-9.4914	2.36829e-15	1.74749e-14	-7.92036
K10907	-6.63212	4.26473	-8.07094	2.60871e-13	1.57117e-12	-7.31319
K02897	-6.62774	5.38549	-15.9762	1.45365e-31	7.49518e-30	-11.6888
K01278	-6.62154	4.74867	-7.91293	1.42851e-12	7.89506e-12	-7.08126
K07023	6.60654	5.67916	18.6849	2.56164e-25	6.3337e-24	10.3969
K12373	-6.60108	6.181	-10.2341	1.07247e-18	1.10595e-17	-8.82729
K02011	-6.59137	4.88965	-9.65205	1.398e-16	1.17979e-15	-8.26491
K06972	-6.58301	5.30426	-9.18711	8.78821e-16	6.78039e-15	-8.0427
K08987	6.58125	2.95002	11.3302	1.06902e-21	1.62001e-20	9.57
K01735	-6.57804	5.19048	-11.8202	5.07054e-22	7.8817e-21	-9.64682
K04070	-6.57233	1.93274	-9.84387	1.9695e-16	1.63918e-15	-8.22392
K04092	-6.56776	2.50889	-10.7279	3.38545e-18	3.32876e-17	-8.69774
K14060	6.56299	4.15241	10.4293	3.90762e-16	3.14694e-15	8.14139
K07568	-6.56212	5.77685	-11.3584	3.30096e-21	4.78708e-20	-9.45273
K00703	-6.56166	4.73026	-11.2717	1.45723e-20	1.88415e-19	-9.29608
K02565	-6.55667	2.87625	-9.08699	1.94908e-15	1.45854e-14	-7.94454
K03082	-6.55364	3.2273	-11.6322	1.00624e-19	1.1785e-18	-9.08827
K13059	-6.54228	2.931	-9.25644	4.65149e-16	3.71066e-15	-8.12027
K01451	-6.53637	6.37222	-10.893	1.75882e-20	2.26027e-19	-9.27605
K02041	6.51256	4.99676	13.7875	1.18168e-25	3.08404e-24	10.4704
K01996	-6.49802	2.92934	-11.4777	4.03544e-19	4.3525e-18	-8.93599
K01588	-6.49777	5.47558	-17.1476	1.43864e-35	1.03095e-33	-12.4477
K08724	6.48821	7.42598	24.0056	2.95299e-57	1.24852e-54	15.9478
K09157	-6.48475	7.47396	-13.4162	1.11392e-28	4.36079e-27	-11.1106
K01840	-6.47939	6.81013	-9.9525	2.4871e-18	2.47423e-17	-8.73268
K06020	-6.45255	6.71336	-13.0028	2.12243e-26	5.9428e-25	-10.6317
K10039	6.45072	6.90733	27.7818	4.63194e-66	6.52795e-63	17.1677
K03526	-6.44485	5.47535	-10.4856	8.53018e-19	8.90509e-18	-8.85286
K02747	-6.43754	2.09326	-10.1086	1.01253e-16	8.70121e-16	-8.30331
K02798	6.43599	2.05724	11.1468	1.56983e-21	2.35364e-20	9.5302
K09690	-6.43123	3.60527	-9.29588	8.66522e-16	6.69773e-15	-8.04442
K02406	-6.42945	0.821556	-4.79394	4.55359e-06	1.14462e-05	-4.58437
K01738	-6.42747	5.96451	-13.0347	3.93454e-25	9.34563e-24	-10.3559
K07137	-6.41903	5.14692	-8.87882	7.59978e-15	5.33752e-14	-7.77408
K06871	-6.41598	5.60432	-9.23891	6.66529e-16	5.20903e-15	-8.0765
K09820	-6.41304	5.87738	-10.8036	1.74631e-18	1.7706e-17	-8.77257
K01206	-6.41304	5.06758	-9.26514	7.83931e-16	6.08158e-15	-8.05668
K03527	-6.40909	5.45439	-11.2032	9.84776e-21	1.31761e-19	-9.33767
K01952	-6.39337	8.77641	-15.8227	2.00727e-35	1.41446e-33	-12.4211
K00891	-6.38168	3.37203	-10.0746	4.70301e-17	4.15121e-16	-8.39389
K00991	-6.3691	4.75902	-11.5919	3.63171e-21	5.22275e-20	-9.44274
K02044	6.3651	6.72515	16.0698	4.08716e-17	3.638e-16	8.41037
K03492	6.36201	6.34721	18.1421	1.87261e-28	6.94509e-27	11.0641
K03605	-6.35914	2.53525	-10.3479	2.43182e-18	2.42494e-17	-8.73522
K09761	-6.35626	5.87937	-16.3977	1.08278e-36	8.63771e-35	-12.6526
K02429	-6.35519	5.67657	-9.69432	2.78631e-17	2.5226e-16	-8.45519
K02081	-6.35222	4.03763	-10.6462	3.34797e-18	3.29959e-17	-8.69901
K04656	-6.34967	2.89723	-8.49956	2.43353e-14	1.63058e-13	-7.62536
K01567	-6.3388	6.46123	-12.949	1.07902e-26	3.14626e-25	-10.6946
K09765	-6.32499	2.96007	-9.74101	4.90811e-16	3.90065e-15	-8.11375
K07474	6.31953	3.02803	11.6574	1.40652e-18	1.43295e-17	8.7969
K00286	-6.31822	5.87293	-13.5014	1.00758e-27	3.46346e-26	-10.9122
K01210	-6.31159	1.28905	-9.1929	1.29646e-15	9.87647e-15	-7.99493
K07487	6.30629	7.47443	13.2889	5.7848e-17	5.05333e-16	8.36953
K03154	-6.2952	1.50535	-13.1523	2.02972e-21	3.01111e-20	-9.50349
K01079	-6.29351	5.47992	-13.3219	3.88282e-26	1.03624e-24	-10.5752
K02750	6.29072	7.40764	20.2093	3.34647e-47	6.15168e-45	14.4301
K07706	6.28066	4.49282	10.7638	3.43284e-20	4.24387e-19	9.20449
K02499	-6.27168	2.92213	-10.969	2.09479e-17	1.91291e-16	-8.48841
K06191	-6.2714	2.52645	-14.1	6.49933e-21	9.00956e-20	-9.38158
K11928	-6.27018	3.60652	-8.99769	2.01687e-15	1.5066e-14	-7.9403
K01923	-6.26386	6.3979	-17.9148	1.98294e-41	2.61995e-39	-13.4825
K07481	-6.25636	5.76231	-6.46318	1.8615e-09	6.52531e-09	-6.00945
K04079	-6.25319	4.79049	-8.67913	3.72467e-14	2.44913e-13	-7.57026
K00745	-6.2531	2.28765	-8.66573	1.09724e-14	7.53106e-14	-7.72745
K00980	6.25092	4.29809	15.122	1.82734e-26	5.15066e-25	10.6456
K05823	6.24746	3.14799	10.0055	1.18633e-18	1.22039e-17	8.81599
K02023	6.23976	6.75275	26.2276	4.01696e-38	3.53828e-36	12.9088
K01805	-6.2389	2.13439	-8.68715	8.36778e-15	5.81891e-14	-7.76188
K01854	-6.23884	7.93848	-12.131	6.55532e-25	1.5063e-23	-10.3069
K02781	6.22249	4.06103	16.3115	2.90089e-20	3.63946e-19	9.22256
K03402	-6.22128	5.50323	-15.3436	1.85482e-31	9.1188e-30	-11.6681
K13678	6.21387	6.29427	17.7038	1.25819e-13	7.81147e-13	7.41051
K07493	6.20297	10.7536	18.8116	5.50883e-23	9.78628e-22	9.87194
K10040	6.19532	6.27358	24.1263	1.50401e-57	7.9487e-55	15.9898
K03088	-6.19049	5.98795	-10.2295	2.21296e-18	2.21716e-17	-8.74587
K09800	-6.18872	3.12477	-7.96581	8.60014e-13	4.90046e-12	-7.15123
K01448	-6.18373	6.72049	-7.66987	2.27687e-12	1.21856e-11	-7.01638
K02042	6.1821	6.29762	14.8447	1.69446e-25	4.3684e-24	10.4362
K07007	-6.18175	5.7626	-11.3593	4.17361e-21	5.92149e-20	-9.42816
K07567	-6.17978	3.09264	-13.639	3.97724e-19	4.30071e-18	-8.9376
K00077	-6.1789	6.10608	-12.4409	1.32612e-23	2.4809e-22	-10.0138
K12063	-6.1784	4.5802	-6.98228	1.78342e-10	7.25027e-10	-6.37892
K08168	-6.17476	6.15253	-9.55434	1.18403e-16	1.01342e-15	-8.2847
K05905	-6.17415	4.85647	-10.5306	1.80339e-17	1.66116e-16	-8.50581
K07067	-6.17155	1.92626	-8.75885	1.09226e-14	7.50905e-14	-7.72803
K03453	-6.17083	3.63899	-10.1124	2.00689e-17	1.8446e-16	-8.49339
K02083	-6.16711	2.47264	-7.13892	4.80467e-11	2.11166e-10	-6.57687
K09810	-6.16551	2.7571	-8.76798	1.212e-14	8.30526e-14	-7.71477
K10975	-6.16018	2.56654	-6.93298	1.46474e-10	6.03011e-10	-6.409
K00356	-6.15815	2.72553	-10.1085	2.28472e-16	1.89408e-15	-8.20611
K01182	-6.1506	7.47693	-10.1396	3.0931e-18	3.05552e-17	-8.70799
K02800	6.14397	4.57908	11.2684	7.51901e-22	1.14767e-20	9.60632
K01808	-6.13202	4.14907	-10.5879	4.80163e-17	4.22944e-16	-8.39145
K06346	-6.12897	6.02318	-15.4879	1.72258e-31	8.67033e-30	-11.6744
K11203	-6.11434	1.30793	-7.65311	3.13859e-12	1.64029e-11	-6.97137
K07263	-6.11181	5.65551	-7.00693	1.23948e-10	5.14281e-10	-6.43442
K01155	-6.11123	6.16524	-8.48449	7.28905e-14	4.66941e-13	-7.48256
K00837	-6.10913	6.59831	-13.644	4.51519e-28	1.60422e-26	-10.9849
K03737	-6.09376	7.1702	-7.83637	9.66081e-13	5.47259e-12	-7.13525
K01466	-6.0926	2.37573	-7.32316	2.68987e-11	1.21894e-10	-6.66262
K01658	-6.09025	2.79726	-11.5168	5.97259e-18	5.77852e-17	-8.63307
K00602	-6.08511	7.71289	-15.6001	7.48121e-35	5.02072e-33	-12.3154
K01770	-6.07484	3.63848	-11.1633	1.02888e-18	1.06359e-17	-8.83193
K00831	-6.07124	4.25412	-9.01169	5.49443e-15	3.91085e-14	-7.81504
K14205	-6.0704	7.13532	-11.714	2.64815e-23	4.80531e-22	-9.94514
K14441	-6.06995	4.62862	-8.85579	1.4808e-14	1.00819e-13	-7.68918
K04041	-6.06983	5.49292	-8.96314	2.62537e-15	1.92376e-14	-7.90753
K03573	-6.06122	1.56098	-7.42025	1.25992e-11	6.01671e-11	-6.77317
K02010	-6.05482	4.2651	-10.0295	4.07559e-17	3.63536e-16	-8.4107
K07405	-6.05279	2.89828	-8.03748	9.69091e-13	5.47616e-12	-7.13483
K06962	-6.04935	3.46088	-12.3494	2.3667e-20	3.00492e-19	-9.24435
K01274	-6.03746	3.8059	-7.89433	2.16242e-12	1.16643e-11	-7.02359
K01092	-6.03542	5.8502	-14.1237	1.64106e-29	6.8697e-28	-11.2803
K13963	-6.02694	0.932471	-8.23593	8.05494e-14	5.12125e-13	-7.46942
K03770	-6.01608	4.29914	-7.66895	1.3885e-11	6.55198e-11	-6.7591
K01687	-6.00209	4.08111	-9.41803	4.02439e-16	3.23481e-15	-8.13783
K00764	-5.9956	7.71127	-16.1371	1.78892e-36	1.35064e-34	-12.6131
K03310	-5.99111	6.36965	-9.87602	6.87375e-18	6.57516e-17	-8.61699
K07704	-5.97684	3.89838	-11.5828	4.05816e-19	4.36588e-18	-8.93537
K00018	-5.97656	2.77165	-9.33726	2.26731e-15	1.67591e-14	-7.92577
K01684	-5.97653	2.63401	-7.79412	9.66894e-13	5.47259e-12	-7.13514
K06409	-5.97486	2.59457	-8.03066	4.83178e-13	2.8492e-12	-7.22995
K00904	5.97074	7.38272	22.2974	5.07615e-53	1.533e-50	15.3266
K00297	-5.97005	5.24419	-13.0664	1.09997e-24	2.44771e-23	-10.2571
K05515	-5.96857	6.07893	-8.56206	4.40927e-14	2.87248e-13	-7.54831
K03486	5.96327	3.37074	9.80273	3.02176e-18	2.99906e-17	8.71064
K11031	-5.96201	7.72872	-9.1869	1.23209e-16	1.05238e-15	-8.27997
K01933	-5.95988	6.88774	-15.7424	2.75941e-35	1.91259e-33	-12.3956
K13641	-5.9585	1.87689	-9.60455	8.97801e-17	7.76258e-16	-8.31758
K07112	-5.95477	2.99804	-9.16629	2.06545e-15	1.54016e-14	-7.93735
K12510	-5.94594	2.14469	-9.05402	3.91166e-15	2.83679e-14	-7.85773
K00937	-5.9454	7.67641	-11.9181	4.56398e-24	9.18882e-23	-10.1187
K08070	-5.94363	5.36736	-9.0429	3.77621e-15	2.74327e-14	-7.86214
K02074	5.94319	6.07681	20.23	1.10755e-47	2.22987e-45	14.5062
K01250	-5.93644	1.43802	-8.23799	3.51539e-13	2.0993e-12	-7.27302
K03296	-5.9351	5.76395	-7.43022	1.51839e-11	7.14098e-11	-6.74613
K01069	-5.92188	4.92479	-12.2443	1.20358e-22	2.06859e-21	-9.79325
K03783	-5.91951	4.13218	-9.12106	2.55011e-15	1.87511e-14	-7.91116
K12257	-5.91547	5.31325	-7.76478	2.22327e-12	1.19289e-11	-7.01971
K01173	-5.90234	3.12655	-8.05691	2.64993e-12	1.40677e-11	-6.99514
K03564	-5.89538	3.05862	-9.60103	4.23673e-16	3.3926e-15	-8.1316
K07166	-5.89417	3.94308	-12.4858	4.33566e-22	6.81456e-21	-9.66286
K03309	-5.88773	3.50868	-9.68317	2.59407e-16	2.13796e-15	-8.19084
K07277	-5.88363	4.81939	-7.62703	1.15577e-11	5.54037e-11	-6.78563
K07037	-5.87071	4.0321	-7.99172	1.66578e-12	9.15853e-12	-7.05994
K00009	5.86384	4.49452	11.5394	3.61495e-22	5.83358e-21	9.68147
K03308	-5.86133	4.86089	-7.87052	1.16604e-12	6.53846e-12	-7.10933
K06189	-5.86043	3.86514	-7.86837	1.18892e-12	6.64914e-12	-7.10665
K01582	-5.85432	3.21516	-7.99238	5.62933e-13	3.31027e-12	-7.20917
K00832	-5.83381	2.3888	-8.40104	7.90737e-14	5.035e-13	-7.47185
K03724	5.83066	5.26996	9.478	2.09833e-15	1.56192e-14	7.93539
K01452	-5.82819	1.81421	-8.42101	7.23328e-13	4.17791e-12	-7.17495
K01364	-5.82323	5.00355	-6.35134	3.88933e-09	1.32828e-08	-5.88883
K14170	-5.81914	1.32572	-8.37872	2.54695e-13	1.54056e-12	-7.31641
K01636	-5.81777	2.02719	-8.72136	9.07705e-14	5.75379e-13	-7.45368
K02859	5.81282	3.27768	13.1895	1.54444e-22	2.60155e-21	9.76802
K00053	-5.80973	3.35912	-8.88017	5.18851e-15	3.69933e-14	-7.82226
K07739	-5.80675	1.42356	-7.52269	6.65261e-12	3.31298e-11	-6.86493
K08301	-5.79463	3.96389	-7.84914	4.72695e-12	2.40211e-11	-6.91354
K03604	-5.79295	2.48186	-7.17617	3.07191e-11	1.38318e-10	-6.64308
K01744	-5.79242	4.94354	-8.98424	4.51182e-15	3.22229e-14	-7.83982
K02282	-5.79111	1.20402	-7.60485	4.16092e-12	2.12725e-11	-6.9316
K13572	-5.77994	2.60597	-7.36632	1.30867e-11	6.21691e-11	-6.76768
K07814	-5.77603	0.820296	-8.27401	7.45846e-14	4.77071e-13	-7.47954
K08309	-5.77115	2.6353	-8.81979	4.17512e-14	2.73681e-13	-7.55542
K00788	-5.76244	4.15616	-9.78153	3.64516e-16	2.9638e-15	-8.1498
K00615	-5.7568	8.44536	-15.3308	5.84969e-34	3.69141e-32	-12.1484
K07003	-5.75005	5.32081	-7.19666	4.97755e-11	2.17408e-10	-6.57161
K03773	-5.74943	3.11142	-8.19758	2.46608e-12	1.31317e-11	-7.00521
K04773	-5.74248	4.34595	-7.85052	4.39982e-12	2.24396e-11	-6.9237
K03760	-5.74042	2.91328	-8.3887	2.72935e-13	1.64149e-12	-7.30712
K07046	-5.73839	1.79202	-8.23328	1.0855e-13	6.78918e-13	-7.43006
K02652	-5.73615	3.2558	-7.77831	2.71111e-12	1.43641e-11	-6.99194
K00651	-5.72689	5.21562	-9.34868	6.03578e-16	4.76996e-15	-8.08859
K03483	5.72661	5.45663	11.5334	5.22217e-22	8.08767e-21	9.64379
K01232	5.7209	7.06982	13.8889	3.80155e-24	7.79857e-23	10.1366
K03561	-5.72081	3.62416	-8.24901	8.36518e-13	4.77301e-12	-7.15503
K14623	-5.71734	2.45752	-7.48312	2.81231e-11	1.27307e-10	-6.65608
K01754	-5.71469	3.75341	-8.94239	2.00556e-14	1.35672e-13	-7.65027
K00024	-5.71119	5.16513	-8.8972	5.88799e-15	4.17692e-14	-7.80632
K01960	-5.70934	3.44838	-7.49468	5.11764e-11	2.23296e-10	-6.56747
K00812	-5.70897	6.95137	-12.6052	5.98688e-25	1.3832e-23	-10.3157
K05966	5.70582	4.08387	11.9928	2.78001e-19	3.0689e-18	8.9771
K09144	-5.69742	3.2475	-7.96222	2.23711e-12	1.1988e-11	-7.01884
K01609	-5.6948	3.17884	-9.71597	4.84779e-16	3.85997e-15	-8.11525
K07264	-5.68627	1.9727	-8.05254	4.28363e-13	2.53658e-12	-7.24628
K11085	-5.68479	4.62041	-8.10819	8.22744e-13	4.70712e-12	-7.15731
K08218	-5.6788	4.09983	-7.42395	5.14886e-11	2.24427e-10	-6.56657
K00346	-5.67586	2.98017	-8.49288	9.16348e-13	5.21443e-12	-7.14252
K05521	-5.67356	4.24369	-8.43521	6.57054e-14	4.22192e-13	-7.49618
K07727	5.67011	1.02612	12.9335	5.3808e-19	5.73048e-18	8.90413
K01653	-5.64765	1.93481	-8.88317	4.1185e-15	2.9715e-14	-7.85127
K09816	-5.64268	6.6812	-10.7374	3.40442e-20	4.22109e-19	-9.20539
K07574	-5.63511	3.43327	-13.4069	3.43324e-24	7.08085e-23	-10.1465
K00721	-5.63082	6.99239	-14.9512	4.29596e-33	2.52268e-31	-11.9843
K01681	-5.62855	5.30427	-7.87963	1.24992e-12	6.94435e-12	-7.09974
K00174	-5.62633	4.93253	-7.7494	4.68457e-12	2.38631e-11	-6.91482
K01048	-5.62272	3.9112	-9.32459	1.26648e-15	9.66547e-15	-7.99781
K01067	-5.62085	2.16603	-7.12404	6.71906e-11	2.88408e-10	-6.5268
K00123	-5.61667	3.84692	-8.49452	9.60636e-14	6.08019e-13	-7.4462
K01197	-5.6141	3.36783	-7.73615	5.19914e-12	2.62315e-11	-6.90003
K07154	-5.61196	3.04027	-6.78848	4.62948e-10	1.76337e-09	-6.23118
K10742	-5.61146	3.69078	-7.39002	6.15399e-11	2.6496e-10	-6.53995
K03074	-5.60299	3.35612	-8.96404	3.31296e-14	2.19205e-13	-7.58547
K07164	-5.59157	3.77733	-8.76435	9.76754e-14	6.17297e-13	-7.44401
K00313	-5.58981	1.99078	-7.82091	1.22214e-12	6.82591e-12	-7.10285
K02245	5.58962	4.13667	12.4598	6.84664e-24	1.33334e-22	10.0789
K03095	5.58069	3.92102	11.5467	3.30612e-21	4.78708e-20	9.45257
K01524	-5.57878	7.14914	-11.9897	1.10485e-23	2.09354e-22	-10.0318
K00547	5.57394	4.6783	21.8468	1.51792e-28	5.78178e-27	11.0829
K06861	-5.57222	2.82419	-8.13103	1.70527e-12	9.33924e-12	-7.05668
K09815	-5.57146	7.33504	-11.0378	3.10739e-21	4.53036e-20	-9.45905
K00014	-5.57057	7.09393	-14.6038	9.79008e-32	5.17406e-30	-11.7224
K03324	-5.56361	5.40834	-7.51788	8.27138e-12	4.057e-11	-6.83377
K01589	-5.56109	6.54123	-12.8751	2.54816e-26	6.99585e-25	-10.6146
K14982	-5.55901	1.73971	-8.06084	3.01905e-12	1.58173e-11	-6.97683
K07043	-5.5587	4.10859	-9.021	6.1797e-16	4.87458e-15	-8.08572
K07496	5.55793	8.29396	15.236	4.9934e-20	6.0667e-19	9.16416
K10206	-5.55783	1.70988	-8.79334	7.66107e-15	5.35388e-14	-7.77306
K13747	-5.5551	2.64574	-7.79991	7.04933e-12	3.5023e-11	-6.85665
K01255	-5.55349	4.06432	-8.30269	2.28747e-13	1.38758e-12	-7.33082
K01060	5.5496	3.30367	9.39733	3.34716e-15	2.43997e-14	7.87723
K00029	-5.54463	3.57179	-7.26582	1.07306e-10	4.5054e-10	-6.45628
K06200	-5.54376	4.67486	-8.50064	4.20807e-14	2.75414e-13	-7.5544
K03756	-5.54154	2.59116	-8.441	1.15375e-13	7.19474e-13	-7.42199
K08986	-5.54133	1.56393	-8.29858	6.47569e-13	3.76606e-12	-7.19007
K03340	-5.54132	3.3109	-7.71382	8.78523e-12	4.27404e-11	-6.82512
K01277	-5.54077	2.74594	-7.58235	2.45458e-11	1.12315e-10	-6.67606
K00912	-5.54073	3.24834	-7.64607	1.32375e-11	6.2815e-11	-6.76602
K04516	-5.52842	2.55693	-8.58916	1.72516e-12	9.43592e-12	-7.05507
K03517	-5.52466	3.51226	-8.05472	1.67222e-12	9.18203e-12	-7.0594
K07718	-5.52233	0.785058	-7.24447	5.44447e-11	2.36337e-10	-6.55824
K09153	-5.5211	2.91929	-10.6777	7.56211e-17	6.57873e-16	-8.3379
K00748	-5.52108	3.2574	-7.85154	5.19652e-12	2.62315e-11	-6.9001
K12990	-5.51671	2.35301	-7.4491	1.02121e-11	4.92883e-11	-6.80348
K07486	5.5115	9.02098	17.1388	2.16026e-15	1.60238e-14	7.93178
K01911	-5.51083	4.08369	-8.56126	1.04669e-13	6.57565e-13	-7.43487
K01686	-5.51043	1.61564	-9.00767	5.08136e-14	3.30015e-13	-7.52981
K04720	-5.51033	3.43068	-7.53022	1.02359e-11	4.93469e-11	-6.80315
K01179	5.50852	6.31356	9.95846	5.66525e-16	4.48552e-15	8.09631
K12511	-5.50849	1.20667	-8.61759	3.85096e-14	2.52824e-13	-7.56593
K00002	-5.50352	3.78075	-9.25992	4.21289e-15	3.02721e-14	-7.84843
K06142	-5.49886	3.62405	-7.5084	2.97143e-11	1.34366e-10	-6.64798
K02791	-5.49694	1.60742	-7.63706	1.96249e-11	9.08805e-11	-6.70879
K01795	-5.48762	0.94554	-8.23844	1.71576e-13	1.05287e-12	-7.36926
K00757	-5.48428	3.40556	-7.63624	9.03549e-12	4.38097e-11	-6.82109
K01918	-5.48133	4.0679	-9.04061	1.70018e-14	1.15568e-13	-7.67148
K00824	-5.48047	1.17373	-10.1166	5.7728e-17	5.05329e-16	-8.36978
K01903	-5.47997	3.51546	-8.27957	7.46595e-13	4.30055e-12	-7.17062
K02647	-5.47845	2.29721	-7.33142	2.64388e-11	1.19939e-10	-6.66515
K02348	5.46972	3.80084	10.55	7.46354e-20	8.88897e-19	9.12071
K09808	-5.46789	3.81416	-7.52312	3.20735e-11	1.43804e-10	-6.63672
K06896	-5.46617	3.24376	-8.3782	5.84567e-13	3.42795e-12	-7.20403
K05813	-5.46599	1.73799	-7.64928	3.50098e-12	1.81844e-11	-6.95599
K06213	-5.46493	5.50624	-8.59546	6.90424e-14	4.42961e-13	-7.48968
K05516	-5.46459	3.29032	-8.92247	3.01791e-13	1.80733e-12	-7.2936
K01273	-5.46409	3.63124	-7.7902	7.97467e-12	3.93429e-11	-6.839
K12264	-5.45964	4.85388	-8.67593	5.15923e-14	3.34559e-13	-7.52783
K00052	-5.4594	2.54014	-7.98515	1.82908e-12	9.96565e-12	-7.04693
K00998	-5.45554	2.62567	-8.04856	2.62408e-12	1.39555e-11	-6.99651
K00532	-5.45499	3.02306	-7.85553	8.06494e-12	3.96956e-11	-6.83739
K00756	-5.45485	3.46981	-7.7755	7.53851e-12	3.73218e-11	-6.84706
K02551	-5.45027	4.50512	-7.94612	2.73517e-12	1.44692e-11	-6.9907
K01676	-5.43948	3.59443	-7.13004	2.33297e-10	9.2792e-10	-6.33765
K02557	-5.43814	2.95459	-6.96624	2.19234e-10	8.78887e-10	-6.34722
K05350	-5.43373	1.59257	-7.73782	3.9887e-12	2.04663e-11	-6.93758
K06994	5.42992	7.97749	13.3193	1.80483e-15	1.35538e-14	7.95407
K02065	-5.42946	2.66495	-8.20532	2.09093e-12	1.13049e-11	-7.02828
K03326	-5.42792	1.88604	-7.04822	1.07161e-10	4.5054e-10	-6.45649
K02804	-5.42704	2.8825	-7.68364	4.86302e-12	2.46533e-11	-6.90952
K02587	-5.42658	1.31067	-7.39556	6.52263e-12	3.25209e-11	-6.86774
K08302	-5.42437	1.51624	-8.13072	6.98426e-13	4.04513e-12	-7.17974
K02745	-5.42277	1.14785	-9.72829	1.93673e-15	1.45186e-14	-7.94533
K01647	-5.42231	3.85704	-7.31939	3.00568e-11	1.3577e-10	-6.64629
K02431	-5.42042	1.55576	-8.143	3.85776e-13	2.29404e-12	-7.26046
K09457	-5.4127	2.0432	-9.07031	2.65874e-14	1.77305e-13	-7.61394
K02304	-5.41234	1.07592	-9.56671	3.24215e-16	2.6463e-15	-8.16396
K00674	-5.40799	2.56506	-7.38077	3.85833e-11	1.71175e-10	-6.60942
K02005	-5.4076	4.94842	-9.78599	8.49469e-17	7.36143e-16	-8.32413
K07315	-5.40663	3.34518	-8.41166	4.08908e-13	2.42478e-12	-7.25258
K01012	-5.40647	3.71719	-8.45624	1.93315e-13	1.18112e-12	-7.35334
K01902	-5.40534	3.24168	-8.43094	6.35505e-13	3.70098e-12	-7.19264
K08717	-5.40409	1.28294	-8.56491	7.70552e-14	4.92129e-13	-7.47525
K01286	5.39603	7.2062	12.7793	3.87601e-24	7.87874e-23	10.1347
K00782	-5.39425	3.17904	-8.22025	7.77746e-13	4.46781e-12	-7.16502
K01886	-5.39195	4.43757	-7.2473	4.26001e-11	1.886e-10	-6.59474
K07082	-5.38831	8.08018	-14.103	2.40268e-30	1.0807e-28	-11.4481
K01991	-5.38668	3.13303	-7.13036	1.16356e-10	4.85161e-10	-6.44401
K07240	-5.38211	2.95343	-7.53343	7.78533e-12	3.84987e-11	-6.84244
K02075	5.37928	6.7127	20.6231	1.02652e-48	2.55302e-46	14.6685
K02535	-5.37804	3.21667	-7.47108	4.82283e-11	2.11744e-10	-6.5763
K03771	-5.37407	3.21759	-7.13975	1.97049e-10	7.95724e-10	-6.36362
K00796	-5.37311	6.98952	-13.3611	4.4342e-27	1.37852e-25	-10.7767
K09124	-5.3664	1.89811	-5.68514	7.81913e-08	2.33965e-07	-5.37125
K02479	-5.36622	6.05687	-11.3961	1.11036e-19	1.28973e-18	-9.07756
K03719	-5.36497	3.63923	-9.34589	7.63208e-15	5.35132e-14	-7.77354
K07035	-5.36088	5.18373	-9.53717	3.68696e-16	2.99203e-15	-8.14842
K12267	-5.35824	4.20633	-8.02366	1.34654e-12	7.45178e-12	-7.08944
K00874	-5.35221	2.22675	-8.18693	1.9992e-12	1.08367e-11	-7.03454
K04655	-5.34404	2.16002	-7.28525	1.60629e-11	7.51259e-11	-6.73796
K03312	-5.34251	4.30485	-7.89055	2.1839e-12	1.17454e-11	-7.02221
K01096	5.3382	3.75063	11.0439	2.5813e-17	2.34704e-16	8.4641
K02377	-5.33674	2.35296	-7.86615	1.26246e-11	6.0177e-11	-6.77288
K00841	5.3352	8.28222	21.3237	2.9261e-32	1.60669e-30	11.8242
K01338	-5.32524	5.77231	-7.36574	2.02861e-11	9.384e-11	-6.70395
K07095	-5.32231	4.49069	-11.0896	6.82024e-19	7.209e-18	-8.87779
K08368	5.31593	7.84237	25.9443	4.03437e-54	1.3121e-51	15.4903
K01376	5.31379	8.62759	24.8783	1.19708e-58	7.23039e-56	16.1467
K10254	5.31138	8.06978	23.9681	3.64508e-57	1.40103e-54	15.9346
K02117	-5.31089	5.13292	-7.33259	3.16599e-11	1.421e-10	-6.63864
K00359	-5.30938	7.88095	-11.9529	5.43531e-24	1.08398e-22	-10.1016
K03784	-5.30859	3.48469	-9.89376	1.35646e-15	1.02965e-14	-7.98936
K00639	-5.30792	4.15438	-7.26182	5.49995e-11	2.385e-10	-6.55673
K01585	-5.30202	3.6247	-7.28493	1.39056e-10	5.74712e-10	-6.41692
K06920	-5.2995	2.81798	-8.04906	2.74091e-12	1.44692e-11	-6.99041
K03585	-5.29874	3.66154	-7.4334	3.13079e-11	1.40819e-10	-6.64028
K03072	-5.29831	4.0766	-8.35929	1.64058e-13	1.00966e-12	-7.37523
K02527	-5.29736	3.42495	-7.90557	5.9111e-12	2.95415e-11	-6.88178
K02230	-5.29622	3.72951	-7.01616	1.58329e-10	6.47404e-10	-6.39713
K07726	-5.29597	0.105333	-6.8166	1.93228e-10	7.82536e-10	-6.36663
K02055	5.29271	1.41697	5.56829	1.55791e-07	4.51772e-07	5.24558
K06966	-5.29135	5.68689	-11.5337	1.12886e-20	1.49007e-19	-9.3232
K10036	-5.29002	1.18664	-7.80696	1.54676e-12	8.52633e-12	-7.07023
K02066	-5.28887	2.51891	-7.43954	2.38234e-11	1.09128e-10	-6.68044
K03364	-5.28574	3.48758	-7.67309	9.00297e-12	4.37022e-11	-6.8216
K01740	-5.27923	5.70029	-9.40891	4.84894e-17	4.26223e-16	-8.3903
K02517	-5.27726	3.76341	-7.70503	5.43255e-12	2.73764e-11	-6.89379
K02067	-5.27443	2.91684	-7.91999	7.42652e-12	3.68537e-11	-6.8492
K09817	-5.26956	6.53151	-10.9593	2.50665e-20	3.16361e-19	-9.23821
K10546	-5.26769	1.84894	-6.2937	3.44208e-09	1.18222e-08	-5.90899
K01703	-5.26206	2.44591	-7.86052	1.28979e-12	7.15646e-12	-7.0954
K01215	5.25972	7.85177	19.6761	3.26218e-46	5.3048e-44	14.2722
K07107	-5.25146	2.45782	-8.63722	2.74916e-13	1.65106e-12	-7.30614
K09384	5.2504	6.48133	17.0255	5.69452e-39	5.8723e-37	13.0584
K01138	-5.24828	5.78751	-7.8352	1.73528e-12	9.46678e-12	-7.05426
K03269	-5.24684	2.18579	-8.02902	2.59144e-11	1.17686e-10	-6.6681
K03289	-5.24679	2.79505	-8.02287	1.15133e-11	5.52534e-11	-6.78619
K06910	-5.24598	4.24342	-10.1634	1.62686e-17	1.50511e-16	-8.51775
K00158	5.24479	7.43226	15.8912	1.95548e-16	1.63072e-15	8.22478
K10834	-5.24479	4.29905	-7.90565	3.2118e-12	1.67648e-11	-6.96813
K07387	-5.24336	2.06173	-7.5061	8.82922e-11	3.73673e-10	-6.48575
K03286	-5.24175	3.85895	-6.99732	4.27717e-10	1.63507e-09	-6.24356
K07021	5.23621	8.09735	19.5006	1.3373e-41	1.8239e-39	13.5115
K00175	-5.23484	4.09925	-7.5926	1.74242e-11	8.09795e-11	-6.72612
K01134	-5.23337	1.3967	-6.34395	3.45391e-09	1.18532e-08	-5.90843
K13990	-5.22776	3.35873	-7.7448	1.37558e-11	6.50553e-11	-6.76046
K14445	-5.22589	4.94315	-7.66619	4.70315e-12	2.39289e-11	-6.91426
K02407	-5.22525	0.257014	-5.34858	3.46068e-07	9.68165e-07	-5.09646
K07139	-5.22506	4.15233	-8.92294	2.26536e-14	1.52273e-13	-7.63459
K02118	-5.22032	4.82194	-7.53381	1.26083e-11	6.01671e-11	-6.77306
K10819	-5.21605	5.56957	-7.57837	8.55278e-12	4.18048e-11	-6.82897
K01571	-5.21604	2.72934	-8.13829	6.0859e-13	3.55894e-12	-7.19854
K08978	-5.21516	2.03538	-8.1717	1.47016e-12	8.11465e-12	-7.07728
K03499	-5.21352	6.02749	-8.82083	6.06558e-15	4.29569e-14	-7.80258
K03287	-5.2128	3.87593	-7.11592	1.43727e-10	5.93434e-10	-6.41189
K00097	-5.21049	3.00568	-7.78552	1.8979e-11	8.80826e-11	-6.71367
K03522	-5.20701	4.48347	-7.51648	1.73579e-11	8.08253e-11	-6.72668
K02446	-5.2067	2.98185	-7.47928	1.54794e-11	7.27039e-11	-6.74333
K03048	5.20436	6.41289	18.4908	5.13121e-43	7.48095e-41	13.7495
K02536	-5.20416	3.48676	-7.29743	4.83117e-11	2.1189e-10	-6.57605
K10026	-5.19922	2.40985	-8.72599	1.48904e-13	9.17736e-13	-7.38813
K09650	-5.19594	2.12405	-7.39801	8.87272e-11	3.75139e-10	-6.48501
K03455	5.19485	9.07387	27.6395	9.93341e-60	6.99974e-57	16.2996
K07403	-5.19207	1.74422	-8.14985	2.58916e-13	1.56385e-12	-7.3142
K03498	-5.19198	6.48306	-8.4618	3.10581e-14	2.05821e-13	-7.59383
K03706	-5.18757	1.85335	-7.40337	7.69029e-11	3.27768e-10	-6.50654
K02396	-5.18694	0.555258	-5.23144	6.08878e-07	1.66194e-06	-4.98838
K07301	-5.18628	2.64855	-7.43502	3.40766e-11	1.52139e-10	-6.62778
K00342	-5.18335	3.95993	-7.00203	2.49556e-10	9.88867e-10	-6.32726
K02481	-5.18297	3.12893	-7.79041	2.30658e-11	1.05887e-10	-6.68517
K08590	-5.17912	1.65323	-8.97777	2.3607e-14	1.58429e-13	-7.62928
K09767	-5.17836	0.962321	-10.5994	2.4486e-16	2.02597e-15	-8.19778
K10536	-5.17513	2.62761	-7.73796	2.45814e-11	1.12357e-10	-6.67584
K03150	-5.17394	3.6506	-6.70364	9.08165e-10	3.30726e-09	-6.12477
K02523	-5.17369	2.7792	-7.52179	5.59686e-11	2.42454e-10	-6.55413
K01649	-5.17062	3.47421	-7.49291	2.03541e-11	9.40514e-11	-6.70346
K12983	-5.16864	0.695468	-7.78359	2.311e-12	1.23526e-11	-7.0143
K03521	-5.16772	4.13382	-7.50156	2.27287e-11	1.04453e-10	-6.68732
K02279	-5.16223	0.640546	-8.52666	2.44615e-14	1.63644e-13	-7.62469
K08963	-5.16132	1.60024	-7.4266	1.17434e-11	5.623e-11	-6.78333
K00606	-5.15688	3.08363	-7.25301	7.02618e-11	3.01285e-10	-6.5201
K08999	-5.15509	1.88587	-8.32675	2.37068e-12	1.26556e-11	-7.01074
K09680	-5.15382	2.27789	-8.28316	2.74121e-12	1.44692e-11	-6.99039
K07683	-5.15203	0.950546	-8.17215	1.4522e-13	9.00278e-13	-7.39146
K01746	-5.14887	2.22429	-8.80685	9.88278e-13	5.57125e-12	-7.13213
K01818	-5.13482	1.21544	-6.2491	5.74285e-09	1.93472e-08	-5.82408
K01993	-5.13466	2.92007	-7.51606	4.68613e-11	2.0617e-10	-6.58058
K08281	-5.13206	2.86641	-8.28644	6.35146e-13	3.70098e-12	-7.19272
K01163	-5.131	2.21757	-7.63451	1.95477e-11	9.06222e-11	-6.70936
K03090	-5.12333	2.89108	-8.16099	2.18629e-12	1.17454e-11	-7.02205
K00687	5.12292	7.75517	16.7281	4.33505e-37	3.74053e-35	12.7243
K00919	-5.11877	5.33181	-10.8818	1.14357e-19	1.32105e-18	-9.07435
K06381	-5.11778	2.32728	-7.66045	4.93255e-12	2.49759e-11	-6.9075
K01284	-5.1159	4.84784	-7.01193	3.15496e-10	1.23169e-09	-6.29097
K00634	-5.11047	2.79762	-8.27133	3.57358e-12	1.84708e-11	-6.9531
K03272	-5.10437	1.58245	-7.49337	1.17601e-11	5.62461e-11	-6.78313
K07098	-5.10425	4.14725	-7.84129	3.52659e-12	1.8295e-11	-6.95496
K01495	-5.10324	5.64292	-11.2837	7.63001e-21	1.044e-19	-9.36465
K01627	-5.10284	2.4339	-7.44393	2.46783e-11	1.12678e-10	-6.67527
K13940	-5.10175	1.86172	-6.77093	5.73684e-10	2.15603e-09	-6.1975
K07720	-5.10136	1.11447	-6.72591	8.48939e-10	3.10494e-09	-6.1355
K00341	-5.10005	4.32676	-6.8803	3.97767e-10	1.53026e-09	-6.2549
K00772	-5.09669	0.9818	-8.77304	1.45885e-13	9.01758e-13	-7.39086
K00290	-5.09559	3.27772	-7.14025	3.15258e-10	1.23169e-09	-6.29108
K14983	-5.09505	1.16756	-8.06669	8.19311e-12	4.02796e-11	-6.83513
K00257	-5.09041	4.77422	-7.12561	1.22699e-10	5.09597e-10	-6.43596
K05346	-5.08694	4.56236	-9.35236	8.36784e-16	6.47972e-15	-8.0487
K00767	-5.07928	4.5997	-8.76253	4.3184e-14	2.82198e-13	-7.55103
K00811	-5.07588	3.10337	-7.46778	7.82727e-11	3.326e-10	-6.50388
K01611	-5.07507	1.13333	-8.62316	1.45106e-14	9.91129e-14	-7.69178
K09790	-5.07229	0.918907	-9.36322	5.41193e-14	3.49872e-13	-7.52158
K03117	-5.06862	1.21724	-7.62454	6.0202e-12	3.00512e-11	-6.87917
K00895	-5.06861	3.50848	-7.138	1.67691e-10	6.84359e-10	-6.38835
K02653	-5.06749	2.55877	-6.7856	3.38271e-10	1.31315e-09	-6.28014
K02492	-5.06393	3.20653	-7.83687	2.95326e-12	1.5511e-11	-6.97993
K01726	-5.06175	5.38724	-7.75081	3.55909e-12	1.84237e-11	-6.95367
K05814	-5.06051	0.852823	-7.24404	3.14436e-11	1.41279e-10	-6.63965
K00284	-5.06047	2.90962	-5.8366	3.8546e-08	1.18525e-07	-5.49739
K07495	-5.05874	4.07396	-5.99465	2.7116e-08	8.49233e-08	-5.55911
K05964	5.0537	3.86015	12.3922	4.25772e-18	4.16704e-17	8.67169
K00677	-5.05297	3.1534	-7.14456	2.15157e-10	8.65542e-10	-6.35011
K02120	-5.05273	3.05213	-7.80465	8.63444e-12	4.21552e-11	-6.8276
K02478	-5.0421	0.70083	-6.79131	4.61041e-10	1.75769e-09	-6.23182
K03660	-5.03956	1.65097	-7.04429	1.2196e-10	5.07526e-10	-6.43687
K10548	-5.02429	1.89354	-5.87259	2.58976e-08	8.13484e-08	-5.56713
K09125	-5.02348	3.20666	-7.5013	3.01657e-11	1.36116e-10	-6.64576
K12294	-5.01883	0.494486	-5.34607	3.6676e-07	1.02219e-06	-5.08545
K00459	-5.01653	1.99879	-7.70205	5.73037e-12	2.87402e-11	-6.8862
K00610	-5.01631	2.03646	-8.53787	1.03501e-13	6.51194e-13	-7.43636
K01152	-5.01288	1.06998	-6.44028	1.98221e-09	6.93201e-09	-5.99926
K13378	-5.0124	3.45863	-6.8936	6.1725e-10	2.30746e-09	-6.18596
K09516	-5.01188	0.406115	-5.98882	1.56722e-08	5.05433e-08	-5.65404
K00797	-5.01026	2.12152	-8.37695	7.35843e-13	4.2444e-12	-7.1726
K12251	-5.01021	2.4871	-7.69769	2.24392e-11	1.03235e-10	-6.6892
K01581	5.00953	7.1845	23.496	5.21247e-56	1.83653e-53	15.7674
K12982	-5.00521	1.10525	-7.68516	2.90035e-12	1.52521e-11	-6.98247
K03407	-5.00262	0.714586	-5.23718	5.82458e-07	1.5929e-06	-4.99694
K01711	-4.99956	2.56946	-6.88455	1.28111e-09	4.57479e-09	-6.06975
K08676	-4.998	2.49215	-6.30829	5.87478e-09	1.97759e-08	-5.82028
K11720	-4.99715	0.712466	-7.35494	1.60386e-11	7.50956e-11	-6.73818
K00983	-4.99693	0.697044	-7.46189	2.55116e-11	1.15982e-10	-6.67039
K05807	-4.99299	2.40527	-6.99012	5.78988e-10	2.17403e-09	-6.19605
K06872	-4.99105	3.03973	-7.3009	5.71256e-11	2.47211e-10	-6.55107
K02669	-4.9909	1.44055	-7.36133	3.06294e-11	1.38061e-10	-6.64351
K13694	-4.99074	1.28907	-7.863	4.364e-12	2.22838e-11	-6.92486
K02400	-4.99066	0.324699	-5.21012	6.46676e-07	1.76056e-06	-4.97673
K08722	-4.98695	1.03383	-7.57528	3.47308e-12	1.80617e-11	-6.95712
K10541	-4.98617	0.842832	-6.85663	2.34445e-10	9.31611e-10	-6.33689
K00260	-4.98456	2.90726	-6.67716	9.80196e-10	3.55426e-09	-6.1126
K01719	-4.98242	2.73151	-7.54659	1.12466e-10	4.69866e-10	-6.44917
K01267	-4.98027	3.49698	-7.4152	7.7349e-11	3.29337e-10	-6.50567
K02436	-4.98007	1.32101	-6.94573	3.24812e-10	1.26689e-09	-6.28645
K00339	-4.97965	2.53623	-7.67785	1.35342e-11	6.40789e-11	-6.76281
K00432	-4.97494	3.12755	-8.42725	1.24352e-12	6.91791e-12	-7.10045
K00343	-4.97477	3.68931	-6.91391	4.03909e-10	1.55107e-09	-6.25251
K03856	-4.97465	2.41777	-7.42052	5.42026e-11	2.35528e-10	-6.55891
K03445	-4.97442	1.33208	-8.18378	1.90579e-12	1.03702e-11	-7.04121
K00244	4.9698	9.5262	28.6212	6.44501e-68	1.36247e-64	17.4141
K14761	4.96933	3.70226	14.4098	1.10916e-23	2.09354e-22	10.0314
K01698	-4.96844	2.96204	-7.19558	1.22266e-10	5.083e-10	-6.43649
K09607	-4.96801	1.60195	-6.10557	1.12848e-08	3.67865e-08	-5.71019
K06518	-4.96648	1.992	-8.01256	1.62722e-11	7.60209e-11	-6.73608
K00183	-4.96359	0.63829	-6.53971	7.95574e-10	2.91733e-09	-6.14581
K02054	4.95857	2.41423	6.72485	3.89473e-10	1.50246e-09	6.25819
K02198	-4.95611	2.40402	-6.82893	6.5407e-10	2.44078e-09	-6.17682
K03832	-4.95401	4.03138	-6.72793	1.51276e-09	5.35675e-09	-6.043
K00337	-4.95002	3.58114	-7.08999	1.90804e-10	7.7346e-10	-6.36857
K03299	-4.94916	3.93187	-7.26811	2.55027e-11	1.15982e-10	-6.67045
K07322	-4.94872	2.65541	-7.84856	2.34875e-11	1.07706e-10	-6.68252
K12950	-4.94754	1.10656	-6.27869	6.93447e-09	2.30676e-08	-5.7925
K00971	-4.94694	3.61538	-6.74335	1.17867e-09	4.23761e-09	-6.08312
K00992	-4.94334	2.022	-5.60882	1.16449e-07	3.42144e-07	-5.29898
K02232	-4.94321	2.43291	-6.82106	5.807e-10	2.17853e-09	-6.19558
K07000	-4.9409	2.68055	-6.63536	1.96323e-09	6.87132e-09	-6.00082
K04654	-4.93429	1.68559	-6.45338	1.39986e-09	4.97363e-09	-6.0555
K07305	4.93341	4.49414	12.8696	6.95948e-18	6.64214e-17	8.61557
K03346	4.93079	7.14439	17.4463	2.62069e-33	1.5829e-31	12.0252
K13010	-4.92616	2.79718	-6.85745	1.30977e-09	4.67317e-09	-6.06619
K03559	-4.92542	1.77012	-8.25551	6.10453e-13	3.56491e-12	-7.19813
K02248	4.92126	4.92088	10.6793	5.7337e-20	6.92631e-19	9.14924
K05970	-4.91803	1.06932	-6.10335	1.0654e-08	3.47572e-08	-5.71997
K14534	-4.9042	0.558401	-6.03899	1.2553e-08	4.08263e-08	-5.69204
K03790	-4.90408	0.623873	-6.60635	1.15531e-09	4.16425e-09	-6.08633
K00605	-4.8979	4.0568	-8.13693	4.97922e-12	2.5182e-11	-6.90617
K02020	-4.89776	2.36142	-9.02829	2.88678e-14	1.9221e-13	-7.6033
K00325	-4.89587	1.73981	-6.11331	1.62096e-08	5.22364e-08	-5.64824
K00330	-4.89349	1.3415	-8.11994	2.01591e-12	1.09133e-11	-7.03338
K08384	-4.89304	2.9313	-6.19984	7.11863e-09	2.36616e-08	-5.7881
K03609	-4.89193	1.34914	-7.90417	1.68442e-12	9.23698e-12	-7.05839
K07652	4.89189	9.11048	26.8056	1.54482e-47	2.96885e-45	14.4833
K03642	-4.89095	2.59156	-7.93747	8.52011e-12	4.17416e-11	-6.82952
K05934	-4.88393	1.4077	-6.58344	1.25388e-09	4.48131e-09	-6.0732
K13542	-4.88357	3.5311	-6.79896	6.2976e-10	2.35214e-09	-6.1828
K01066	4.88082	6.60619	14.4475	9.13942e-17	7.88601e-16	8.31546
K03148	-4.87603	2.22497	-6.72121	5.38926e-10	2.03263e-09	-6.20733
K03839	-4.87237	1.69247	-7.16334	2.8556e-10	1.12616e-09	-6.30642
K00929	-4.8709	3.10256	-7.65278	5.25156e-11	2.28667e-10	-6.56362
K00652	-4.86845	3.48499	-7.41466	1.0246e-10	4.31476e-10	-6.46328
K02619	-4.86645	2.90895	-7.74433	1.45413e-11	6.8464e-11	-6.75241
K10441	-4.86454	6.87672	-9.05458	7.23263e-16	5.63159e-15	-8.06653
K03814	-4.86263	1.74609	-7.18283	2.91308e-10	1.14466e-09	-6.30334
K02246	4.85828	4.1205	9.63219	3.96399e-17	3.55079e-16	8.41396
K03667	4.85636	7.46987	27.4595	2.44353e-65	2.06625e-62	17.0709
K10439	-4.85611	6.5766	-10.2632	1.22729e-18	1.25946e-17	-8.81219
K00844	-4.85516	0.184384	-6.66895	4.21555e-10	1.61297e-09	-6.24583
K11616	-4.85465	2.46474	-7.23586	1.7546e-10	7.14e-10	-6.38141
K04477	-4.85138	2.02814	-7.2022	7.40839e-11	3.16391e-10	-6.51215
K07310	-4.84948	0.544319	-6.54617	7.46807e-10	2.75283e-09	-6.15584
K13052	4.84618	4.80759	11.3759	2.24647e-22	3.69575e-21	9.72998
K06167	-4.84481	1.95443	-7.73911	3.80263e-11	1.68881e-10	-6.61157
K10440	-4.83687	6.1349	-9.1985	2.8314e-16	2.3245e-15	-8.1803
K02123	-4.83602	4.84986	-6.78852	5.58353e-10	2.10215e-09	-6.20176
K06139	-4.83545	1.39812	-6.45512	1.76216e-09	6.19835e-09	-6.01834
K03270	-4.83182	1.6109	-7.76331	8.22079e-12	4.03687e-11	-6.83465
K06206	-4.82887	0.986508	-7.19074	4.8852e-11	2.14038e-10	-6.57439
K05801	-4.82734	1.92534	-8.0513	4.28658e-11	1.89578e-10	-6.59382
K03837	-4.82614	2.65106	-7.15686	7.35972e-11	3.1463e-10	-6.51314
K01771	-4.82223	0.98389	-5.64497	1.068e-07	3.15771e-07	-5.31476
K01216	-4.82113	0.488253	-6.17466	6.34158e-09	2.12964e-08	-5.80749
K03787	-4.82023	2.87943	-7.43229	4.64577e-11	2.04821e-10	-6.58187
K02361	-4.81756	2.64244	-7.17047	3.35228e-10	1.30391e-09	-6.28154
K00889	-4.81319	2.62882	-6.93945	1.12686e-09	4.06516e-09	-6.09032
K01041	-4.81285	3.50005	-6.43458	2.79811e-09	9.67326e-09	-5.94302
K12139	-4.80826	-0.0919842	-7.75747	9.70114e-13	5.47616e-12	-7.13468
K06413	-4.80496	1.09996	-7.29995	5.29272e-11	2.30223e-10	-6.56246
K01157	4.80176	3.96223	8.38664	3.52835e-14	2.32728e-13	7.57729
K00050	-4.8	0.526537	-6.62337	8.86087e-10	3.23242e-09	-6.12868
K06351	-4.79968	1.63042	-8.2883	6.51025e-13	3.78095e-12	-7.18935
K09015	-4.799	8.00178	-15.7821	4.71214e-35	3.21337e-33	-12.3527
K09888	-4.79883	1.12795	-7.96777	4.09968e-12	2.09848e-11	-6.9337
K00302	-4.79864	1.8596	-6.17428	7.54556e-09	2.50413e-08	-5.77831
K00012	-4.79344	3.72382	-7.3208	1.07962e-10	4.5284e-10	-6.45536
K07799	-4.79149	0.11309	-7.10731	7.27806e-11	3.11454e-10	-6.51481
K06400	-4.79079	8.64413	-7.58974	5.8088e-12	2.90991e-11	-6.88426
K07105	-4.79054	2.53209	-7.41328	1.10638e-10	4.63146e-10	-6.45165
K01419	4.79046	5.46116	18.4027	3.18854e-22	5.16519e-21	9.69429
K12137	-4.79025	0.076769	-7.33511	1.06556e-11	5.13121e-11	-6.79736
K08161	4.78613	8.29368	22.4871	1.13275e-27	3.8314e-26	10.9016
K01821	4.78572	1.13613	9.0091	7.34466e-16	5.70831e-15	8.06465
K12524	-4.78394	2.96068	-6.23192	1.45067e-08	4.69993e-08	-5.6673
K07461	4.78211	7.1578	22.8591	7.7088e-39	7.76019e-37	13.0353
K00046	-4.777	0.843097	-7.02029	3.42049e-10	1.32556e-09	-6.27841
K00647	-4.77666	1.62524	-4.85656	3.23857e-06	8.22876e-06	-4.65508
K00348	-4.77662	2.15435	-7.78719	3.28082e-11	1.46942e-10	-6.63338
K05794	4.77509	5.55667	10.7501	3.89742e-16	3.14471e-15	8.14171
K00185	-4.7705	0.151655	-6.77751	2.35239e-10	9.33887e-10	-6.33637
K06001	-4.76879	0.694804	-6.53166	1.2473e-09	4.46536e-09	-6.07404
K01643	4.76656	6.2483	12.4421	2.53741e-19	2.80842e-18	8.98714
K01661	-4.76574	3.51759	-7.95071	1.01956e-11	4.92652e-11	-6.80371
K00946	-4.76489	3.73045	-7.1625	1.30884e-10	5.41995e-10	-6.42614
K00347	-4.76366	3.09392	-6.84035	1.16152e-09	4.18307e-09	-6.08547
K02390	-4.76319	0.153941	-5.44615	2.16293e-07	6.18314e-07	-5.18476
K06212	-4.75886	0.881123	-7.63175	3.3096e-12	1.7254e-11	-6.96391
K09949	-4.7587	0.863059	-7.43715	1.74294e-11	8.09795e-11	-6.72608
K02409	-4.75712	0.0880661	-5.34031	3.68177e-07	1.02479e-06	-5.08472
K02018	-4.75463	3.05675	-7.78491	9.08335e-12	4.39913e-11	-6.82033
K05311	4.75426	7.42873	24.6621	3.53302e-45	5.53244e-43	14.1051
K00351	-4.75111	3.39867	-7.20296	2.86068e-10	1.12616e-09	-6.30615
K03640	-4.74895	1.75602	-5.97031	2.08852e-08	6.64928e-08	-5.6045
K00901	-4.74871	2.9996	-10.7503	1.24672e-15	9.54912e-15	-7.99975
K03451	-4.74635	1.67304	-6.05839	1.48258e-08	4.79599e-08	-5.66357
K12999	4.74472	5.53596	11.5643	1.50074e-22	2.53805e-21	9.77093
K10547	-4.74416	1.75352	-5.72615	5.12253e-08	1.56038e-07	-5.447
K06076	-4.74339	2.62695	-6.73587	2.22764e-09	7.76459e-09	-5.98027
K01572	-4.73999	1.97443	-6.81316	4.98134e-10	1.89058e-09	-6.21969
K01665	-4.73859	3.3961	-6.97843	3.7594e-10	1.4529e-09	-6.2637
K00979	-4.73455	2.26713	-7.19345	1.49037e-10	6.12369e-10	-6.40636
K00111	-4.73438	4.8673	-6.83917	4.00825e-10	1.54062e-09	-6.25371
K01281	4.72826	8.21742	17.1321	3.04731e-33	1.81465e-31	12.0127
K03718	-4.72757	2.48623	-7.32129	1.93471e-10	7.8277e-10	-6.36644
K03412	-4.72687	-0.167857	-5.52548	1.51157e-07	4.38635e-07	-5.25114
K02124	-4.72638	2.53474	-7.23107	1.07307e-10	4.5054e-10	-6.45628
K09963	4.72296	7.44234	12.4436	1.95503e-18	1.96807e-17	8.75985
K01043	-4.71934	5.60933	-7.02964	2.1976e-10	8.79874e-10	-6.34686
K02488	-4.71902	0.532537	-5.22856	6.62648e-07	1.79941e-06	-4.972
K03423	-4.71326	2.71598	-6.90024	7.30961e-10	2.70149e-09	-6.15924
K13953	-4.71264	5.20222	-8.18953	3.32289e-13	1.98716e-12	-7.28062
K02234	-4.71241	0.926852	-7.24254	3.646e-11	1.62596e-10	-6.61779
K01935	-4.70488	1.65313	-7.12668	1.55454e-10	6.36263e-10	-6.39992
K10542	-4.70205	0.866083	-6.57304	9.39458e-10	3.40946e-09	-6.11937
K14188	4.69918	4.46505	16.1297	3.02495e-26	8.25127e-25	10.5986
K01417	-4.69117	6.72487	-8.69019	1.45458e-14	9.91928e-14	-7.69147
K07221	-4.6906	2.04137	-7.06962	7.04651e-10	2.6111e-09	-6.16504
K12295	-4.68327	-0.0845101	-5.38383	2.8423e-07	8.04368e-07	-5.13361
K00248	-4.67918	4.05381	-6.08518	1.54361e-08	4.98196e-08	-5.65664
K05786	-4.67898	2.12049	-7.36569	3.38911e-11	1.51471e-10	-6.62859
K01446	-4.67514	5.91569	-7.1837	4.66177e-11	2.05312e-10	-6.58136
K02119	-4.67202	3.49487	-6.9523	4.17239e-10	1.5979e-09	-6.24744
K03547	-4.67088	3.60408	-7.67965	7.44407e-12	3.68975e-11	-6.84886
K02412	-4.66743	0.030886	-5.20393	6.56384e-07	1.78469e-06	-4.97384
K01910	4.66594	5.93978	21.2943	3.10467e-27	9.94435e-26	10.8095
K05591	-4.66173	2.22493	-6.88833	1.51813e-09	5.37127e-09	-6.04243
K02454	-4.66022	0.96954	-6.27001	4.35867e-09	1.48617e-08	-5.86997
K05606	-4.65874	0.774876	-7.22698	5.851e-11	2.52429e-10	-6.5475
K02190	-4.65706	1.78898	-6.11349	1.45892e-08	4.72307e-08	-5.66633
K00231	-4.65364	3.78618	-7.50472	6.25953e-11	2.6923e-10	-6.53741
K06373	-4.65351	2.21736	-6.39197	5.38682e-09	1.82058e-08	-5.83476
K00112	-4.65128	2.74193	-6.72372	1.49669e-09	5.30872e-09	-6.04472
K00966	-4.65017	2.34316	-7.07716	3.11149e-10	1.21696e-09	-6.29312
K02588	-4.64915	0.896215	-6.26851	3.19007e-09	1.09738e-08	-5.92151
K02397	-4.64701	-0.0149307	-5.2262	6.17773e-07	1.68404e-06	-4.98558
K01085	-4.64547	0.474219	-6.24759	4.82164e-09	1.63742e-08	-5.85321
K00241	-4.64288	3.60596	-6.99476	4.42185e-10	1.68885e-09	-6.23836
K02526	-4.63845	2.61159	-6.89375	2.21828e-10	8.87311e-10	-6.34541
K02401	-4.63597	-0.162934	-5.46055	2.03024e-07	5.82615e-07	-5.19655
K13283	-4.63298	3.58622	-6.88927	5.93842e-10	2.22586e-09	-6.19206
K04095	-4.62984	4.98013	-7.68838	2.89263e-12	1.52304e-11	-6.98284
K01579	-4.62194	1.69494	-7.46152	2.1028e-11	9.69537e-11	-6.6987
K00130	-4.61759	2.35611	-6.80811	7.76024e-10	2.84812e-09	-6.14976
K01644	4.61687	5.9167	20.387	4.27493e-48	9.51285e-46	14.5713
K07267	-4.61135	-0.16879	-6.60152	7.48681e-10	2.75734e-09	-6.15544
K04113	-4.60177	2.06198	-5.74201	8.06864e-08	2.4109e-07	-5.36559
K12682	-4.60023	0.74532	-7.0627	1.94127e-10	7.84672e-10	-6.36592
K03810	-4.5993	1.92798	-6.05682	1.83655e-08	5.88698e-08	-5.62673
K10844	-4.598	2.46837	-6.76747	9.03271e-10	3.29227e-09	-6.12563
K01828	-4.59794	2.86511	-6.95355	5.32508e-10	2.01022e-09	-6.20921
K11690	-4.59491	2.26164	-6.79243	5.1092e-10	1.9339e-09	-6.21571
K07239	-4.59315	3.79748	-6.15716	1.63198e-08	5.25515e-08	-5.64708
K05936	-4.58711	2.01723	-6.44112	2.84689e-09	9.82582e-09	-5.94019
K03304	-4.58306	0.196219	-6.79297	2.41194e-10	9.56631e-10	-6.33252
K00768	-4.58138	3.03445	-6.76125	7.54943e-10	2.77798e-09	-6.15412
K00378	-4.57994	4.19079	-6.96339	3.94694e-10	1.51982e-09	-6.25611
K02417	-4.57789	-0.273036	-5.32606	3.67342e-07	1.02314e-06	-5.08515
K03471	-4.57597	2.47018	-6.69382	1.57071e-09	5.53874e-09	-6.03693
K00375	-4.57377	4.70757	-7.58739	5.58644e-12	2.81184e-11	-6.88982
K04013	-4.56605	0.262197	-6.81517	1.89062e-10	7.67133e-10	-6.36997
K04067	-4.56307	1.041	-4.86249	2.7449e-06	7.01234e-06	-4.68904
K07126	-4.56297	3.78429	-5.92285	2.5055e-08	7.8819e-08	-5.57289
K00179	-4.56015	1.82886	-5.58878	1.59313e-07	4.61352e-07	-5.24146
K00336	-4.5568	3.83075	-6.54872	1.81689e-09	6.38025e-09	-6.01338
K04762	-4.55549	1.71974	-7.15547	2.9383e-10	1.15242e-09	-6.302
K03742	-4.55308	4.70658	-7.72169	5.61327e-12	2.82199e-11	-6.88913
K09138	-4.55283	0.389102	-6.70356	7.09222e-10	2.62574e-09	-6.16402
K07050	-4.55145	0.308843	-5.8244	5.32196e-08	1.61996e-07	-5.4402
K05968	-4.55116	2.66449	-6.15984	2.36004e-08	7.45758e-08	-5.5833
K03752	-4.55003	0.649486	-7.36731	2.17418e-11	1.00136e-10	-6.69382
K05363	-4.54577	1.25205	-4.87552	3.46976e-06	8.79505e-06	-4.64085
K01787	-4.54355	0.373356	-6.37409	2.46502e-09	8.55674e-09	-5.96376
K06196	-4.53835	2.29188	-6.93815	6.65987e-10	2.48306e-09	-6.17396
K03775	-4.53731	1.6523	-7.12076	6.84223e-10	2.54209e-09	-6.16969
K00338	-4.53683	2.57825	-7.14357	2.05046e-10	8.26438e-10	-6.35751
K07304	4.53124	4.96411	16.6442	1.23619e-12	6.88618e-12	7.10127
K07012	-4.53065	6.45842	-5.89055	2.1811e-08	6.92839e-08	-5.59699
K02416	-4.5269	-0.137999	-5.50484	1.58277e-07	4.58666e-07	-5.24266
K02068	4.52489	3.85649	8.23977	2.20133e-13	1.33725e-12	7.33596
K01629	-4.52479	0.388659	-6.88681	4.91489e-10	1.86704e-09	-6.2218
K00177	-4.52257	1.9418	-6.85233	8.15132e-10	2.98646e-09	-6.14195
K02227	-4.5221	1.76186	-6.34827	6.63222e-09	2.21843e-08	-5.79998
K01664	-4.52086	1.41025	-6.80608	4.1719e-10	1.5979e-09	-6.24746
K12141	-4.51944	0.0131972	-6.76586	2.27345e-10	9.05951e-10	-6.34163
K00340	-4.51741	0.857011	-7.31383	8.78623e-11	3.72226e-10	-6.48648
K14659	-4.51644	0.0213757	-6.77988	2.28463e-10	9.09548e-10	-6.34088
K06885	4.51337	8.15949	19.8153	1.38943e-46	2.3498e-44	14.3316
K02086	4.51181	5.38417	10.2735	7.91936e-19	8.30845e-18	8.86115
K12340	-4.5118	1.06166	-5.77811	4.46019e-08	1.36551e-07	-5.47159
K12554	-4.50624	1.8238	-5.61309	1.83515e-07	5.30348e-07	-5.21531
K01623	-4.5032	2.5749	-7.06295	4.48951e-10	1.71314e-09	-6.23598
K07816	4.50219	6.52966	19.0101	3.53212e-20	4.35388e-19	9.20143
K10231	-4.49803	2.28688	-5.15239	8.74878e-07	2.34558e-06	-4.91788
K00833	-4.49275	2.93211	-6.96002	2.14262e-10	8.62761e-10	-6.35075
K06182	-4.49217	-0.147785	-6.48866	1.23164e-09	4.41305e-09	-6.07607
K00382	-4.48591	6.15083	-7.84886	1.34618e-12	7.45178e-12	-7.08948
K01646	4.47829	3.35255	10.763	1.02557e-17	9.70046e-17	8.57104
K01226	4.47395	5.03685	7.68283	1.0648e-12	5.98669e-12	7.12186
K13571	-4.47051	2.09134	-4.94491	2.14604e-06	5.5529e-06	-4.73916
K02428	-4.46999	2.71992	-7.51549	8.04308e-11	3.41427e-10	-6.49979
K08169	-4.46783	0.590198	-6.13136	9.27964e-09	3.04614e-08	-5.7434
K01615	-4.46609	1.67705	-6.69844	8.56637e-10	3.13039e-09	-6.13406
K05919	-4.46494	1.47813	-7.23662	2.78959e-10	1.10125e-09	-6.31004
K02410	-4.45782	-0.17093	-5.19768	6.96933e-07	1.89008e-06	-4.96222
K05373	-4.4577	2.13981	-6.49419	9.67675e-09	3.16666e-08	-5.7363
K12506	-4.45256	0.764884	-7.03174	1.2728e-10	5.27589e-10	-6.43039
K03413	-4.45093	0.0732098	-5.93113	2.35155e-08	7.43631e-08	-5.58392
K03303	4.44829	7.80603	16.1408	1.76428e-14	1.19733e-13	7.66674
K02426	-4.44787	1.52452	-6.9293	7.11924e-10	2.63343e-09	-6.16342
K06198	4.44764	6.02772	9.86779	6.4619e-18	6.19522e-17	8.62406
K03638	-4.43736	0.50695	-7.79404	8.64441e-12	4.21552e-11	-6.82744
K03404	-4.43503	1.37693	-7.43803	2.48498e-11	1.13339e-10	-6.67425
K10558	-4.43446	-0.539255	-6.62375	6.85918e-10	2.54391e-09	-6.1693
K01512	4.43273	2.5898	7.98837	2.17325e-13	1.32209e-12	7.33768
K01845	-4.43228	3.11445	-6.56802	1.53624e-09	5.42626e-09	-6.04051
K09136	-4.43178	4.08286	-4.48494	1.46302e-05	3.55088e-05	-4.33418
K07120	-4.42769	1.15138	-6.38336	3.76089e-09	1.28545e-08	-5.89438
K00701	-4.42753	2.30405	-5.62917	2.22421e-07	6.34974e-07	-5.17955
K01607	4.42648	5.2016	12.4382	1.24175e-19	1.42521e-18	9.06538
K01436	-4.42623	7.06583	-8.29975	1.01394e-13	6.38885e-13	-7.43907
K00324	-4.42441	1.72831	-5.29056	5.35367e-07	1.4727e-06	-5.01318
K09936	-4.42051	1.1342	-6.34611	2.41424e-09	8.39426e-09	-5.96716
K00331	-4.41837	2.52412	-6.67547	1.68621e-09	5.93612e-09	-6.02547
K14941	-4.41361	1.81475	-6.28554	5.70486e-09	1.92346e-08	-5.82519
K03426	-4.41289	3.23843	-6.6658	1.85526e-09	6.50959e-09	-6.01
K07171	4.41112	5.10841	11.9105	9.53933e-17	8.21432e-16	8.31038
K09001	-4.40969	0.57065	-5.91173	3.24944e-08	1.01243e-07	-5.52744
K01848	-4.4067	0.974734	-7.02687	4.0749e-10	1.5634e-09	-6.25113
K11216	-4.404	-0.539117	-6.40097	1.99969e-09	6.98734e-09	-5.99783
K02224	-4.4036	2.38915	-5.86269	5.38384e-08	1.63762e-07	-5.43814
K00067	-4.40169	5.50098	-8.03194	1.91955e-12	1.04317e-11	-7.04021
K02392	-4.39786	-0.471007	-4.93773	1.97173e-06	5.12069e-06	-4.7563
K07080	-4.39775	1.03716	-7.89523	6.67881e-12	3.32212e-11	-6.86436
K01205	-4.39213	0.328777	-5.77101	4.93244e-08	1.50464e-07	-5.45373
K00848	-4.39113	0.458395	-5.50169	2.04221e-07	5.85387e-07	-5.19545
K00135	4.38985	6.67402	8.23964	1.97291e-12	1.07079e-11	7.03638
K03697	4.38791	9.45375	24.0738	2.0161e-57	9.47119e-55	15.9716
K03535	-4.38742	1.42206	-6.94471	2.59035e-10	1.02547e-09	-6.3215
K02453	-4.38591	0.657	-6.80373	5.96644e-10	2.23438e-09	-6.19131
K02405	-4.3822	-0.17321	-5.74311	5.74192e-08	1.74028e-07	-5.42666
K01223	4.38115	7.40272	8.25677	1.15781e-13	7.20949e-13	7.42152
K03615	-4.3806	3.7215	-6.10738	1.67218e-08	5.38051e-08	-5.64289
K02419	-4.37831	-0.471443	-5.60688	1.09315e-07	3.22754e-07	-5.31052
K09976	4.37658	2.88011	9.59139	1.39573e-16	1.17979e-15	8.2651
K08259	-4.3736	3.23501	-6.18209	7.26905e-09	2.41426e-08	-5.78459
K00350	-4.37135	2.07159	-7.26175	2.85811e-10	1.12616e-09	-6.30629
K11105	-4.3696	2.77351	-5.69927	8.57852e-08	2.55783e-07	-5.35452
K07099	-4.36154	1.97592	-6.22916	7.79002e-09	2.58121e-08	-5.77294
K11473	-4.35993	4.00833	-6.35662	5.60472e-09	1.8912e-08	-5.82814
K03614	-4.35843	2.814	-5.92012	3.69639e-08	1.13992e-07	-5.50478
K06350	-4.35758	1.76494	-7.95256	8.69178e-12	4.23374e-11	-6.82665
K03639	-4.35488	2.73993	-7.81883	3.78962e-11	1.68541e-10	-6.61208
K03885	4.35402	6.67497	21.8837	5.69155e-52	1.60426e-49	15.1688
K02549	-4.3529	4.06109	-6.87731	2.69097e-10	1.06431e-09	-6.31561
K13020	-4.3464	1.98363	-5.84427	5.71206e-08	1.73371e-07	-5.42759
K03750	-4.34592	3.39152	-6.74962	8.78161e-10	3.20627e-09	-6.13011
K11630	-4.34581	2.93222	-6.64284	1.18154e-09	4.2443e-09	-6.08273
K09769	-4.33418	0.567872	-6.97138	3.94647e-10	1.51982e-09	-6.25613
K01266	-4.33088	0.641142	-6.37194	4.16568e-09	1.42151e-08	-5.87748
K00349	-4.32888	2.41155	-7.05826	5.71505e-10	2.14975e-09	-6.1981
K03273	-4.32422	0.53883	-6.5785	9.27963e-10	3.37354e-09	-6.12133
K04114	-4.32377	2.18752	-6.17175	1.95871e-08	6.25486e-08	-5.61561
K07001	-4.31673	3.52312	-6.49913	2.86644e-09	9.88523e-09	-5.93907
K00005	-4.31472	3.22689	-7.18135	2.26236e-10	9.02431e-10	-6.34238
K03721	-4.30899	1.99552	-5.34879	5.81721e-07	1.59192e-06	-4.99719
K03797	-4.30881	7.57838	-7.52647	1.28325e-11	6.10302e-11	-6.77051
K07308	-4.30779	1.30225	-6.99709	3.38166e-10	1.31315e-09	-6.28019
K04794	-4.30538	0.114955	-6.5636	1.0183e-09	3.68611e-09	-6.10651
K10540	-4.30351	1.04055	-6.18541	8.31348e-09	2.7439e-08	-5.76198
K07696	-4.30317	0.998194	-6.92221	2.16939e-10	8.71879e-10	-6.34884
K00691	4.30201	9.03161	19.0582	5.7191e-37	4.83607e-35	12.7026
K07651	-4.29893	0.138924	-5.29028	4.23716e-07	1.17396e-06	-5.05798
K01761	-4.29879	0.676612	-6.83223	1.54454e-09	5.45102e-09	-6.03964
K07085	-4.29519	5.86997	-5.89584	3.38174e-08	1.0521e-07	-5.52043
K02243	4.29454	6.83167	11.9509	6.78033e-21	9.33786e-20	9.37711
K01734	-4.29389	0.0822729	-6.67616	7.36036e-10	2.7155e-09	-6.15814
K03385	-4.29256	1.75519	-6.08139	1.85948e-08	5.95596e-08	-5.62459
K00113	-4.27927	2.83282	-6.04819	3.09433e-08	9.65523e-08	-5.53601
K01574	4.27685	-0.254205	5.81061	3.78139e-08	1.16444e-07	5.50077
K07317	-4.27518	1.06141	-6.09896	1.9454e-08	6.21704e-08	-5.61679
K10555	-4.27395	-0.665846	-6.76332	3.38537e-10	1.31315e-09	-6.28002
K01768	-4.2713	2.62245	-6.56653	3.58655e-09	1.22785e-08	-5.90221
K11931	-4.27039	1.33088	-6.54425	2.3972e-09	8.34187e-09	-5.96831
K01613	-4.26684	3.56296	-6.11097	6.85219e-09	2.28478e-08	-5.79451
K07692	-4.26643	0.942709	-5.72542	5.78605e-08	1.75239e-07	-5.42529
K02556	-4.26455	-0.20993	-5.18994	7.04426e-07	1.90673e-06	-4.96014
K02122	-4.26442	1.07993	-6.83716	6.84867e-10	2.54225e-09	-6.16955
K00224	-4.26211	0.179166	-6.05759	9.47086e-09	3.10409e-08	-5.73994
K06894	-4.26099	3.84817	-5.45504	3.28773e-07	9.24236e-07	-5.10616
K07402	-4.25465	2.14849	-7.30281	2.19306e-10	8.78887e-10	-6.34717
K07455	-4.25166	1.90883	-5.96636	3.54961e-08	1.09866e-07	-5.51191
K03613	-4.24791	2.00145	-5.98728	2.51589e-08	7.90869e-08	-5.57217
K02099	4.24638	4.04771	8.18755	1.00566e-13	6.34615e-13	7.44016
K01620	-4.24434	2.3192	-5.99578	3.8119e-08	1.17298e-07	-5.49935
K00353	-4.24284	1.34049	-6.34091	1.43597e-08	4.6559e-08	-5.66904
K03546	-4.23747	5.11458	-6.87854	2.26248e-10	9.02431e-10	-6.34238
K06878	4.23478	6.57041	14.7751	5.00683e-24	1.00326e-22	10.1096
K03811	4.23431	5.0728	9.63002	1.66498e-17	1.53702e-16	8.51506
K01847	-4.23356	3.19609	-6.32251	6.6744e-09	2.23078e-08	-5.79892
K07588	-4.23218	1.66468	-6.84642	9.31675e-10	3.38412e-09	-6.1207
K02121	-4.22848	1.72925	-6.57828	2.87375e-09	9.90238e-09	-5.93865
K02058	-4.2261	1.7511	-5.18539	7.92633e-07	2.1332e-06	-4.93717
K09685	4.22549	7.09708	13.0238	5.52404e-15	3.92532e-14	7.81437
K00364	4.21854	7.70133	18.0715	1.34252e-20	1.75191e-19	9.30479
K06209	-4.21731	0.558341	-7.3895	2.06618e-11	9.5369e-11	-6.70127
K00986	4.21721	8.48712	8.96067	2.00178e-13	1.22129e-12	7.34868
K01677	-4.21161	0.960619	-6.07757	1.89212e-08	6.05366e-08	-5.62159
K03644	-4.20803	3.68898	-6.36542	6.92041e-09	2.3039e-08	-5.79284
K11475	-4.20767	-0.260153	-6.22727	5.52106e-09	1.86446e-08	-5.83065
K07219	-4.20617	-0.308148	-6.73981	2.8723e-10	1.12968e-09	-6.30552
K01026	4.20272	5.48584	9.13352	2.18342e-12	1.17454e-11	7.02224
K00219	-4.19916	2.51549	-5.41263	3.31887e-07	9.31753e-07	-5.10438
K01906	-4.1989	0.760069	-6.68266	9.87351e-10	3.57714e-09	-6.11144
K00548	-4.19821	2.8042	-5.85908	4.55203e-08	1.39161e-07	-5.46798
K04758	-4.19729	1.45259	-7.29306	4.90461e-10	1.86481e-09	-6.22213
K06902	-4.19386	3.15003	-5.83527	4.40221e-08	1.34971e-07	-5.47391
K04652	-4.19128	1.02064	-5.92707	2.32017e-08	7.34257e-08	-5.58626
K00030	-4.1905	1.10326	-5.73489	6.82581e-08	2.05406e-07	-5.3957
K07282	-4.18985	3.61785	-5.97982	3.39642e-08	1.05589e-07	-5.51967
K00558	-4.18491	8.40089	-7.0521	1.12125e-10	4.68908e-10	-6.44963
K06971	-4.18275	0.105908	-5.93884	2.24781e-08	7.1189e-08	-5.59176
K03328	4.18116	9.87005	21.2875	1.95154e-23	3.57191e-22	9.97548
K00118	-4.1808	1.58084	-5.89991	7.56395e-08	2.26811e-07	-5.37723
K00614	-4.17732	1.05944	-6.05855	2.67655e-08	8.38877e-08	-5.56138
K02217	-4.17549	2.7294	-7.4658	9.7932e-11	4.1323e-10	-6.47011
K03637	-4.17312	2.22773	-6.83632	1.21465e-09	4.35585e-09	-6.0783
K02195	-4.17157	-0.141353	-6.7365	2.92775e-10	1.14935e-09	-6.30256
K06374	-4.17139	-0.109733	-5.892	2.43505e-08	7.68885e-08	-5.57785
K00575	-4.16907	-0.401058	-5.38836	2.93725e-07	8.30126e-07	-5.12743
K06155	-4.16514	0.344319	-5.67678	7.20082e-08	2.16383e-07	-5.38609
K01509	-4.15806	0.775918	-4.70871	6.63698e-06	1.64678e-05	-4.50501
K01249	4.15611	2.65635	5.82855	3.43171e-08	1.06529e-07	5.51785
K02188	-4.15327	1.07469	-5.95301	2.97171e-08	9.27947e-08	-5.5431
K03652	4.15297	6.14004	12.3992	1.40681e-22	2.38875e-21	9.77747
K03271	-4.15147	0.611151	-6.56868	1.25e-09	4.47124e-09	-6.07369
K00015	-4.14729	2.18929	-6.38288	6.08705e-09	2.04579e-08	-5.81435
K06948	4.14513	7.32577	13.2709	3.03298e-18	3.00315e-17	8.71022
K00031	-4.14327	3.4985	-5.01251	1.77848e-06	4.6531e-06	-4.77709
K03616	-4.13862	2.63763	-5.67868	1.20601e-07	3.53606e-07	-5.29258
K10947	-4.13748	2.97705	-6.75042	7.34359e-10	2.71168e-09	-6.1585
K06911	-4.12451	2.56622	-5.17052	1.05356e-06	2.8086e-06	-4.88136
K10556	-4.11987	-0.713266	-6.45256	1.78919e-09	6.28818e-09	-6.01587
K00818	-4.11898	1.51169	-5.10331	1.22395e-06	3.24442e-06	-4.85172
K03571	4.11891	5.86454	10.838	6.25072e-18	6.00637e-17	8.62787
K01174	-4.11726	1.96363	-5.60893	1.15526e-07	3.3967e-07	-5.30044
K03493	-4.1155	1.30399	-4.65803	9.97265e-06	2.44148e-05	-4.41777
K06177	-4.11445	2.66283	-5.73787	1.10897e-07	3.26968e-07	-5.3079
K03489	4.11048	1.05558	5.84535	2.63287e-08	8.25799e-08	5.56425
K01749	-4.10125	2.89562	-6.09735	2.16945e-08	6.89657e-08	-5.59791
K06153	-4.10051	7.09331	-10.9905	1.51373e-20	1.95123e-19	-9.29203
K05820	-4.09391	-0.0676349	-7.34588	1.7335e-10	7.06091e-10	-6.38327
K03748	-4.09022	0.324004	-6.33903	3.14051e-09	1.08128e-08	-5.92408
K13244	-4.08886	-0.276669	-4.55454	1.1094e-05	2.71129e-05	-4.39467
K03367	4.08822	8.98063	18.3017	2.05941e-27	6.69784e-26	10.8471
K09692	-4.08577	0.152148	-5.57725	2.3593e-07	6.71272e-07	-5.16854
K06042	-4.08432	0.876684	-6.65553	9.14447e-10	3.32726e-09	-6.12367
K05895	-4.07728	1.19289	-6.41293	8.19334e-09	2.70636e-08	-5.76443
K07482	4.07429	9.96228	12.5228	2.33498e-25	5.84161e-24	10.4057
K07004	-4.0723	1.91628	-4.88001	4.53368e-06	1.1403e-05	-4.58528
K03753	-4.07152	0.62868	-7.07792	2.97398e-10	1.16534e-09	-6.30013
K06298	-4.07039	-0.840071	-5.47585	2.08629e-07	5.97618e-07	-5.19148
K02525	-4.06878	0.915345	-5.63294	1.13966e-07	3.35548e-07	-5.30292
K06895	-4.06502	2.53187	-6.17933	8.98513e-09	2.95176e-08	-5.74885
K02773	4.06282	6.83601	14.2193	2.74137e-21	4.0385e-20	9.47215
K00786	-4.06184	5.74389	-6.29842	6.89791e-09	2.29822e-08	-5.79339
K11693	-4.06155	2.05865	-7.75168	4.38679e-11	1.93605e-10	-6.59039
K04744	-4.06039	1.62334	-6.15751	7.80413e-09	2.58386e-08	-5.77264
K12555	4.05988	8.516	18.1581	4.17005e-42	5.87699e-40	13.597
K09749	-4.05326	-0.572294	-4.31105	2.86581e-05	6.81475e-05	-4.18388
K01619	-4.05137	5.74034	-7.07765	7.11288e-11	3.04694e-10	-6.51826
K04651	-4.0501	0.180349	-6.24618	4.54263e-09	1.54515e-08	-5.86312
K11688	-4.04801	0.831281	-5.43321	2.8448e-07	8.04536e-07	-5.13345
K02411	-4.04047	-0.603295	-5.10047	1.06353e-06	2.83162e-06	-4.8795
K06238	-4.03891	-0.537246	-5.89006	3.32746e-08	1.03597e-07	-5.52327
K01492	-4.03801	-0.144573	-5.5183	1.43297e-07	4.16685e-07	-5.26097
K09777	-4.03674	0.258715	-7.00725	1.50883e-10	6.18753e-10	-6.40448
K08217	-4.03087	6.26911	-6.16755	5.17319e-09	1.75258e-08	-5.8415
K00358	-4.02839	1.77377	-5.81418	4.69422e-08	1.43404e-07	-5.46252
K01322	-4.02723	3.37972	-5.77153	9.97398e-08	2.9593e-07	-5.3272
K01078	-4.02407	2.09172	-5.64794	2.1757e-07	6.21544e-07	-5.18366
K03146	-4.02048	1.426	-6.53373	8.58687e-09	2.82972e-08	-5.75651
K00590	-4.01759	-0.506916	-5.81606	3.77279e-08	1.16264e-07	-5.50117
K02389	-4.01663	-0.538663	-5.21441	6.58328e-07	1.78882e-06	-4.97327
K02688	-4.01008	0.311292	-5.27955	5.47463e-07	1.50206e-06	-5.00888
K09803	-4.00865	-0.190495	-6.14866	1.37904e-08	4.47475e-08	-5.67597
K03606	-4.00613	0.384631	-5.68011	8.10395e-08	2.41974e-07	-5.3648
K01482	-4.00312	-0.444311	-6.63871	5.01733e-10	1.90254e-09	-6.21856
K06281	-4.0009	1.0557	-4.60769	9.7432e-06	2.38946e-05	-4.4228
K02422	-3.99883	-0.722208	-5.44894	2.3712e-07	6.74205e-07	-5.1676
K07458	-3.99698	0.73197	-5.25502	4.5642e-07	1.26127e-06	-5.04378
K12994	-3.99668	1.54308	-5.69478	1.86651e-07	5.37943e-07	-5.21216
K11202	-3.99452	-0.152114	-6.34013	2.58926e-09	8.97325e-09	-5.95572
K01246	3.99343	4.94495	9.64602	1.50297e-16	1.26333e-15	8.25627
K03833	-3.98982	2.93844	-5.75524	1.14105e-07	3.35724e-07	-5.3027
K03635	-3.98849	0.820947	-7.15021	2.18739e-10	8.78281e-10	-6.34757
K06595	-3.98741	-0.81227	-4.75922	4.36245e-06	1.09985e-05	-4.59332
K00425	3.98647	8.49314	13.5454	5.02696e-20	6.08996e-19	9.16344
K07316	-3.98608	5.21531	-4.95265	1.98215e-06	5.14459e-06	-4.75524
K06113	-3.98458	-0.622036	-5.64883	7.04908e-08	2.11974e-07	-5.38992
K11065	3.98042	4.1084	10.9741	8.09198e-13	4.6359e-12	7.15959
K07705	-3.97937	1.66201	-6.4431	2.43145e-09	8.44714e-09	-5.966
K04653	-3.97903	-0.0467373	-6.60184	6.16479e-10	2.30661e-09	-6.18616
K00131	-3.97308	0.760881	-5.50508	3.34253e-07	9.37773e-07	-5.10303
K12138	-3.96742	-0.148836	-6.43934	1.5008e-09	5.31883e-09	-6.04428
K00010	-3.96632	0.93486	-5.36313	4.09789e-07	1.13687e-06	-5.06435
K01712	-3.96269	4.15567	-5.89468	5.65694e-08	1.71821e-07	-5.42932
K13643	-3.95629	1.44606	-6.75441	1.66976e-09	5.88312e-09	-6.02705
K14153	-3.95577	1.16328	-5.45128	2.45603e-07	6.97856e-07	-5.16102
K01895	-3.94816	2.18807	-6.32793	8.04313e-09	2.65882e-08	-5.76755
K06726	-3.94387	4.37408	-6.62978	6.80408e-10	2.53236e-09	-6.17058
K07776	-3.94332	2.22942	-5.61348	1.09038e-07	3.22162e-07	-5.31098
K02911	-3.94326	3.7882	-13.9524	6.87482e-24	1.33334e-22	-10.0785
K05815	-3.93262	0.916045	-5.7502	8.06334e-08	2.4109e-07	-5.36571
K03336	-3.93129	1.28615	-5.44748	2.95406e-07	8.33763e-07	-5.12635
K02244	3.92634	6.53839	9.94491	1.29587e-18	1.32662e-17	8.80609
K01958	-3.92576	5.29657	-6.61519	1.03943e-09	3.75615e-09	-6.10324
K03739	3.92109	8.20723	13.9992	6.99472e-27	2.11241e-25	10.7347
K01130	-3.91883	1.86799	-5.35503	5.20219e-07	1.43289e-06	-5.0187
K06412	-3.91846	0.264361	-6.63883	3.54528e-09	1.2147e-08	-5.90412
K02810	3.91784	8.5177	11.3794	7.5212e-21	1.03246e-19	9.36617
K00283	-3.91551	3.66981	-6.2709	1.23362e-08	4.01828e-08	-5.69501
K08307	-3.90213	1.33215	-4.94272	2.70315e-06	6.91406e-06	-4.69218
K06041	-3.90015	3.23825	-5.7037	9.05275e-08	2.69163e-07	-5.34478
K01704	-3.9001	1.30134	-6.13634	2.07312e-08	6.60523e-08	-5.60579
K01303	-3.89937	3.20117	-4.82176	3.42457e-06	8.69091e-06	-4.64356
K10557	-3.89844	-0.879671	-5.98356	2.00956e-08	6.40755e-08	-5.61118
K02194	-3.89498	-0.33453	-6.3306	2.76722e-09	9.57432e-09	-5.94484
K00065	-3.89495	-0.111211	-5.80328	3.53618e-08	1.09531e-07	-5.51258
K04024	-3.89265	0.246105	-6.02951	1.81575e-08	5.82915e-08	-5.6287
K03465	-3.88555	2.27976	-6.05885	2.49971e-08	7.86954e-08	-5.57329
K03740	3.88399	8.87971	15.5652	3.4918e-25	8.38825e-24	10.3673
K03813	-3.88327	-0.119605	-6.23184	4.45779e-09	1.51874e-08	-5.86624
K05339	-3.88142	3.59676	-6.73245	1.53609e-09	5.42626e-09	-6.04053
K03306	-3.87987	7.40266	-9.94075	2.31323e-18	2.31214e-17	-8.74087
K07737	3.87894	5.74544	9.23303	5.25114e-16	4.16545e-15	8.10554
K06218	-3.87823	1.26376	-5.50366	1.81483e-07	5.24835e-07	-5.21737
K02769	3.8717	1.23063	6.24613	3.51921e-09	1.20675e-08	5.90534
K08961	-3.86778	-0.38886	-5.3729	4.51738e-07	1.24915e-06	-5.04575
K02414	-3.85876	-0.337952	-4.77769	4.26543e-06	1.07603e-05	-4.59801
K01444	-3.85691	-0.848306	-6.24599	5.17261e-09	1.75258e-08	-5.84152
K07319	-3.85377	3.69208	-5.52631	1.87007e-07	5.38599e-07	-5.21181
K06889	3.85225	9.21865	30.3336	1.64845e-31	8.39714e-30	11.6781
K03634	-3.84783	-0.65999	-5.68504	7.27259e-08	2.18384e-07	-5.3843
K07318	-3.84393	0.40686	-4.95301	2.16382e-06	5.58866e-06	-4.73749
K07467	-3.84105	5.43262	-5.10661	1.15984e-06	3.08028e-06	-4.86238
K01625	3.84096	4.28854	9.69694	4.0588e-12	2.08007e-11	6.93512
K01667	-3.84008	1.40414	-5.87649	8.71316e-08	2.59431e-07	-5.3517
K00042	-3.83867	-0.0631617	-5.69435	7.74966e-08	2.32051e-07	-5.37286
K03408	-3.83616	-0.677553	-5.38454	3.0486e-07	8.59299e-07	-5.12042
K02757	3.83493	8.3264	9.77913	3.90034e-17	3.5012e-16	8.41586
K11041	-3.83357	0.438249	-6.55106	6.73982e-09	2.24909e-08	-5.79728
K08641	-3.83125	0.817204	-6.0343	2.93788e-08	9.1806e-08	-5.5451
K07484	3.82944	7.05559	9.19568	3.83841e-12	1.9743e-11	6.94301
K10914	-3.82941	-0.591511	-4.93265	2.15585e-06	5.57146e-06	-4.73824
K00574	3.82786	6.04052	12.3048	5.83904e-12	2.92159e-11	6.88352
K07170	3.81552	4.75484	10.1054	6.24112e-16	4.91387e-15	8.08452
K06179	-3.81414	2.43124	-5.95891	3.20354e-08	9.98863e-08	-5.52993
K13815	-3.81407	-0.887677	-4.72875	4.91061e-06	1.23071e-05	-4.56857
K02189	-3.8132	0.894478	-5.59096	1.84382e-07	5.32492e-07	-5.21443
K01002	3.81242	9.73832	25.3013	9.57998e-21	1.28585e-19	9.34059
K03617	-3.81059	1.9504	-5.80147	6.71406e-08	2.02187e-07	-5.39866
K06282	-3.80432	0.496949	-4.51253	1.45781e-05	3.5423e-05	-4.33497
K02404	-3.80384	-0.990046	-4.87952	2.67587e-06	6.8484e-06	-4.69425
K11709	-3.79854	1.98924	-5.13506	1.63952e-06	4.31088e-06	-4.79343
K02421	-3.79475	-0.585186	-4.98256	1.85969e-06	4.84758e-06	-4.7681
K00950	-3.79464	4.83729	-7.85368	9.29336e-13	5.28122e-12	-7.14059
K00335	-3.79434	2.86291	-5.86447	5.09568e-08	1.55332e-07	-5.44794
K04749	-3.78864	0.601495	-6.93834	3.0998e-10	1.21352e-09	-6.2937
K02507	-3.78782	-0.0679914	-5.57354	1.34147e-07	3.90615e-07	-5.27309
K03405	-3.78047	1.07431	-6.67513	2.31526e-09	8.06336e-09	-5.97399
K01639	3.77904	5.21707	9.86548	6.95637e-17	6.06423e-16	8.34777
K00851	3.7784	7.02717	12.0155	2.76859e-16	2.27735e-15	8.183
K00164	-3.77499	2.72907	-4.08889	7.7779e-05	0.000177469	-3.95114
K03855	-3.76333	-0.418679	-6.88301	2.22295e-10	8.88339e-10	-6.34509
K01678	-3.76088	0.328206	-5.74848	1.02176e-07	3.02946e-07	-5.32281
K07088	-3.75702	7.39257	-8.22816	1.14121e-13	7.12711e-13	-7.42343
K06201	-3.75625	3.52609	-6.38368	5.26126e-09	1.78099e-08	-5.83869
K01008	-3.75503	2.84792	-6.5216	9.53952e-09	3.12418e-08	-5.73872
K14326	-3.75169	-0.659162	-5.40188	3.72376e-07	1.03579e-06	-5.08256
K08698	-3.74961	-0.617451	-5.82997	3.4306e-08	1.06529e-07	-5.51791
K02761	3.7442	9.70538	12.2226	3.91149e-22	6.28813e-21	9.6734
K00595	-3.74327	0.441281	-5.35367	3.81695e-07	1.06032e-06	-5.07787
K11392	-3.73937	-0.252128	-5.35141	3.38547e-07	9.4856e-07	-5.10062
K07404	3.73382	7.66726	16.9743	1.72393e-18	1.75211e-17	8.77402
K00985	3.73182	5.75383	10.7371	5.95456e-18	5.77429e-17	8.63342
K07150	3.72705	5.7915	11.3547	1.39053e-15	1.05362e-14	7.9863
K00853	-3.7235	3.75913	-5.3583	3.86523e-07	1.07303e-06	-5.07548
K08225	-3.72075	1.55472	-6.23057	1.03044e-08	3.36424e-08	-5.72564
K07175	-3.71825	1.46909	-4.40879	2.49149e-05	5.95142e-05	-4.21557
K12140	-3.71366	-0.587131	-6.60088	7.73536e-10	2.84145e-09	-6.15026
K07793	-3.71326	0.545426	-5.81519	6.62776e-08	1.9973e-07	-5.40098
K01126	3.71294	9.23406	15.9796	1.39358e-22	2.37583e-21	9.77843
K02231	-3.71246	0.673292	-5.81513	6.47207e-08	1.95178e-07	-5.40524
K14327	-3.70775	-0.382159	-4.92159	2.1538e-06	5.56957e-06	-4.73843
K12145	-3.70664	-0.731355	-6.69413	5.15593e-10	1.94984e-09	-6.21428
K01916	3.70602	7.23063	14.6057	4.0362e-17	3.60784e-16	8.41184
K12111	-3.70382	1.20504	-4.36683	2.4643e-05	5.89312e-05	-4.21805
K03893	-3.7033	1.17629	-6.65064	3.19246e-09	1.09738e-08	-5.92138
K11144	3.70177	6.96484	11.2443	1.10178e-21	1.65777e-20	9.56688
K02064	-3.70045	0.145177	-5.1816	8.48236e-07	2.27849e-06	-4.92393
K09775	-3.70026	0.0999283	-5.97145	2.20385e-08	6.9954e-08	-5.59519
K08602	3.69772	9.05274	20.1672	3.00697e-20	3.76139e-19	9.21871
K11707	-3.69541	2.09563	-5.10814	1.65403e-06	4.34633e-06	-4.79166
K08321	-3.69154	-0.848817	-5.96593	1.83028e-08	5.87135e-08	-5.62732
K00879	-3.691	-0.237806	-5.14774	9.0439e-07	2.42163e-06	-4.91138
K13012	-3.6901	-0.63397	-6.722	1.2111e-09	4.34681e-09	-6.07877
K00537	3.68807	6.88384	16.0079	1.62463e-27	5.36634e-26	10.8687
K14058	-3.68713	2.16394	-5.43191	4.29486e-07	1.18917e-06	-5.0554
K13626	-3.68383	-0.948073	-5.26632	5.60202e-07	1.53402e-06	-5.00446
K00293	-3.6815	0.320418	-5.22838	7.75689e-07	2.08893e-06	-4.94139
K03436	3.67944	8.48995	20.413	6.98984e-25	1.59746e-23	10.3008
K02017	-3.67863	0.963898	-5.73923	7.3559e-08	2.20729e-07	-5.38225
K12143	-3.67734	-0.538384	-6.70078	3.53802e-10	1.3686e-09	-6.27316
K12553	-3.67662	0.49902	-5.66613	1.32616e-07	3.8669e-07	-5.27519
K13922	-3.67254	0.469927	-5.44297	3.12008e-07	8.7886e-07	-5.11605
K07238	-3.67054	2.61831	-6.05676	3.88258e-08	1.19299e-07	-5.49611
K14136	-3.6655	2.59888	-5.86755	1.40652e-07	4.09275e-07	-5.26439
K01207	-3.65936	4.42045	-4.88666	2.66014e-06	6.81229e-06	-4.69545
K01601	-3.65424	0.439871	-6.70989	1.35905e-09	4.84082e-09	-6.06026
K07160	-3.65212	2.12268	-6.76721	2.62549e-09	9.09138e-09	-5.95345
K01442	3.65157	5.9857	7.67057	3.73385e-12	1.92521e-11	6.94691
K01745	-3.65104	3.61353	-5.62428	2.32354e-07	6.62437e-07	-5.17139
K12681	-3.64775	-0.461148	-6.14682	1.50318e-08	4.85891e-08	-5.6612
K10041	3.637	7.26626	16.5714	3.54139e-21	5.11024e-20	9.44537
K03788	-3.6338	-0.433806	-5.73607	1.11227e-07	3.27712e-07	-5.30736
K05595	-3.63342	0.0927258	-4.98586	2.27923e-06	5.87597e-06	-4.72694
K02538	-3.63086	1.82538	-5.14278	1.00457e-06	2.68139e-06	-4.89074
K09698	3.63075	8.92584	22.7026	4.023e-22	6.40736e-21	9.67053
K08315	-3.63035	-0.417739	-6.09231	8.59828e-09	2.83127e-08	-5.75629
K02240	3.62714	7.31177	10.3935	7.43258e-20	8.87711e-19	9.12116
K10010	-3.62505	-0.112916	-5.67795	6.31192e-08	1.9062e-07	-5.40973
K03307	3.61477	6.58232	11.7487	4.64657e-16	3.71066e-15	8.1204
K05796	-3.61073	-0.284641	-6.08084	9.43753e-09	3.09557e-08	-5.74054
K02413	-3.60914	-0.756012	-4.98986	1.83272e-06	4.78612e-06	-4.77105
K13002	-3.60843	0.172241	-5.56926	1.7807e-07	5.1532e-07	-5.22088
K11751	-3.59773	0.525935	-5.27009	6.02132e-07	1.64458e-06	-4.99053
K03700	3.59627	6.00299	10.495	3.37148e-19	3.68336e-18	8.95584
K03415	-3.59564	-1.14926	-4.96005	1.94693e-06	5.0625e-06	-4.75886
K06286	3.5917	7.65598	10.2025	1.79052e-19	2.01338e-18	9.02539
K13530	-3.59027	-0.510664	-5.81025	6.38123e-08	1.92576e-07	-5.40778
K02881	-3.58618	7.36434	-17.9844	9.75798e-35	6.44636e-33	-12.294
K02472	-3.583	2.62705	-4.98108	2.48207e-06	6.3717e-06	-4.7096
K03708	-3.5824	3.03688	-6.33133	6.70529e-09	2.23933e-08	-5.79814
K02445	-3.57799	4.42657	-6.06911	1.72633e-08	5.54628e-08	-5.6374
K07504	-3.57674	-0.659045	-5.99976	2.4581e-08	7.74833e-08	-5.57621
K02379	-3.57483	1.68878	-5.51452	2.95383e-07	8.33763e-07	-5.12637
K00689	-3.57254	2.5491	-4.31759	2.85787e-05	6.7997e-05	-4.18451
K04562	-3.56947	-1.2102	-5.03372	1.4237e-06	3.75977e-06	-4.82166
K07047	-3.56557	2.51293	-5.131	1.15775e-06	3.07666e-06	-4.86273
K00317	-3.56079	0.407615	-5.59506	3.5446e-07	9.89212e-07	-5.09192
K00588	-3.56066	0.141742	-5.91688	3.48738e-08	1.08099e-07	-5.51502
K03582	-3.55731	3.17505	-5.49999	3.46526e-07	9.6835e-07	-5.09621
K11175	-3.55659	4.55394	-8.20543	1.56809e-12	8.63265e-12	-7.06833
K05362	-3.55298	1.18226	-4.19939	5.72484e-05	0.000131475	-4.02387
K03803	-3.54924	0.764205	-5.26205	8.34126e-07	2.24344e-06	-4.92721
K03612	-3.54915	2.12103	-4.88274	3.78681e-06	9.57573e-06	-4.62275
K06923	-3.54446	-0.739782	-5.5782	1.31064e-07	3.82428e-07	-5.27735
K03577	-3.54273	-1.04435	-5.24133	7.67369e-07	2.06916e-06	-4.94349
K14440	-3.54054	-0.621853	-4.9289	2.43199e-06	6.25204e-06	-4.71375
K13888	-3.5398	0.174115	-7.21359	3.8025e-10	1.46822e-09	-6.26193
K07214	-3.53781	1.1022	-5.14867	1.35309e-06	3.58002e-06	-4.83179
K02474	-3.53778	0.396742	-4.65135	9.33416e-06	2.2918e-05	-4.43205
K00924	3.53595	7.81958	11.3887	2.83904e-16	2.32626e-15	8.17997
K02765	-3.5356	2.64891	-4.54986	1.24086e-05	3.02383e-05	-4.37028
K13525	-3.52997	-1.16369	-5.27883	4.20163e-07	1.16488e-06	-5.05959
K00282	-3.52898	3.49084	-5.74875	1.24261e-07	3.64087e-07	-5.28711
K01104	3.52423	9.81303	25.8346	4.88475e-31	2.3469e-29	11.5854
K10200	-3.52402	-0.360499	-4.27223	3.35963e-05	7.91337e-05	-4.14761
K09121	-3.51879	0.522401	-5.46759	4.4014e-07	1.21788e-06	-5.05072
K00333	-3.51806	1.0199	-4.81602	4.41574e-06	1.11129e-05	-4.59079
K09766	-3.51274	-1.11206	-4.69954	5.77745e-06	1.43943e-05	-4.53437
K08252	-3.50072	1.66748	-4.50519	1.9227e-05	4.632e-05	-4.27368
K07741	3.4961	7.7285	8.10294	3.35007e-12	1.74435e-11	6.9622
K02806	-3.49515	-0.575754	-5.73956	1.10777e-07	3.26842e-07	-5.30809
K03488	3.4941	5.96792	7.72392	1.11734e-12	6.27372e-12	7.11522
K09861	3.49288	6.69476	13.0656	1.24303e-15	9.5382e-15	8.00011
K08138	-3.49011	-0.124111	-4.99982	1.66669e-06	4.37687e-06	-4.79014
K01119	3.48402	7.63607	19.93	6.8883e-47	1.21349e-44	14.3802
K03337	-3.47833	0.0841403	-5.04052	1.6807e-06	4.41092e-06	-4.78846
K11695	-3.4773	-0.244004	-4.96649	2.03821e-06	5.28359e-06	-4.7496
K03491	3.47467	5.33998	6.57708	5.44816e-10	2.05301e-09	6.20562
K01192	-3.47378	1.35266	-4.32352	3.325e-05	7.84931e-05	-4.14998
K01839	-3.47242	3.42088	-5.52932	3.46231e-07	9.68165e-07	-5.09637
K01692	-3.46665	3.13463	-5.51164	3.13572e-07	8.82677e-07	-5.1151
K08297	-3.46153	0.1306	-5.27916	5.17097e-07	1.42522e-06	-5.01986
K09612	-3.46124	-0.738323	-5.57847	1.33355e-07	3.88577e-07	-5.27417
K12942	-3.45439	2.76335	-5.2592	1.08863e-06	2.89661e-06	-4.8749
K03292	3.45401	6.14298	7.11389	1.46198e-10	6.02463e-10	6.40929
K00620	-3.451	0.942304	-4.64714	8.95173e-06	2.20174e-05	-4.44106
K12700	3.45033	6.97517	16.2686	5.75327e-11	2.48466e-10	6.55001
K09009	-3.44807	0.411442	-5.03683	1.82878e-06	4.7788e-06	-4.77148
K03305	3.446	9.00501	18.9404	2.38436e-17	2.17265e-16	8.47335
K00854	-3.44521	5.10051	-4.50345	1.52525e-05	3.69981e-05	-4.32501
K07039	-3.44505	0.678156	-5.3162	9.75816e-07	2.60793e-06	-4.89645
K07452	-3.43229	-0.175456	-4.83405	4.36897e-06	1.10084e-05	-4.59301
K07335	3.43134	9.33012	16.0895	3.54783e-19	3.86604e-18	8.95022
K01812	-3.42853	1.77502	-5.05991	1.74783e-06	4.57574e-06	-4.78059
K00180	-3.42483	0.465966	-4.81433	4.80631e-06	1.20528e-05	-4.57307
K02408	-3.42285	-0.82761	-4.73926	5.48288e-06	1.36765e-05	-4.54541
K11710	-3.42274	1.66272	-4.82811	6.49847e-06	1.61526e-05	-4.50949
K07181	-3.41764	-1.15266	-4.67633	6.52189e-06	1.62013e-05	-4.50872
K01575	-3.41734	0.540018	-3.63951	0.000374679	0.00080495	-3.55731
K03484	3.41555	6.75576	7.50293	3.73192e-12	1.92521e-11	6.94698
K02380	-3.413	-0.161653	-5.46223	1.87333e-07	5.39173e-07	-5.21149
K01112	3.40872	5.19149	9.71091	1.52715e-10	6.25659e-10	6.40264
K01468	-3.40609	3.33699	-5.51826	3.48479e-07	9.73163e-07	-5.09514
K00161	-3.40485	3.60025	-6.05728	2.45938e-08	7.74833e-08	-5.57612
K09770	-3.40128	-1.31021	-4.85318	3.12669e-06	7.94928e-06	-4.66232
K06959	-3.39802	6.04943	-5.96706	2.60646e-08	8.18122e-08	-5.566
K11934	-3.39202	-0.225989	-5.51616	2.54185e-07	7.21273e-07	-5.15459
K06017	-3.38999	1.187	-5.13999	8.35952e-07	2.24692e-06	-4.92678
K09474	-3.38885	-0.653899	-4.89937	2.62238e-06	6.72372e-06	-4.69838
K02182	-3.38297	0.0495196	-4.96214	2.01578e-06	5.22865e-06	-4.75184
K02387	-3.37792	-0.9562	-4.94245	2.31419e-06	5.96246e-06	-4.72385
K10820	-3.37678	0.976093	-4.38865	2.22813e-05	5.34718e-05	-4.24071
K01485	3.37486	7.43841	17.8798	1.88156e-16	1.57218e-15	8.2294
K07533	3.37293	7.85937	16.5388	5.2351e-19	5.60354e-18	8.90717
K00533	-3.3706	1.77147	-4.50882	1.74288e-05	4.2132e-05	-4.29552
K00972	-3.36572	-0.792916	-4.39265	2.17909e-05	5.24073e-05	-4.2457
K00884	3.36494	0.8722	4.62502	7.36065e-06	1.81993e-05	4.48298
K07684	-3.36473	0.212745	-4.02359	9.24382e-05	0.000209672	-3.90963
K07654	-3.36323	1.81451	-4.24536	4.33775e-05	0.000100936	-4.08871
K07798	-3.35904	0.27077	-5.04545	1.95189e-06	5.07226e-06	-4.75834
K07722	-3.35488	-0.793471	-6.15544	8.48666e-09	2.79888e-08	-5.7585
K00436	-3.35246	-0.916395	-4.59199	8.83415e-06	2.17409e-05	-4.4439
K13276	-3.35171	2.56854	-4.3324	3.59939e-05	8.45456e-05	-4.1318
K00104	3.3517	7.5255	9.57272	1.59572e-11	7.47973e-11	6.73892
K01753	-3.35096	-0.220515	-5.31614	6.89785e-07	1.87189e-06	-4.96422
K08260	-3.35092	0.0599344	-6.09829	3.57307e-08	1.10512e-07	-5.51075
K03091	3.34994	6.48015	11.7761	1.8903e-19	2.11994e-18	9.01945
K07791	-3.34886	2.34114	-4.60088	1.22723e-05	2.99235e-05	-4.37269
K03503	-3.34539	-0.398916	-5.45484	2.55425e-07	7.24303e-07	-5.15368
K00176	-3.34252	0.794778	-5.6535	3.80054e-07	1.05646e-06	-5.07869
K07448	-3.33978	2.34332	-4.12239	6.63996e-05	0.000151832	-3.98883
K07502	-3.33692	-0.650569	-5.34836	6.14291e-07	1.67563e-06	-4.98667
K05616	-3.33654	0.114281	-6.27251	8.7727e-09	2.88646e-08	-5.7529
K08170	-3.33147	2.69148	-5.27942	1.48456e-06	3.91072e-06	-4.8133
K01005	3.33132	8.58756	15.8887	7.3525e-15	5.18971e-14	7.77827
K01919	-3.32769	5.15586	-5.48866	1.93315e-07	5.56011e-07	-5.20565
K01758	3.32297	8.07132	13.9539	5.71837e-11	2.47211e-10	6.55092
K01305	-3.32053	0.40488	-5.54306	2.31108e-07	6.5933e-07	-5.1724
K08974	-3.32033	1.29686	-4.7791	5.80227e-06	1.44476e-05	-4.53347
K12962	-3.3148	-0.824321	-4.94054	2.25508e-06	5.82081e-06	-4.72911
K13929	-3.31426	0.0331342	-6.2668	1.53104e-08	4.94518e-08	-5.65805
K02019	-3.31404	0.425182	-5.5149	2.33025e-07	6.63901e-07	-5.17086
K00690	3.31365	4.14393	4.64262	6.7351e-06	1.67015e-05	4.50189
K06864	-3.31183	0.175261	-5.37028	7.15158e-07	1.9333e-06	-4.9572
K11531	-3.30493	-0.951904	-5.46981	1.94189e-07	5.58144e-07	-5.20482
K02435	-3.3029	6.20134	-11.1896	6.04248e-20	7.27852e-19	-9.14357
K00938	3.30287	7.216	9.78253	1.22645e-17	1.15232e-16	8.55042
K03800	-3.3011	4.35812	-5.84363	5.49297e-08	1.66961e-07	-5.43457
K06915	3.29985	5.72521	6.95286	3.50041e-10	1.35529e-09	6.27482
K07273	3.29787	10.1592	14.6258	2.4994e-24	5.23142e-23	10.1775
K00124	-3.28873	0.51674	-5.0612	1.71009e-06	4.4825e-06	-4.78497
K07106	3.28776	6.50741	10.086	2.46763e-14	1.64821e-13	7.62357
K03801	-3.28715	0.824347	-4.37029	3.1224e-05	7.39167e-05	-4.16435
K11708	-3.28314	2.06358	-4.33394	3.85816e-05	9.03728e-05	-4.11581
K07220	-3.28148	5.57318	-7.63356	6.36427e-11	2.73457e-10	-6.53492
K15051	3.28035	9.17224	20.1689	1.25876e-30	5.78481e-29	11.504
K07669	-3.27737	0.377999	-6.02302	9.27546e-08	2.75591e-07	-5.34037
K01438	-3.27435	0.612897	-5.00659	2.36624e-06	6.08915e-06	-4.71933
K01815	-3.27432	-0.0947709	-4.79557	5.24188e-06	1.30908e-05	-4.55487
K01488	3.26853	7.12534	10.5411	6.48246e-16	5.08494e-15	8.07989
K03410	-3.26314	-1.10693	-4.34619	2.45113e-05	5.86827e-05	-4.21925
K01224	-3.26172	-0.0895886	-3.40416	0.000864852	0.00180394	-3.33116
K00127	-3.26018	-0.335686	-5.80752	5.90214e-08	1.78627e-07	-5.42174
K02069	3.25946	5.35952	7.72041	3.74175e-12	1.92693e-11	6.94661
K01759	-3.25608	2.33475	-5.05654	1.84987e-06	4.82496e-06	-4.76917
K00661	3.25332	6.12832	8.5963	1.24489e-13	7.7403e-13	7.41191
K02566	-3.25099	1.09839	-4.33571	3.07785e-05	7.29436e-05	-4.16763
K06980	-3.24909	1.19778	-4.12546	6.54887e-05	0.00014983	-3.99211
K01635	-3.2472	5.33028	-4.22959	4.06251e-05	9.49492e-05	-4.1039
K06036	-3.24492	-0.69808	-4.95461	4.02833e-06	1.01743e-05	-4.60992
K04518	-3.24322	1.28711	-4.22801	4.97875e-05	0.000115154	-4.05662
K07571	-3.24211	2.27856	-6.50635	2.82759e-09	9.76719e-09	-5.94131
K02667	-3.23964	-0.108134	-5.85466	9.3733e-08	2.78303e-07	-5.33847
K00968	-3.23835	-0.987212	-6.02181	4.33023e-08	1.32861e-07	-5.47683
K03698	3.2334	7.61376	10.9997	8.35978e-15	5.81891e-14	7.762
K00793	3.23181	6.13805	8.70872	4.39327e-14	2.86648e-13	7.54879
K01042	-3.22861	3.04995	-4.41884	2.47224e-05	5.90877e-05	-4.21732
K03709	-3.22684	4.04983	-6.15719	1.36456e-08	4.43114e-08	-5.67778
K02552	-3.22675	1.37567	-4.24945	4.31669e-05	0.000100501	-4.08984
K00020	-3.21928	3.03203	-4.69785	6.32589e-06	1.57329e-05	-4.51519
K00184	-3.21523	-0.282134	-5.23177	5.56082e-07	1.52472e-06	-5.00588
K10793	-3.21249	0.688871	-4.32656	3.50641e-05	8.25451e-05	-4.13781
K01518	-3.20988	0.125148	-4.51181	1.54243e-05	3.73933e-05	-4.32254
K00133	-3.2075	7.84447	-14.4501	3.67658e-28	1.31734e-26	-11.0035
K01679	3.2055	7.70688	11.6199	8.52988e-15	5.91219e-14	7.75945
K01023	-3.205	0.656494	-4.86759	5.05047e-06	1.26202e-05	-4.56268
K05832	3.20235	7.63788	12.0252	6.45901e-16	5.07597e-15	8.08033
K13635	-3.1943	-0.4812	-5.15444	9.91955e-07	2.64939e-06	-4.89323
K00666	-3.19121	2.65855	-3.71454	0.000329858	0.00071152	-3.59065
K02793	3.17185	6.2727	8.51643	1.08348e-13	6.78663e-13	7.4303
K01007	3.17071	8.06742	20.3277	6.12198e-48	1.29419e-45	14.5468
K00259	-3.16978	1.7651	-4.41708	2.57119e-05	6.13834e-05	-4.20846
K07787	-3.16775	1.11034	-4.21634	5.32203e-05	0.000122691	-4.04102
K08298	-3.16577	-0.00903754	-4.98451	1.73161e-06	4.53609e-06	-4.78246
K07675	-3.16488	0.287176	-3.38232	0.000930477	0.0019332	-3.31075
K06416	-3.16039	-0.95466	-6.18569	8.93408e-09	2.93727e-08	-5.74982
K07505	-3.15856	-0.514202	-5.12085	1.87367e-06	4.881e-06	-4.76659
K01599	-3.15764	3.71974	-5.01851	2.12113e-06	5.49181e-06	-4.74153
K03411	-3.15674	-1.24836	-4.46474	1.54492e-05	3.74322e-05	-4.32218
K03212	-3.15483	-0.19599	-4.3182	3.1835e-05	7.5321e-05	-4.15993
K01697	-3.1527	-0.435986	-3.95944	0.000114552	0.000258444	-3.8575
K02586	-3.15233	-0.477334	-5.76979	7.58929e-08	2.2741e-07	-5.37663
K00334	-3.14795	1.20304	-4.64388	9.57662e-06	2.34997e-05	-4.42652
K05985	3.14742	7.1679	11.7471	1.08247e-21	1.63453e-20	9.56871
K03338	-3.14698	0.164074	-4.78431	5.04704e-06	1.26191e-05	-4.56282
K05995	-3.14653	0.293424	-4.35488	3.67355e-05	8.61918e-05	-4.12711
K00805	3.14543	6.98409	10.49	2.50037e-15	1.84174e-14	7.91361
K06131	3.14498	9.47077	19.178	1.13263e-19	1.31199e-18	9.0754
K11045	-3.14088	0.560854	-4.19563	5.56333e-05	0.000127975	-4.03061
K01596	-3.14082	2.37604	-3.41763	0.000863869	0.00180278	-3.33148
K07492	3.13805	1.55282	3.05766	0.0026725	0.00533491	3.00309
K13018	-3.13494	0.428031	-4.52621	1.61902e-05	3.92051e-05	-4.31184
K03335	-3.13266	0.64396	-4.66259	8.10131e-06	1.99839e-05	-4.46249
K05299	-3.1278	-1.1277	-5.87679	4.41317e-08	1.35209e-07	-5.47347
K01187	3.1258	11.2574	16.8427	3.81813e-24	7.79857e-23	10.1362
K05885	3.12489	7.10933	9.42525	8.39923e-15	5.83119e-14	7.76141
K02398	-3.1244	-1.33763	-4.5998	8.68901e-06	2.13961e-05	-4.44746
K06973	-3.12022	4.57871	-5.6441	2.11313e-07	6.04897e-07	-5.1891
K14742	3.12009	6.58346	8.68523	5.539e-14	3.5754e-13	7.51854
K02233	-3.11933	1.06115	-4.88569	4.5789e-06	1.1503e-05	-4.58321
K09797	-3.11797	-0.315549	-4.61962	1.09329e-05	2.67347e-05	-4.39785
K05799	-3.11068	0.683156	-3.89059	0.000175702	0.000389957	-3.75161
K11939	-3.09985	0.0511165	-3.90907	0.000147864	0.000330602	-3.79463
K01850	-3.09901	-0.916646	-5.26089	7.44688e-07	2.00928e-06	-4.94933
K01040	-3.09572	-0.230692	-4.94699	2.6311e-06	6.742e-06	-4.6977
K00332	-3.09301	-0.0186681	-4.45247	1.86607e-05	4.50327e-05	-4.28034
K02521	-3.09174	0.367086	-5.13178	1.78522e-06	4.66786e-06	-4.77633
K06975	-3.08954	0.860997	-6.71716	2.06779e-09	7.21934e-09	-5.99239
K11618	-3.08692	0.743166	-3.6919	0.000330012	0.00071152	-3.59053
K03394	-3.08623	0.235864	-5.3365	7.68731e-07	2.07151e-06	-4.94314
K02388	-3.08202	-1.01488	-4.43358	1.91682e-05	4.62049e-05	-4.27437
K00839	-3.08001	0.191932	-4.8349	4.73821e-06	1.18891e-05	-4.57606
K02825	3.07652	7.35145	16.1628	1.59666e-21	2.3854e-20	9.52844
K11991	-3.07448	0.536283	-4.29063	3.08702e-05	7.31199e-05	-4.16695
K03478	-3.07417	1.89861	-4.7709	5.25893e-06	1.31256e-05	-4.55418
K02191	-3.07393	-0.200334	-5.62753	2.82625e-07	8.00362e-07	-5.13468
K01473	-3.07069	0.119546	-4.8888	5.73252e-06	1.42907e-05	-4.53602
K09162	-3.06872	1.23783	-4.0039	0.000112316	0.000253535	-3.86232
K03092	-3.06811	5.8858	-5.02887	1.93157e-06	5.02564e-06	-4.76046
K02053	3.06415	2.06082	3.51758	0.000599018	0.00126632	3.43206
K01610	3.06395	7.64507	9.07341	1.37963e-11	6.51741e-11	6.76003
K13581	-3.06182	-0.668969	-3.97129	0.00011913	0.000268057	-3.84791
K06603	-3.06099	-0.382338	-4.34759	2.35988e-05	5.653e-05	-4.2278
K03620	-3.05204	0.235413	-3.60143	0.00043831	0.000936893	-3.51587
K02666	-3.04976	-0.5199	-6.47293	6.38426e-09	2.14228e-08	-5.80637
K05349	-3.04843	4.25542	-4.0362	8.33676e-05	0.000189504	-3.93451
K01727	-3.03751	0.259111	-4.57377	2.22054e-05	5.33433e-05	-4.24148
K00603	-3.03395	0.736447	-4.22308	5.53845e-05	0.000127472	-4.03166
K05946	3.03246	7.31088	12.0043	2.15735e-15	1.60238e-14	7.93195
K06898	-3.03235	0.124195	-5.12177	1.8494e-06	4.82496e-06	-4.76922
K00930	-3.02956	0.852221	-4.40261	2.81752e-05	6.71125e-05	-4.18774
K05833	3.02413	7.50113	10.0113	4.02111e-15	2.91118e-14	7.85427
K00567	-3.01876	4.31737	-4.98708	2.46419e-06	6.32964e-06	-4.71107
K03563	-3.01846	-1.24856	-4.68633	6.91003e-06	1.71152e-05	-4.49644
K09699	-3.01457	0.292408	-4.76732	6.59131e-06	1.63641e-05	-4.50648
K00162	-3.00989	3.69096	-5.22516	9.2294e-07	2.46974e-06	-4.90739
K01039	-3.00635	0.635725	-4.38712	3.02104e-05	7.16375e-05	-4.17187
K01633	-3.00097	3.58836	-5.63924	1.30466e-07	3.80946e-07	-5.27819
K00803	-3.00023	0.451952	-3.6926	0.00033046	0.000712123	-3.59017
K13598	-2.99972	-0.207397	-4.25937	4.08937e-05	9.5524e-05	-4.10237
K05344	-2.99699	-0.663038	-4.76495	7.47836e-06	1.84795e-05	-4.4796
K07657	-2.99336	4.42441	-4.85405	3.4889e-06	8.83826e-06	-4.63972
K02843	-2.99269	-0.310614	-5.39904	5.37849e-07	1.47856e-06	-5.01229
K09973	-2.99222	-0.0516521	-4.61087	1.0157e-05	2.48517e-05	-4.4138
K08164	-2.98709	0.682819	-4.56738	1.46102e-05	3.54807e-05	-4.33448
K09771	-2.98033	-0.306305	-5.0448	2.04142e-06	5.28868e-06	-4.74928
K00712	2.97923	1.74801	3.34408	0.00101031	0.00209495	3.28764
K02063	-2.97746	0.617938	-3.93974	0.000131045	0.000293929	-3.82449
K03183	2.9761	6.31217	8.49795	1.08871e-11	5.23669e-11	6.79426
K04564	-2.97558	2.35757	-4.45033	2.79994e-05	6.67314e-05	-4.18916
K07792	-2.97311	0.518134	-5.43836	6.25502e-07	1.70401e-06	-4.98317
K08314	-2.97216	-0.836137	-4.07832	7.55697e-05	0.000172521	-3.95803
K06330	-2.96706	-1.22924	-3.55708	0.000509212	0.00108297	-3.47586
K04083	2.9622	7.51754	11.3532	1.15622e-17	1.09118e-16	8.55722
K07713	-2.95966	4.99248	-4.19869	5.42102e-05	0.000124837	-4.03669
K02532	-2.95832	0.00198779	-3.28716	0.00127974	0.00263424	-3.22048
K01251	2.95703	8.25027	8.38959	1.73222e-12	9.4623e-12	7.0545
K11744	-2.95258	0.12079	-3.99296	0.000109148	0.000246778	-3.8693
K01781	2.95209	0.250197	3.87267	0.000156876	0.000350011	3.77992
K05522	-2.94688	0.205364	-3.86127	0.000179453	0.000398072	-3.74631
K10672	-2.93607	2.41126	-4.26605	4.93727e-05	0.000114257	-4.05858
K03715	-2.93501	-1.26483	-5.54152	3.65156e-07	1.01839e-06	-5.08628
K11072	2.93497	8.51035	13.5363	7.00174e-19	7.38239e-18	8.87487
K12503	-2.93439	0.340637	-3.86639	0.000182282	0.000403924	-3.74239
K00863	2.93311	6.48169	9.03064	2.16476e-15	1.60291e-14	7.93152
K09787	2.9326	5.55163	10.2982	1.35305e-18	1.38181e-17	8.80125
K14051	-2.93228	-0.459808	-3.51136	0.00061007	0.00128904	-3.4271
K11752	2.92976	7.08237	8.54373	2.83167e-13	1.6982e-12	7.30217
K04748	-2.92814	1.18096	-4.43983	2.9043e-05	6.89854e-05	-4.18084
K00001	2.92555	5.58817	5.3549	3.46032e-07	9.68165e-07	5.09648
K02476	-2.91672	-0.0681175	-4.41112	2.90098e-05	6.89451e-05	-4.1811
K01337	-2.916	-0.856754	-3.62022	0.000482607	0.00102794	-3.49023
K01846	-2.90522	1.53986	-3.87979	0.000202567	0.000446303	-3.71579
K01989	2.90265	8.05305	10.3968	3.0096e-16	2.46124e-15	8.17294
K13653	-2.90217	0.253356	-4.02438	0.000107784	0.000243826	-3.87237
K00169	-2.89905	0.0094139	-3.74361	0.00026894	0.000585519	-3.64351
K07052	2.89151	8.62561	10.4011	1.33288e-17	1.24954e-16	8.54081
K02242	2.88285	7.07552	11.2764	6.08124e-21	8.48564e-20	9.38858
K00170	-2.87649	0.426651	-3.76498	0.000258854	0.000564434	-3.65334
K10549	-2.87545	-0.898287	-4.51879	1.25901e-05	3.06629e-05	-4.36711
K01195	-2.87379	2.95725	-4.52982	1.74621e-05	4.21885e-05	-4.29509
K01654	-2.85813	-0.470952	-4.89813	5.0223e-06	1.25647e-05	-4.56385
K10563	2.85569	7.59003	11.6435	9.42944e-20	1.10744e-18	9.09534
K07719	2.85564	1.05379	3.88318	0.000188384	0.000415921	3.7341
K01849	-2.85499	-0.715395	-5.89231	6.2315e-08	1.88326e-07	-5.41203
K03820	-2.85269	1.73255	-3.99659	0.000119391	0.000268503	-3.84737
K00641	-2.85132	1.63085	-3.74638	0.000274899	0.000597569	-3.63787
K00261	-2.84985	0.0130021	-5.40911	5.90408e-07	1.6136e-06	-4.99433
K07695	-2.84623	-1.25352	-4.45385	1.77227e-05	4.27936e-05	-4.2918
K01489	-2.8414	4.62304	-5.27175	6.54677e-07	1.78119e-06	-4.97435
K05539	-2.84126	-0.757348	-4.83615	5.01092e-06	1.25436e-05	-4.56433
K11520	-2.83716	-0.976007	-5.30934	5.13038e-07	1.41496e-06	-5.02137
K13607	-2.8337	-0.00352559	-3.59098	0.000511563	0.00108743	-3.47463
K13527	-2.83007	0.889717	-3.84792	0.00020541	0.000452093	-3.71227
K02858	-2.82856	-0.464528	-3.81826	0.000220157	0.000483043	-3.69469
K10681	-2.82839	-0.483868	-3.1444	0.00207848	0.00419266	-3.07878
K11069	2.82331	7.80941	11.5774	9.46703e-21	1.27473e-19	9.34184
K00907	-2.82318	-0.864384	-5.07196	1.23924e-06	3.28083e-06	-4.84926
K06027	-2.81714	0.481375	-3.10831	0.0022502	0.00451964	-3.05505
K00794	2.81471	5.84127	8.28469	2.65183e-12	1.40677e-11	6.99504
K00961	-2.81431	-1.41365	-4.30334	3.53821e-05	8.32474e-05	-4.13573
K01778	2.80823	5.43294	8.53196	1.48005e-13	9.13527e-13	7.38894
K02598	-2.8067	1.74459	-4.71057	9.21992e-06	2.26507e-05	-4.4347
K02471	-2.80458	-0.172849	-5.74126	1.27382e-07	3.72712e-07	-5.28257
K07584	-2.80254	1.01291	-4.75774	7.24337e-06	1.79303e-05	-4.48641
K13677	-2.80247	0.786378	-3.5233	0.000647431	0.00136389	-3.41092
K07011	-2.78969	7.43199	-6.22532	1.89284e-08	6.05366e-08	-5.62152
K01962	2.78747	3.12223	3.40473	0.000899267	0.00187203	3.32028
K05020	-2.78745	2.49488	-4.30168	4.4979e-05	0.000104547	-4.08029
K00013	-2.78723	0.88693	-3.72244	0.000321493	0.00069386	-3.59734
K01772	-2.78358	5.16537	-4.75144	5.00615e-06	1.25391e-05	-4.56453
K02371	2.77973	5.21022	7.23425	4.12181e-11	1.82673e-10	6.59963
K11145	2.77641	6.94377	10.8571	1.93109e-20	2.45924e-19	9.26608
K02770	2.77604	10.0766	16.5335	1.19657e-25	3.10373e-24	10.4692
K00100	2.76858	9.12386	13.9244	1.82649e-22	3.04116e-21	9.75101
K13889	-2.76677	-0.90502	-4.19258	5.17509e-05	0.000119499	-4.04758
K02914	2.7666	2.68406	10.1144	4.21718e-15	3.02721e-14	7.8483
K04764	-2.76308	-1.16904	-5.64323	1.85349e-07	5.34917e-07	-5.21346
K03191	-2.76178	-1.24442	-5.22497	1.16222e-06	3.08465e-06	-4.86197
K01914	2.75978	8.58028	13.3305	6.72186e-22	1.02971e-20	9.61785
K08567	-2.7597	-0.999974	-3.98121	0.000110144	0.000248899	-3.86708
K11016	-2.75789	-0.699395	-4.30234	3.69076e-05	8.65477e-05	-4.12603
K00426	2.75568	7.52374	11.6044	4.69275e-09	1.59493e-08	5.85772
K10682	-2.75208	-0.661688	-3.18832	0.00182484	0.00370222	-3.11735
K09117	2.74453	6.44263	9.27462	2.10868e-14	1.42193e-13	7.64382
K00996	-2.74285	1.28275	-3.79066	0.000207815	0.000456674	-3.70932
K03399	-2.74065	-0.142053	-4.73995	9.17288e-06	2.25482e-05	-4.43581
K02622	2.73613	9.11809	16.051	3.88532e-12	1.99601e-11	6.94129
K02197	-2.73524	-0.817506	-5.07858	1.22613e-06	3.24817e-06	-4.85137
K02082	-2.73496	5.16499	-3.95764	0.000122565	0.000275348	-3.84094
K03713	-2.73461	-0.206213	-4.1293	8.05415e-05	0.000183574	-3.94278
K09155	2.7316	8.56339	12.9078	5.63386e-12	2.82897e-11	6.88861
K00145	-2.7261	0.606692	-3.73007	0.000337561	0.000726685	-3.58463
K12142	-2.72153	-1.07668	-5.02767	1.63886e-06	4.31088e-06	-4.79351
K01486	2.72098	4.61048	3.51139	0.000583505	0.00123477	3.43917
K05879	-2.7206	5.398	-4.6012	9.7749e-06	2.39584e-05	-4.42209
K02784	-2.71982	-1.22155	-5.63917	2.72987e-07	7.73584e-07	-5.1412
K01777	-2.71074	-0.267495	-3.98661	0.000126172	0.00028315	-3.83381
K07341	2.70819	5.67048	6.93706	4.52216e-09	1.53943e-08	5.86386
K03930	-2.70626	-0.121675	-3.15963	0.0019422	0.00392713	-3.09893
K03778	2.70587	8.07235	16.8946	1.32216e-38	1.27048e-36	12.9941
K01447	2.70445	7.04066	9.44227	1.02403e-09	3.70369e-09	6.10562
K12552	-2.70444	-0.211521	-3.9346	0.000137064	0.000307097	-3.81341
K02783	-2.70105	0.824796	-4.85221	7.347e-06	1.81762e-05	-4.48338
K02621	2.70071	9.42056	13.8331	6.92374e-16	5.40103e-15	8.07186
K11261	-2.70056	0.862597	-4.41333	3.55511e-05	8.35985e-05	-4.13464
K01554	-2.69859	0.727068	-3.77797	0.000279646	0.000606329	-3.63346
K13695	-2.69664	0.0146033	-4.23367	4.9057e-05	0.000113589	-4.06007
K07054	-2.69576	1.87108	-4.17752	8.50315e-05	0.000193183	-3.92976
K01843	-2.69304	-0.769423	-3.79683	0.000257499	0.000561768	-3.65468
K06023	2.68987	8.20917	10.7788	3.52941e-17	3.18854e-16	8.42756
K07497	2.68591	10.9796	13.0028	1.8904e-23	3.47504e-22	9.97864
K07742	2.68342	5.2358	9.65229	2.69427e-17	2.4445e-16	8.45911
K00433	-2.67936	-0.387739	-4.37739	3.92125e-05	9.1749e-05	-4.11207
K02500	-2.67896	-0.047488	-3.90384	0.000159925	0.000356625	-3.77513
K03300	2.67802	2.45474	3.43491	0.000761754	0.00159678	3.36633
K06211	-2.67544	-1.082	-4.23532	4.705e-05	0.000109241	-4.06982
K00681	-2.67427	1.38003	-4.02768	0.000115636	0.000260613	-3.8552
K01421	-2.67257	10.0529	-9.67509	1.37489e-17	1.28607e-16	-8.53722
K13993	2.66559	4.96189	7.39887	3.79097e-11	1.68541e-10	6.61203
K03281	2.6632	9.77147	14.049	4.78544e-25	1.12405e-23	10.3372
K00765	-2.66203	0.18733	-3.65483	0.000378745	0.00081286	-3.55447
K01071	2.65204	7.19926	8.77426	2.80549e-15	2.04864e-14	7.89927
K08369	-2.64361	6.20839	-4.24866	4.8116e-05	0.000111471	-4.06459
K01838	2.63811	8.02825	10.4794	1.48371e-16	1.24963e-15	8.25781
K01141	-2.63713	-0.998287	-3.17354	0.0018172	0.00368848	-3.11859
K01531	2.63688	10.5609	16.7634	1.4755e-19	1.66803e-18	9.04655
K00600	2.63485	8.258	10.9758	4.63012e-14	3.01172e-13	7.54195
K06148	2.62926	12.3871	27.0211	1.08433e-31	5.65996e-30	11.7137
K04074	2.6284	7.48281	11.227	1.4562e-20	1.88415e-19	9.29615
K03931	-2.62206	-0.717602	-3.51839	0.000612657	0.00129386	-3.42595
K07015	2.62153	6.97505	15.3748	1.352e-24	2.96179e-23	10.2371
K01963	2.62023	3.63677	3.17447	0.00191233	0.00387043	3.10352
K07124	2.61422	7.93123	10.2646	3.73517e-16	3.02535e-15	8.14685
K00494	-2.60979	2.23342	-3.86094	0.000217025	0.000476419	-3.69833
K01844	-2.60959	-0.0870495	-3.86184	0.00027644	0.000600611	-3.63643
K00079	-2.60944	-1.41038	-4.17089	5.19257e-05	0.000119837	-4.04679
K01718	-2.60923	0.201575	-3.29146	0.00129529	0.00266367	-3.21702
K10670	-2.60752	5.00542	-4.34735	2.97421e-05	7.06062e-05	-4.17543
K01258	2.6075	9.38766	15.2951	1.66359e-23	3.07897e-22	9.99132
K07010	2.60743	7.37082	9.47732	1.23983e-16	1.05686e-15	8.27922
K09805	-2.60484	-1.01108	-4.33944	3.9175e-05	9.1712e-05	-4.11229
K12984	-2.60417	-1.07994	-4.30468	3.65669e-05	8.58438e-05	-4.12817
K00132	-2.60247	-0.155029	-4.10534	9.21007e-05	0.000209019	-3.91051
K02395	-2.59981	-0.456071	-3.97959	0.000125423	0.000281619	-3.83528
K06860	-2.59817	-0.193781	-3.55196	0.000561535	0.00118946	-3.44954
K01289	-2.59372	-1.05778	-4.93412	4.14596e-06	1.04652e-05	-4.60393
K09798	-2.59349	-0.111346	-4.63753	1.12598e-05	2.75023e-05	-4.39145
K13566	-2.5902	-0.449168	-4.04107	0.000116649	0.000262616	-3.85306
K03315	2.58527	8.84029	10.3577	2.24378e-14	1.51062e-13	7.63583
K00864	2.58429	8.99063	10.21	6.19368e-18	5.96655e-17	8.62891
K11151	-2.58206	-1.3408	-3.84869	0.000183035	0.00040538	-3.74135
K00167	-2.5744	0.0364811	-4.14867	8.12015e-05	0.000184779	-3.94083
K15022	-2.57316	-0.546806	-3.5751	0.00054821	0.00116299	-3.45602
K11189	-2.57132	5.38195	-8.31468	5.89665e-13	3.45305e-12	-7.20285
K00842	-2.56824	0.806535	-4.03386	0.00011547	0.000260378	-3.85555
K01813	-2.56761	-0.916126	-3.85322	0.0002034	0.000447904	-3.71476
K00865	2.56523	7.43535	9.61203	6.10288e-14	3.93338e-13	7.50586
K06236	-2.56505	-1.687	-4.04243	8.09315e-05	0.000184264	-3.94162
K01804	-2.56228	1.87623	-3.05522	0.00264603	0.00528455	-3.00612
K01081	2.56146	8.18942	8.94728	2.71615e-10	1.07326e-09	6.31417
K02057	2.56002	9.45413	10.4427	8.3381e-18	7.92213e-17	8.59484
K02574	-2.55848	1.40683	-3.95378	0.000151363	0.000338247	-3.78882
K01750	-2.55685	3.68151	-4.02212	0.000101907	0.000230902	-3.88601
K07507	2.55393	7.94061	15.3105	7.55404e-15	5.31423e-14	7.77484
K09807	-2.55364	0.516177	-4.60402	1.3341e-05	3.24545e-05	-4.35444
K05884	2.54838	1.67156	3.04366	0.00285031	0.00568181	2.98344
K01151	-2.54739	1.61996	-3.79553	0.000254652	0.000555844	-3.65754
K01034	-2.54697	-0.505284	-3.33262	0.00121537	0.00250663	-3.23525
K09922	-2.54493	-0.916106	-4.28725	3.99512e-05	9.34258e-05	-4.10776
K02022	-2.54323	-1.15368	-3.76044	0.000296263	0.000641044	-3.61855
K10353	-2.54262	-1.57502	-4.59808	1.21041e-05	2.95475e-05	-4.3757
K10112	2.54008	9.42097	15.6717	1.76531e-20	2.26173e-19	9.27566
K04027	-2.53589	-0.671402	-4.44435	2.22842e-05	5.34718e-05	-4.24068
K09788	-2.53363	-0.33418	-5.19961	1.44013e-06	3.79842e-06	-4.81937
K01433	-2.53286	0.436165	-3.59882	0.000506031	0.00107675	-3.47754
K00627	-2.53093	3.87875	-4.65482	9.9442e-06	2.43593e-05	-4.41838
K00638	-2.53063	-0.950577	-4.27003	5.76318e-05	0.000132284	-4.0223
K03548	2.53049	8.26364	11.3629	4.68097e-18	4.57071e-17	8.66089
K00265	-2.52781	1.74136	-2.69223	0.00799262	0.0152357	-2.65238
K09134	-2.5275	3.13955	-3.13744	0.00215616	0.00433693	-3.06784
K01791	2.52672	8.54517	12.8584	1.43078e-17	1.32952e-16	8.53261
K03650	2.52455	9.54596	15.9633	7.41771e-15	5.22701e-14	7.77715
K12508	-2.51022	-1.1032	-3.548	0.000515916	0.00109558	-3.47235
K05878	-2.50888	6.22105	-4.89834	3.43486e-06	8.71181e-06	-4.64294
K03581	2.50647	9.26222	11.8401	5.15166e-17	4.51892e-16	8.38318
K11936	2.50339	3.90817	2.95457	0.00369555	0.00728088	2.90304
K05777	-2.50259	-0.747388	-3.90479	0.000166965	0.000371542	-3.76438
K07017	-2.49861	0.294312	-3.06295	0.0028431	0.00567011	-2.98421
K01480	-2.49625	0.261291	-3.71815	0.000335292	0.000722167	-3.58639
K00657	-2.48758	2.18977	-4.30192	4.68617e-05	0.000108863	-4.07075
K00068	-2.48366	0.0035228	-4.42911	3.35534e-05	7.90769e-05	-4.1479
K00758	-2.48206	0.761473	-3.09805	0.00243103	0.00487359	-3.0318
K11537	-2.48027	-0.812302	-3.79135	0.000265664	0.000578684	-3.64667
K03973	-2.47818	0.233148	-3.74862	0.000272007	0.000591587	-3.6406
K00899	-2.47086	-1.15421	-5.0828	2.89308e-06	7.37308e-06	-4.67827
K01809	2.47072	8.83184	13.8976	1.91405e-24	4.12887e-23	10.2034
K00166	-2.46832	0.149925	-3.90777	0.000184785	0.000408615	-3.73896
K01496	-2.46775	-1.18668	-3.98858	0.000121337	0.000272735	-3.84341
K02437	-2.46608	1.7424	-4.51939	2.13917e-05	5.14765e-05	-4.24985
K07058	2.45773	8.0412	10.7912	1.25157e-15	9.56899e-15	7.99927
K12941	-2.45398	-0.779502	-3.76065	0.000276855	0.000601203	-3.63605
K00101	2.45142	0.0416463	3.18506	0.00184298	0.00373722	3.11443
K02970	2.45046	4.2591	8.53479	2.10528e-14	1.4219e-13	7.64403
K00823	-2.44985	1.50128	-2.82082	0.0054445	0.0105448	-2.77949
K07667	-2.44698	0.536511	-3.84025	0.000221399	0.000485515	-3.69326
K06156	-2.44577	-0.497155	-3.83081	0.000237311	0.000519334	-3.67558
K01113	-2.43777	1.42273	-3.53688	0.000677842	0.00142654	-3.39839
K00658	-2.4376	1.97487	-3.12304	0.00227673	0.00456859	-3.05154
K07796	-2.43113	-0.918567	-3.65457	0.000430598	0.000920873	-3.52058
K01926	2.43081	7.47752	10.0494	6.53752e-19	6.92748e-18	8.8825
K02777	2.42084	6.55195	7.6469	1.01178e-11	4.89453e-11	6.80482
K07775	2.42016	5.99585	6.32477	7.97457e-09	2.63822e-08	5.76899
K10805	-2.41985	-0.0741413	-3.45829	0.000770392	0.00161328	-3.36322
K03457	-2.41797	5.68293	-3.68715	0.000319382	0.00069001	-3.59905
K03653	-2.41738	-1.55054	-4.91551	4.62074e-06	1.16012e-05	-4.58131
K01479	-2.41308	0.772929	-3.92095	0.000207706	0.000456673	-3.70945
K06883	-2.4127	-1.20783	-3.57352	0.000564132	0.00119437	-3.4483
K11617	-2.4121	0.439718	-2.62291	0.00987634	0.018625	-2.58013
K06900	-2.39968	-1.19413	-4.19342	6.33223e-05	0.000145109	-4.00008
K00676	-2.39944	2.7298	-3.14743	0.00215419	0.00433504	-3.06811
K07456	2.39495	10.3403	13.694	9.82823e-18	9.31699e-17	8.57594
K01428	-2.39049	0.869379	-3.66594	0.000388048	0.000831981	-3.54808
K06904	2.38921	3.4071	2.83393	0.00520352	0.0101287	2.79416
K07030	2.38873	10.3241	14.6544	1.827e-22	3.04116e-21	9.75098
K00917	-2.38092	3.80945	-3.33378	0.00110205	0.00228071	-3.26309
K01188	-2.37442	3.70236	-3.16184	0.00211719	0.0042675	-3.07328
K03927	-2.3717	0.68746	-3.48036	0.000775077	0.00162149	-3.36155
K02531	2.36548	2.4909	2.94592	0.00367686	0.00724898	2.90463
K00086	2.36323	-0.70624	3.40926	0.000910852	0.00189429	3.31671
K02856	-2.36215	-1.185	-3.82017	0.000227677	0.000498766	-3.68614
K04061	-2.35813	-1.73773	-4.01248	0.000111125	0.00025098	-3.86492
K00784	2.35528	9.16314	12.8097	8.2065e-18	7.81466e-17	8.59667
K07659	-2.35417	-0.485545	-3.63069	0.000462381	0.00098635	-3.50165
K12997	-2.3476	1.35078	-3.04358	0.0029747	0.0059214	-2.97034
K10551	-2.33965	-0.967211	-3.614	0.000410448	0.000878226	-3.53327
K06967	2.33887	7.09154	9.09573	1.33138e-15	1.01242e-14	7.99166
K00172	-2.33674	-0.491527	-3.23286	0.00158245	0.0032275	-3.15912
K08313	-2.33536	-0.903464	-4.26289	4.46162e-05	0.000103761	-4.08217
K03199	-2.3351	-1.2023	-3.76514	0.00027718	0.000601601	-3.63574
K14059	2.33379	8.11363	5.77067	4.25105e-08	1.30526e-07	5.48009
K01879	2.33304	9.33862	14.73	5.81759e-23	1.02487e-21	9.86647
K10795	-2.33183	-0.753412	-3.76734	0.000287716	0.000623188	-3.62612
K06609	-2.33164	1.34875	-3.08338	0.00258108	0.00516216	-3.01367
K00096	-2.33145	0.694639	-3.01458	0.00312779	0.00621151	-2.95489
K11070	2.33139	7.75561	8.72538	2.29462e-13	1.38992e-12	7.3304
K08139	-2.32919	0.922616	-2.5639	0.0112857	0.0210853	-2.53373
K04767	-2.32813	0.0610463	-3.05587	0.00295204	0.00587905	-2.97269
K06306	-2.32672	-0.138704	-3.67632	0.000383948	0.000823608	-3.55088
K02106	-2.32241	-0.927135	-3.41394	0.000829585	0.0017338	-3.34273
K00105	-2.32173	3.58003	-2.52693	0.0125432	0.0232804	-2.49648
K13252	-2.32162	-1.12674	-4.29943	4.73255e-05	0.00010976	-4.06846
K07344	-2.32137	-1.4731	-4.14329	7.91181e-05	0.000180427	-3.94706
K03763	2.32013	10.6854	12.7822	5.25104e-19	5.60641e-18	8.90683
K00362	-2.31577	0.295289	-3.18134	0.00199303	0.00402413	-3.09127
K07048	-2.30904	-0.569136	-3.98662	0.000137684	0.000308167	-3.81229
K13628	-2.30752	-0.0918179	-3.39879	0.000915449	0.00190291	-3.3153
K09773	2.29433	7.95738	16.2768	2.04901e-17	1.87515e-16	8.49098
K06931	-2.29077	-1.32794	-3.29873	0.00139746	0.0028654	-3.19518
K01819	2.28066	6.12287	4.66572	1.22214e-05	2.98165e-05	4.3736
K14540	2.27839	7.54781	10.1797	7.50627e-19	7.89466e-18	8.86712
K01051	-2.27824	-1.18718	-3.63322	0.000407485	0.000872327	-3.53519
K14652	2.27625	7.45418	6.62793	1.86283e-09	6.52531e-09	6.00934
K01501	-2.27102	-0.770554	-3.59873	0.000505855	0.00107675	-3.47764
K10550	-2.27008	-1.00053	-3.67269	0.000339188	0.000729816	-3.58337
K03195	-2.26834	-1.56403	-4.10422	8.07867e-05	0.000184033	-3.94205
K13921	2.26661	1.41151	3.39711	0.000894236	0.00186248	3.32185
K05592	2.26247	10.301	15.4802	7.99045e-13	4.58394e-12	7.16132
K00150	-2.26226	-1.64752	-3.74135	0.000271936	0.000591587	-3.64066
K02744	-2.26219	3.37672	-3.55897	0.000513069	0.00109008	-3.47384
K01945	-2.26114	7.74088	-5.31268	1.05949e-06	2.82263e-06	-4.88026
K03294	2.26097	11.2755	17.7884	2.6474e-25	6.47006e-24	10.3937
K02501	-2.25594	-0.411081	-3.20148	0.00181691	0.00368848	-3.11863
K00616	-2.24692	5.93641	-4.74111	4.39845e-06	1.1076e-05	-4.59161
K01779	2.24508	7.94678	7.78121	1.38261e-09	4.91645e-09	6.05749
K03769	-2.24034	0.644393	-3.37152	0.00105317	0.00218275	-3.27592
K01193	2.23758	7.36346	5.32893	3.01847e-07	8.51373e-07	5.12229
K07339	-2.23657	-1.18072	-3.85754	0.000197024	0.000434542	-3.7228
K04103	-2.23585	-0.082702	-3.22132	0.00180812	0.00367358	-3.12006
K06926	2.22903	7.08479	6.93663	1.36554e-09	4.85985e-09	6.05949
K10678	-2.22847	-1.32914	-3.91222	0.000179967	0.000399005	-3.74559
K03446	2.22846	11.1224	18.6229	7.6654e-20	9.07824e-19	9.11782
K10120	2.22762	-0.994353	3.48731	0.000618795	0.00130552	3.42324
K02851	-2.22615	-0.730238	-3.37128	0.000958007	0.00198844	-3.30258
K10532	-2.22431	-1.41433	-4.2473	5.22022e-05	0.00012041	-4.04554
K00613	-2.22022	-1.19833	-4.54218	2.10997e-05	5.08027e-05	-4.25292
K03572	2.21853	9.49653	11.8527	6.6467e-16	5.20412e-15	8.07684
K06216	2.21793	0.843092	3.0075	0.00302498	0.00601865	2.96519
K03827	2.21662	1.61244	3.08554	0.00244389	0.00489704	3.0302
K00517	-2.21485	0.823829	-3.56514	0.000617672	0.0013038	-3.42373
K05949	-2.21404	-1.37677	-4.34627	3.28031e-05	7.74812e-05	-4.15308
K07326	-2.21301	-1.28055	-3.88794	0.000174017	0.000386624	-3.75403
K02029	2.21208	10.5772	11.3508	2.09968e-19	2.34233e-18	9.00794
K13954	-2.20927	-0.248847	-2.76039	0.00674424	0.012973	-2.70922
K07182	-2.20712	0.13365	-3.66919	0.000405323	0.000868139	-3.53659
K00520	-2.204	2.99086	-2.54971	0.0119943	0.0223106	-2.51231
K01811	-2.19988	3.60068	-2.36841	0.0194008	0.0352348	-2.33774
K09825	-2.19301	3.76915	-3.88613	0.000162631	0.000362468	-3.77094
K06221	2.19079	6.04855	5.28353	5.06983e-07	1.39917e-06	5.02365
K01029	-2.18928	-0.157314	-2.86309	0.00532559	0.0103382	-2.78665
K03495	2.18099	10.2222	12.4351	9.35673e-15	6.47467e-14	7.74771
K01453	-2.17921	-1.05633	-3.94153	0.000172162	0.000382703	-3.75671
K13280	-2.17849	-1.54072	-3.30535	0.00121733	0.00250822	-3.23479
K09768	-2.17429	-0.335327	-3.86264	0.000231247	0.000506324	-3.68218
K01541	-2.17348	-0.850758	-3.17473	0.0021176	0.0042675	-3.07322
K08167	-2.17283	1.40008	-2.81031	0.00592488	0.0114385	-2.75191
K03762	-2.1725	0.438427	-3.2602	0.00153911	0.00314212	-3.16721
K04094	2.17197	8.66203	12.9921	4.19194e-17	3.71562e-16	8.4074
K00857	2.16523	7.36535	8.96524	4.24389e-15	3.04121e-14	7.84751
K01953	2.15657	9.52126	10.3561	1.16014e-10	4.84213e-10	6.44446
K01234	2.14329	9.71711	14.4569	4.09776e-15	2.96159e-14	7.8519
K09705	-2.13418	3.49914	-2.89185	0.00448197	0.00876492	-2.84208
K03823	-2.13074	1.37173	-2.90537	0.004324	0.0084756	-2.8535
K01400	-2.12811	-1.58103	-3.76489	0.000281284	0.00060957	-3.63195
K01422	2.1238	8.22157	7.60403	1.17678e-09	4.23441e-09	6.08338
K02837	2.12231	9.34337	11.1322	8.60054e-14	5.45992e-13	7.46079
K12573	2.11963	10.1041	12.7417	3.54344e-15	2.5786e-14	7.8701
K04774	-2.11764	-1.21392	-2.96663	0.00357553	0.00705759	-2.91337
K03502	-2.11592	6.97333	-4.23826	3.79829e-05	8.90198e-05	-4.11942
K03449	-2.10046	0.923715	-2.61825	0.00995896	0.0187724	-2.57725
K03151	2.09918	8.89792	15.6259	3.05975e-19	3.35146e-18	8.96654
K02614	-2.09612	-1.18185	-3.2271	0.00156065	0.00318457	-3.16316
K03590	2.09427	8.90257	8.56574	1.70403e-13	1.04719e-12	7.37018
K07454	-2.09313	-0.963704	-3.18265	0.00186237	0.00377474	-3.11134
K12599	-2.09202	-1.21708	-3.28156	0.00127056	0.00261662	-3.22255
K01426	-2.09164	5.32118	-3.25773	0.00147777	0.00302274	-3.17901
K15024	-2.08784	-1.00954	-3.89226	0.000207533	0.000456529	-3.70967
K00947	-2.08612	1.98508	-3.00503	0.003287	0.00651544	-2.93954
K13017	-2.0858	-1.54372	-3.27509	0.00146001	0.00299075	-3.18252
K01156	2.08538	8.49343	4.35224	6.35898e-05	0.000145643	3.99908
K14981	-2.08122	-1.77903	-3.62618	0.000439952	0.000939928	-3.51488
K00813	-2.07955	-1.10775	-3.17942	0.00187587	0.00380027	-3.10921
K03555	2.07674	10.2886	10.9386	1.44368e-15	1.08803e-14	7.98167
K10188	-2.07632	-1.33148	-2.75227	0.00683593	0.0131374	-2.70473
K01361	-2.07195	10.1535	-5.25826	5.39893e-07	1.48321e-06	-5.01156
K09974	-2.07152	-1.28217	-3.48766	0.000733318	0.00154022	-3.37681
K13468	-2.06865	-1.53755	-3.19601	0.00198551	0.00401087	-3.09239
K00882	2.06655	9.19913	10.4196	1.18408e-16	1.01342e-15	8.2847
K13890	-2.06237	-1.49204	-3.47929	0.000702941	0.00147789	-3.38843
K07665	-2.06149	4.68727	-3.40144	0.000862545	0.00180091	-3.3319
K01261	-2.05703	0.142413	-2.13099	0.0355886	0.0627999	-2.1016
K08094	-2.05478	1.31342	-2.61037	0.0100443	0.0189164	-2.5743
K10122	2.05068	-1.22949	3.20502	0.00160668	0.00327533	3.15469
K07031	-2.04907	-1.72853	-3.3603	0.00109088	0.00225869	-3.26597
K00777	2.04732	7.53797	8.31873	2.85103e-12	1.50301e-11	6.98488
K10121	2.04731	-1.1102	3.18337	0.00172414	0.00350465	3.13405
K09002	-2.04612	-1.56669	-3.85469	0.000226182	0.000495748	-3.68782
K04835	-2.04537	-0.530277	-2.89939	0.00479423	0.00934963	-2.82054
K03077	-2.04281	-1.45163	-3.68394	0.000377252	0.000810067	-3.55551
K10117	-2.0409	8.61447	-6.85848	1.63717e-10	6.68786e-10	-6.39201
K01121	-2.03968	-1.43632	-2.72061	0.0072937	0.0139601	-2.68313
K07661	-2.03552	-1.00044	-3.23564	0.001533	0.00313116	-3.16836
K03322	2.03466	7.28988	7.98013	1.04397e-12	5.87735e-12	7.12458
K09789	-2.03393	-1.57105	-3.20797	0.00188864	0.00382432	-3.10721
K00087	-2.03385	0.424821	-3.05017	0.00314899	0.00624775	-2.95281
K01478	2.03284	7.59015	8.44771	4.97201e-11	2.1739e-10	6.57177
K13013	-2.0299	-1.49793	-3.72784	0.00035835	0.000770653	-3.569
K01269	2.02863	7.39105	6.31421	1.00878e-08	3.29864e-08	5.72925
K11922	-2.02011	-1.57523	-4.21692	6.24896e-05	0.000143279	-4.00321
K02819	-2.01803	0.765047	-1.95471	0.0532304	0.0914499	-1.93305
K01786	2.01552	6.47615	3.94546	0.000171856	0.000382225	3.75715
K07033	2.01517	7.13119	12.0821	7.89479e-25	1.78498e-23	10.2891
K03196	-2.01406	-1.60497	-3.68029	0.000373274	0.000802339	-3.55829
K13979	-2.01261	-0.872988	-3.27774	0.00151411	0.00309408	-3.17197
K06929	-2.01252	-0.746336	-2.82993	0.00557394	0.0107856	-2.77185
K00990	-2.01185	-0.616671	-2.50818	0.0134841	0.0248955	-2.47072
K07464	-2.00554	-0.596629	-3.34678	0.00114976	0.00237594	-3.25106
K01183	-1.99126	-0.998925	-2.68524	0.00826336	0.0157224	-2.64112
K02052	1.98664	3.47172	2.56156	0.0114137	0.0212774	2.52977
K01077	1.98646	6.65011	7.4746	1.29161e-07	3.77658e-07	5.28003
K03722	1.9856	9.66697	10.0472	4.14591e-17	3.68254e-16	8.4087
K04085	-1.98349	0.438019	-3.16995	0.00226113	0.00453944	-3.0536
K03081	1.98223	5.44852	3.92306	0.000188341	0.000415921	3.73416
K02056	1.97767	9.24199	8.69119	7.90379e-14	5.035e-13	7.47191
K00054	1.97719	9.64289	10.4362	2.69756e-15	1.97323e-14	7.90416
K09747	1.97564	6.66866	10.6094	3.8835e-16	3.13948e-15	8.14214
K06877	-1.97425	2.30569	-2.55326	0.0117732	0.0219186	-2.51887
K12556	-1.96882	0.644454	-1.972	0.0518725	0.089262	-1.94419
K00122	-1.96676	-1.10535	-3.33949	0.0011475	0.00237243	-3.25162
K02794	1.96291	9.39227	10.7725	1.37164e-16	1.16395e-15	8.26718
K10778	-1.96066	-1.69664	-3.66365	0.000462974	0.000987118	-3.50131
K02168	-1.95751	2.17337	-2.63506	0.0100201	0.0188793	-2.57513
K13955	-1.9568	-1.95209	-3.02521	0.00307697	0.00611633	-2.95994
K09964	-1.95622	-1.237	-3.10054	0.00241285	0.00483944	-3.03406
K14696	-1.95548	0.573858	-2.70724	0.00834705	0.0158613	-2.6377
K06909	-1.95515	3.66714	-2.39656	0.0181522	0.0330391	-2.3625
K12527	-1.95495	-0.107851	-2.98527	0.00378776	0.00745908	-2.89532
K07483	-1.95336	5.6119	-3.21038	0.00163878	0.00333352	-3.14891
K01424	1.95188	7.92397	9.03648	4.83379e-12	2.45345e-11	6.91037
K03476	1.94767	6.58319	3.47035	0.000888192	0.0018508	3.32374
K01961	1.94017	4.9972	2.76405	0.00677689	0.0130299	2.70761
K13891	-1.93971	-1.2438	-3.18225	0.00192157	0.00388727	-3.10209
K04486	-1.93592	0.377314	-2.61439	0.0102178	0.0191919	-2.56837
K03420	-1.93321	-1.50762	-2.85966	0.00520614	0.0101287	-2.79399
K02687	1.9321	8.11838	8.80698	1.26983e-11	6.04597e-11	6.77204
K07005	-1.93036	-0.192438	-2.8592	0.00537795	0.0104255	-2.78348
K03630	1.92655	7.48287	8.2313	1.45603e-13	9.01332e-13	7.39111
K12296	-1.92373	-0.558928	-2.13788	0.0347542	0.0613787	-2.11121
K12583	-1.92157	0.31238	-2.43319	0.0163345	0.0298584	-2.40135
K05945	-1.91697	-1.15882	-3.48693	0.00088796	0.0018508	-3.32381
K03592	-1.91451	-0.492347	-3.02834	0.00307685	0.00611633	-2.95995
K00536	1.91286	0.74036	2.45891	0.015062	0.0276158	2.43088
K00540	1.90758	11.1052	14.2877	1.711e-26	4.85511e-25	10.6518
K03480	-1.9068	-0.934774	-3.2938	0.00134432	0.00276181	-3.20635
K00526	1.90638	10.2327	11.4542	1.09605e-19	1.27662e-18	9.07897
K03473	-1.90546	-1.41918	-3.08678	0.00273617	0.00545943	-2.99592
K09809	-1.90459	0.241408	-2.21423	0.0287394	0.0512702	-2.18704
K07231	-1.90234	-0.719973	-2.979	0.00381632	0.00750833	-2.89296
K13428	-1.90027	-1.57565	-2.82858	0.00560414	0.0108391	-2.77009
K01878	1.89561	8.26804	11.1605	1.2073e-15	9.28081e-15	8.00371
K03474	-1.89558	-1.49831	-3.31894	0.00134691	0.00276444	-3.20579
K12733	-1.89531	-1.60516	-4.25274	5.37136e-05	0.000123761	-4.03885
K07755	-1.89272	0.177792	-3.09063	0.00264133	0.00527766	-3.00666
K03580	-1.89222	-0.99966	-2.33795	0.0207186	0.0374992	-2.31307
K01493	1.89198	7.5246	12.2906	8.03821e-12	3.96102e-11	6.83786
K13872	1.8916	-1.12404	2.5873	0.0106911	0.0200274	2.55264
K02662	-1.88845	-1.58044	-2.60585	0.0100603	0.0189296	-2.57375
K08969	-1.88759	-0.979354	-2.44845	0.0156199	0.0286015	-2.41768
K13789	1.88099	8.2175	8.93823	3.64958e-11	1.62596e-10	6.61765
K03321	-1.87901	2.2266	-2.54112	0.0131122	0.0242618	-2.48071
K07644	-1.8734	-0.263986	-3.17096	0.00213983	0.0043082	-3.07011
K07306	-1.86563	0.516393	-2.80018	0.00628139	0.0121047	-2.73272
K09951	1.8633	4.76859	4.25507	4.28611e-05	9.9954e-05	4.09149
K01662	1.86212	8.48632	6.13716	3.67165e-08	1.13395e-07	5.50596
K00386	-1.86135	-0.774572	-2.90803	0.00444371	0.00869413	-2.84482
K10677	1.85887	-1.82783	2.51393	0.0131335	0.0242906	2.48013
K05881	-1.85789	-0.932825	-2.60663	0.0100726	0.0189443	-2.57333
K02626	-1.85677	-1.7376	-3.17504	0.00213263	0.00429575	-3.07111
K10796	-1.85077	-1.24545	-3.13153	0.00222724	0.00447564	-3.05813
K11071	-1.84716	6.25737	-3.97375	0.000132487	0.000297007	-3.82179
K02480	-1.84558	-1.01002	-2.79543	0.00605035	0.0116701	-2.74504
K07444	1.84479	8.52905	8.3176	9.66624e-13	5.47259e-12	7.13518
K02169	-1.84305	-1.35237	-2.73752	0.00732463	0.0140129	-2.68171
K08591	1.83822	7.53809	8.05815	4.64311e-13	2.74177e-12	7.23536
K00249	-1.82804	-0.38179	-2.34975	0.0203955	0.0369415	-2.31899
K10794	-1.82404	-0.78213	-3.00952	0.00340894	0.00673819	-2.92823
K06019	-1.82324	1.38428	-2.66448	0.00851194	0.0161673	-2.63106
K01144	1.81613	11.1289	9.07239	3.70289e-14	2.4386e-13	7.57103
K12240	-1.81584	1.35499	-2.50864	0.0138292	0.0254992	-2.46167
K13950	-1.815	0.897557	-2.97034	0.00386963	0.00760614	-2.8886
K08156	-1.80973	5.61636	-3.50106	0.000591911	0.00125193	-3.43529
K02372	1.80914	3.58807	2.50546	0.0139106	0.025627	2.45956
K03568	-1.80487	-0.228176	-2.96272	0.00389788	0.00765811	-2.88631
K01011	-1.80282	1.4874	-2.39535	0.0187172	0.0340079	-2.35112
K07132	-1.79511	2.65741	-2.42674	0.0167038	0.0305069	-2.39316
K10189	-1.79359	-1.68033	-2.59477	0.0105361	0.0197546	-2.55772
K12243	-1.7922	-1.56108	-2.9914	0.0034253	0.00676737	-2.92674
K04761	1.78799	8.46654	9.06516	3.68006e-08	1.13571e-07	5.50556
K00371	-1.78792	0.375921	-2.51876	0.0131077	0.0242618	-2.48083
K01076	-1.78751	-0.0528981	-2.78769	0.0064152	0.0123569	-2.72577
K13498	-1.78583	-0.595752	-3.12423	0.0024477	0.00490004	-3.02973
K01857	-1.78525	-1.21198	-2.8586	0.00512341	0.00997779	-2.79917
K04757	-1.78288	-0.446415	-2.92802	0.00429478	0.00842614	-2.85566
K07101	-1.77924	-0.698019	-2.58891	0.010797	0.0202169	-2.5492
K02840	1.77888	-1.93388	2.83117	0.00523371	0.0101738	2.79229
K03569	1.77429	9.51757	12.0815	1.01019e-08	3.30068e-08	5.72901
K02584	-1.7737	-0.175856	-2.27389	0.0255701	0.0458846	-2.23268
K01693	-1.7736	-0.2904	-2.51961	0.0132213	0.0244423	-2.47775
K02796	1.76672	9.66334	9.14188	3.09718e-14	2.05571e-13	7.59419
K01055	-1.76307	-1.04746	-2.30547	0.0225751	0.04072	-2.28055
K00208	1.76058	4.71255	2.67111	0.0089373	0.0169448	2.61444
K00243	1.76014	8.13111	7.87859	1.18444e-12	6.63285e-12	7.10717
K03647	1.75391	7.88601	8.02245	8.79475e-12	4.27404e-11	6.82496
K04108	-1.7538	-0.895898	-2.30674	0.0233132	0.0420154	-2.26826
K01369	-1.75173	-1.90225	-2.80998	0.00568237	0.0109854	-2.76557
K07489	-1.75125	-1.20505	-2.07272	0.0400856	0.0701497	-2.05287
K09968	-1.7499	-0.984182	-2.52091	0.0127171	0.0235617	-2.4916
K08172	-1.74924	-0.607254	-2.08551	0.0387383	0.0679326	-2.06696
K00121	-1.74284	-0.408916	-2.44582	0.0157112	0.0287562	-2.41556
K03279	-1.74127	-0.68652	-2.0661	0.0412657	0.0721253	-2.04085
K03500	1.7406	8.98224	11.503	1.00405e-18	1.04047e-17	8.83466
K06921	1.74004	7.12728	5.26415	5.42778e-07	1.49017e-06	5.01054
K09065	-1.73794	-1.05975	-2.99805	0.00380808	0.00749561	-2.89364
K11068	1.73492	7.1088	6.18863	5.38583e-09	1.82058e-08	5.83479
K06048	-1.73406	-0.00863594	-1.98101	0.049449	0.0855094	-1.9647
K13614	1.73185	0.804591	2.13315	0.0343161	0.0606557	2.11634
K11741	-1.73129	-1.01351	-2.66396	0.0086269	0.0163783	-2.6265
K06891	-1.7296	-0.676425	-2.82913	0.00572408	0.011061	-2.76318
K09704	1.7282	5.41166	4.19918	4.29258e-05	0.00010005	4.09114
K07024	1.72762	11.2484	14.3888	2.83092e-29	1.15088e-27	11.2323
K08996	1.72738	0.899438	2.36566	0.0194132	0.0352421	2.3375
K09962	-1.72394	-1.02019	-2.16627	0.0324653	0.0576495	-2.13863
K00881	-1.72267	-1.45312	-3.01569	0.00314374	0.00624025	-2.95332
K07149	1.72212	1.53014	2.50346	0.0133834	0.0247312	2.4734
K01641	-1.7214	8.66762	-6.07071	1.29445e-08	4.20672e-08	-5.6868
K00078	-1.71899	-1.53358	-2.5668	0.0116017	0.0216184	-2.52403
K08325	-1.71621	-0.923703	-2.58927	0.0113095	0.021111	-2.53299
K01362	1.7159	10.3025	9.93734	1.40983e-15	1.06474e-14	7.9846
K10841	-1.7109	-1.58901	-2.91154	0.00435206	0.00852665	-2.85145
K03205	1.70494	8.94891	4.69106	6.11771e-06	1.52241e-05	4.52228
K02443	-1.70363	-0.570722	-2.77269	0.00714165	0.0136876	-2.69017
K12112	-1.70324	-1.15827	-2.70163	0.00768031	0.0146668	-2.66581
K07979	1.69721	5.82553	5.07438	1.11368e-06	2.96141e-06	4.87041
K07459	-1.6963	3.80809	-1.88125	0.0620077	0.1055	-1.86624
K03366	1.69334	0.474024	1.9999	0.0474869	0.0823184	1.98193
K03772	-1.68626	-1.39255	-2.66886	0.00867227	0.0164571	-2.62471
K02824	1.68535	9.38472	11.8727	1.19583e-17	1.12606e-16	8.55333
K07729	1.68305	4.74338	3.98805	0.000106587	0.000241248	3.87509
K03621	1.68122	8.42869	10.7635	4.38975e-17	3.88282e-16	8.40199
K11521	1.67883	-0.055508	2.13544	0.0342299	0.0605287	2.11735
K07465	-1.67773	-0.384657	-2.4806	0.0147957	0.027163	-2.43734
K02420	-1.67718	-1.83573	-2.9775	0.00351972	0.00695066	-2.91828
K08131	-1.67628	-1.42067	-2.78585	0.00603754	0.0116507	-2.74574
K00571	1.67083	10.7381	8.15957	7.6019e-13	4.3729e-12	7.16815
K01814	-1.67043	-1.25207	-2.87688	0.00478757	0.00934096	-2.82099
K10708	-1.6703	-1.88814	-3.33446	0.00120588	0.00248827	-3.23748
K05614	-1.66869	-1.77676	-2.75242	0.00660695	0.0127205	-2.71603
K00281	-1.66771	1.54251	-2.0084	0.0472334	0.0819125	-1.9842
K02031	1.66332	9.67376	14.4763	6.30186e-23	1.101e-21	9.85844
K12600	-1.66071	-1.78825	-2.89456	0.00463243	0.00905079	-2.83154
K03152	1.6601	7.87033	8.45396	1.63331e-11	7.6221e-11	6.73553
K07668	1.65695	8.54963	11.7263	3.3938e-14	2.24203e-13	7.58234
K07650	-1.65621	-1.87902	-2.74585	0.00724055	0.0138646	-2.68557
K05303	-1.65231	-1.81467	-2.35223	0.0199339	0.0361719	-2.32759
K02036	1.65027	9.85679	14.1601	5.85918e-28	2.04732e-26	10.9614
K06608	-1.64895	-1.41512	-3.18251	0.00204166	0.00412036	-3.0841
K03518	-1.64746	-0.562067	-2.75408	0.00749019	0.0143232	-2.67423
K02340	1.64239	9.28765	12.4766	1.38672e-19	1.57609e-18	9.05333
K11921	-1.63885	5.07068	-2.8337	0.00526273	0.0102256	-2.7905
K09696	-1.6372	-1.11	-2.3438	0.0214692	0.0388412	-2.29963
K00974	1.6287	8.99081	9.82609	6.49304e-15	4.59073e-14	7.79398
K08981	-1.62711	4.67641	-2.2531	0.0257419	0.0461564	-2.23008
K03442	1.62353	8.25487	7.21706	1.10349e-10	4.62394e-10	6.45205
K03785	-1.6235	5.31382	-2.97648	0.00340154	0.00672671	-2.92891
K01515	1.62236	8.32234	9.32429	1.44849e-14	9.90972e-14	7.692
K00381	-1.61756	-1.09522	-2.29226	0.0235028	0.0423031	-2.26516
K00380	-1.61492	0.616999	-2.03971	0.0437323	0.0762161	-2.01665
K01295	1.61349	-1.53983	2.61701	0.0100985	0.0189847	2.57244
K05979	-1.61302	-1.95606	-3.35502	0.00129113	0.0026564	-3.21794
K05568	-1.61154	1.77534	-2.09705	0.0388764	0.0681465	-2.06549
K03821	-1.6111	-0.377595	-2.73307	0.0078328	0.0149445	-2.65919
K00163	-1.61021	2.07106	-2.61113	0.0109226	0.020443	-2.54517
K12996	-1.61004	-0.394316	-1.82388	0.0707983	0.119282	-1.80677
K01200	-1.60991	11.4312	-7.60267	3.38354e-11	1.51382e-10	-6.62883
K12940	-1.60956	-1.547	-2.96382	0.00383145	0.00753459	-2.89172
K02030	1.60663	11.005	14.3222	2.21892e-26	6.1721e-25	10.6275
K08659	1.60645	11.3855	17.5594	2.07268e-25	5.27909e-24	10.4171
K03113	-1.60575	-1.73039	-3.01096	0.00367764	0.00724898	-2.90456
K09939	-1.60345	-1.83605	-2.87667	0.00520807	0.0101287	-2.79387
K03284	1.59908	7.89945	5.91725	2.10796e-08	6.70613e-08	5.6029
K01390	-1.59237	-1.02105	-2.14951	0.0340512	0.0602378	-2.11947
K07146	-1.58695	-0.115025	-1.87583	0.063436	0.107757	-1.85612
K01225	-1.58689	-0.684868	-2.47151	0.015205	0.027866	-2.42746
K00926	1.58615	7.39596	6.46725	1.25922e-07	3.68697e-07	5.28468
K00385	-1.586	-0.813258	-2.26977	0.0259694	0.0465446	-2.22667
K10352	-1.58527	-2.24385	-2.62405	0.00982711	0.0185404	-2.58185
K09748	1.58465	7.29985	7.76534	3.00534e-12	1.5765e-11	6.97747
K01181	1.58285	7.13993	4.36176	8.65363e-05	0.000196496	3.92554
K01564	-1.58123	-0.693771	-2.64487	0.0101891	0.0191465	-2.56934
K02768	1.57764	3.32799	2.97201	0.00337778	0.00668285	2.93109
K07603	-1.57538	-2.09198	-2.90794	0.00437293	0.00856357	-2.84993
K01114	-1.56938	-1.03042	-2.14933	0.0336255	0.0595097	-2.12453
K03978	1.56814	7.55074	10.0139	1.78329e-14	1.20829e-13	7.66536
K01523	-1.56694	-1.48624	-2.54642	0.0122885	0.0228278	-2.50375
K07712	-1.56656	-1.47982	-2.4206	0.0175278	0.0319567	-2.37545
K01592	1.55999	-1.93766	2.47884	0.0148526	0.0272437	2.43595
[truncated: 2,229 more rows]

## Sheet: MT_CSTIII_IV
KEGG Ortholog	logFC	AveExpr	t	P.Value	adj.P.Val	z.std
K00687	5.81065	6.2082	11.9302	2.66992e-18	6.64214e-16	8.72466
K01535	5.74901	4.02698	9.38739	4.44242e-16	3.91438e-14	8.12585
K10040	5.59433	4.87171	10.6691	1.00409e-17	1.79231e-15	8.57347
K02075	5.55438	4.38741	9.90917	7.49898e-18	1.53019e-15	8.60701
K02781	5.52848	3.50749	9.59954	1.01704e-17	1.79231e-15	8.572
K02074	5.4546	5.18088	11.1975	8.6607e-20	4.19719e-17	9.10457
K03346	5.38556	6.00493	11.5632	1.79539e-20	1.38803e-17	9.27385
K06198	5.17388	2.63071	8.53819	6.37633e-15	4.57797e-13	7.79627
K08368	5.1705	3.93885	10.4304	3.27648e-19	1.15481e-16	8.959
K03688	5.0732	1.45234	9.02578	6.78542e-16	5.59725e-14	8.07432
K09685	5.00718	6.32178	10.16	1.87744e-16	1.91548e-14	8.22966
K07023	4.96624	4.64741	9.05514	5.06684e-15	3.77772e-13	7.82524
K00980	4.89575	3.78332	8.07114	3.66684e-13	1.76567e-11	7.26732
K13678	4.87779	4.51624	8.22063	5.38023e-13	2.42548e-11	7.21533
K03260	4.81144	4.91082	8.20114	1.47653e-13	8.06267e-12	7.38926
K10974	4.79819	0.694378	8.40775	2.66231e-14	1.72029e-12	7.61376
K00105	4.7122	1.75638	7.10819	3.40586e-11	1.15829e-09	6.62786
K02086	4.64691	3.44469	9.14998	2.57137e-16	2.4923e-14	8.1919
K01215	4.64296	6.79361	8.88066	1.89962e-13	9.95246e-12	7.35568
K03492	4.62801	4.7734	8.31029	5.25554e-13	2.40902e-11	7.21852
K02409	-4.60758	1.40991	-6.82797	2.85021e-10	7.26991e-09	-6.30671
K03407	-4.60157	2.26623	-6.59099	9.6325e-10	2.18393e-08	-6.11538
K02806	-4.59992	1.13939	-7.5262	1.32718e-11	4.76433e-10	-6.76564
K11144	4.54036	6.50716	9.98303	2.37012e-16	2.35614e-14	8.2017
K08724	4.52163	6.61825	9.34271	9.32574e-16	7.53248e-14	8.03542
K06885	4.50162	5.9559	9.34835	2.76019e-15	2.09828e-13	7.9013
K02791	-4.48342	3.73295	-6.9035	3.56287e-10	8.79824e-09	-6.27207
K01232	4.4557	7.88646	8.15033	1.37613e-12	5.73685e-11	7.08643
K01281	4.42237	6.26934	8.89368	2.6089e-11	8.95105e-10	6.66711
K04753	4.41233	4.31687	5.58265	6.0218e-07	5.66663e-06	4.99052
K01916	4.4088	7.15308	10.6409	3.52204e-18	7.58608e-16	8.69325
K03700	4.39536	5.21185	9.57949	2.29223e-17	3.41807e-15	8.47794
K12555	4.39519	6.67814	9.66675	9.15262e-15	6.44296e-13	7.75051
K03740	4.36836	8.46179	12.7787	1.16728e-20	1.13139e-17	9.31965
K03667	4.31451	8.61008	11.4194	1.20642e-17	2.03361e-15	8.55232
K03367	4.29959	8.33822	11.2093	4.99319e-19	1.61322e-16	8.91242
K02647	-4.284	1.45853	-6.77745	3.70245e-10	9.02792e-09	-6.26608
K10039	4.2763	5.09461	7.68376	3.44565e-12	1.37719e-10	6.95823
K02023	4.26841	7.33979	8.91407	2.24298e-14	1.52562e-12	7.63587
K11068	4.26288	4.68287	9.52483	1.04408e-16	1.22664e-14	8.29966
K03739	4.24631	7.4288	10.763	6.64235e-17	8.47382e-15	8.35323
K01419	4.23726	6.02194	9.3037	1.20602e-15	9.35148e-14	8.00384
K03297	4.23308	-0.402348	8.2656	8.66054e-14	5.01148e-12	7.45987
K13052	4.22165	4.5825	7.78107	1.25312e-12	5.28083e-11	7.09939
K02390	-4.19952	2.87277	-5.96702	1.84604e-08	2.9453e-07	-5.62584
K10678	-4.14315	0.330305	-7.27059	4.64367e-11	1.5129e-09	-6.58193
K02750	4.13661	8.33192	8.75741	9.86135e-13	4.20137e-11	7.13243
K05846	4.11309	2.9802	7.36446	7.0708e-12	2.6876e-10	6.85622
K02396	-4.10715	2.99026	-5.5886	1.2419e-07	1.52852e-06	-5.28722
K01299	-4.09529	1.34829	-7.08386	8.62189e-11	2.63205e-09	-6.48933
K07004	-4.09251	3.67811	-6.14056	9.16852e-09	1.6223e-07	-5.74543
K02416	-4.06559	1.24581	-5.9624	2.04377e-08	3.20798e-07	-5.60825
K05992	-4.05883	4.37867	-8.14469	4.82679e-11	1.5525e-09	-6.57618
K06286	4.04692	7.34742	9.19844	1.1439e-13	6.36035e-12	7.42312
K02377	-4.04335	3.55602	-7.09949	1.13843e-10	3.36923e-09	-6.44732
K01621	4.0159	8.16629	9.17864	5.69895e-14	3.39921e-12	7.51482
K02410	-4.01546	1.33882	-5.70186	7.1285e-08	9.54338e-07	-5.3879
K01485	4.00443	4.94099	8.39296	4.6279e-14	2.89393e-12	7.54201
K00867	3.99712	6.75534	11.0605	1.53141e-21	2.96865e-18	9.53277
K03481	3.99304	6.05044	5.90622	1.26918e-07	1.55716e-06	5.28324
K03715	-3.97678	0.879021	-6.65201	1.39251e-09	3.06749e-08	-6.05634
K03048	3.95952	8.32973	10.4335	1.59456e-17	2.57588e-15	8.52007
K01761	-3.94893	4.61605	-6.88799	1.50436e-10	4.22698e-09	-6.40493
K02417	-3.93953	1.38564	-5.30919	4.29549e-07	4.31441e-06	-5.05537
K09691	-3.93668	1.36673	-6.95154	1.77048e-10	4.8339e-09	-6.38003
K01932	-3.92814	1.36653	-6.23078	5.43722e-09	1.02331e-07	-5.83321
K14327	-3.91003	2.0271	-4.99986	1.50144e-06	1.23328e-05	-4.81104
K11688	-3.90447	0.705263	-7.0861	6.87045e-11	2.13094e-09	-6.52346
K02744	-3.88464	0.947711	-7.28132	2.57059e-11	8.89837e-10	-6.66928
K07021	3.8708	8.72885	9.64904	5.44857e-16	4.69425e-14	8.10105
K02240	3.85047	2.03436	7.39628	5.26679e-12	2.04194e-10	6.89819
K02747	-3.83785	1.96522	-5.9187	2.75945e-08	4.11476e-07	-5.55605
K14188	3.81976	5.00713	8.76388	3.606e-13	1.76567e-11	7.26958
K09976	3.81144	2.89822	7.16728	1.72149e-11	6.01282e-10	6.72788
K05539	-3.80293	0.669824	-6.28857	5.22455e-09	9.92921e-08	-5.83986
K05847	3.80187	2.85928	7.86611	4.03683e-12	1.59702e-10	6.93589
K03653	-3.79161	-0.0137023	-6.84179	3.60454e-10	8.84482e-09	-6.27026
K10563	3.79153	5.85619	8.90409	3.14743e-14	2.00042e-12	7.59211
K02407	-3.78072	3.846	-4.91942	2.46622e-06	1.83523e-05	-4.7109
K07177	3.77161	5.12507	8.56551	1.57764e-13	8.37881e-12	7.38044
K05910	3.76566	4.6815	5.00311	7.71862e-06	4.81885e-05	4.47284
K02406	-3.7653	8.39325	-6.53479	2.53046e-09	5.21839e-08	-5.95948
K13274	3.75954	6.44428	6.34634	4.4541e-09	8.54878e-08	5.86638
K03718	-3.75247	5.36198	-6.43041	4.20823e-09	8.15766e-08	-5.87579
K03406	-3.73297	5.16537	-5.7161	6.70008e-08	9.11446e-07	-5.39903
K14534	-3.72644	1.82431	-5.25433	5.50901e-07	5.29986e-06	-5.00768
K12684	3.72325	-0.0254143	6.07692	1.35391e-08	2.24321e-07	5.67912
K03788	-3.72142	3.28809	-5.56886	1.56776e-07	1.85878e-06	-5.24442
K03445	-3.70205	1.66771	-5.90371	2.85346e-08	4.22247e-07	-5.5502
K13626	-3.69767	1.39704	-5.06748	1.27651e-06	1.0643e-05	-4.84338
K03191	-3.67904	0.313742	-6.35975	3.44041e-09	6.94711e-08	-5.90907
K03408	-3.67664	0.642371	-5.18964	7.78479e-07	7.10156e-06	-4.94069
K12700	3.67614	6.15948	8.49239	4.91338e-14	3.02368e-12	7.5342
K05905	-3.67249	4.07718	-7.07727	1.61725e-10	4.44685e-09	-6.39388
K13244	-3.67189	0.929438	-5.24163	5.81014e-07	5.57572e-06	-4.99742
K01996	-3.66589	2.07177	-5.59794	1.59266e-07	1.87114e-06	-5.24151
K10536	-3.65156	1.79735	-6.77646	3.08543e-10	7.76766e-09	-6.29442
K02784	-3.63948	1.50236	-6.15616	9.78302e-09	1.67808e-07	-5.73445
K14761	3.63756	4.52062	7.06167	5.24328e-11	1.66624e-09	6.56386
K03412	-3.62604	1.37487	-5.00833	1.64659e-06	1.33275e-05	-4.79257
K02411	-3.6205	0.519447	-5.35519	3.39133e-07	3.55356e-06	-5.10029
K02523	-3.61348	3.29937	-5.98264	6.93065e-08	9.39515e-07	-5.39296
K02248	3.61207	0.427306	6.67057	4.47622e-10	1.07125e-08	6.23645
K07319	-3.60297	1.51965	-6.70976	4.03126e-10	9.70758e-09	-6.25281
K03642	-3.59909	7.72096	-6.78214	1.25131e-09	2.78812e-08	-6.07353
K02398	-3.58883	1.38157	-4.73317	4.94847e-06	3.34237e-05	-4.56696
K03606	-3.58577	0.265339	-5.94304	2.03691e-08	3.20798e-07	-5.60884
K02120	-3.57996	4.60138	-6.71619	5.31349e-10	1.24099e-08	-6.20955
K01426	3.57807	4.18551	7.8683	3.07078e-13	1.54028e-11	7.29126
K03413	-3.57538	1.28861	-5.82707	4.49071e-08	6.40091e-07	-5.47038
K06595	-3.56743	1.64007	-4.75365	4.99761e-06	3.36384e-05	-4.56489
K09749	-3.54908	1.14077	-4.8483	3.22993e-06	2.31679e-05	-4.65563
K02745	-3.54668	1.16659	-6.22467	5.47375e-09	1.0252e-07	-5.83209
K01711	-3.54354	4.01516	-6.07444	1.14968e-08	1.93796e-07	-5.70703
K05820	-3.52529	0.0493376	-6.31766	4.15827e-09	8.14223e-08	-5.87777
K00691	3.52233	11.4371	10.6379	1.58739e-19	6.83814e-17	9.03857
K02414	-3.49457	1.98148	-4.58056	9.88847e-06	5.97159e-05	-4.4196
K11203	-3.49056	-0.36132	-7.20226	3.89928e-11	1.30323e-09	-6.60786
K00338	-3.48888	3.54959	-6.12294	1.52724e-08	2.50894e-07	-5.65848
K02788	3.4778	2.82583	5.36898	2.51344e-07	2.78417e-06	5.1567
K02422	-3.47533	1.06887	-4.59039	9.81214e-06	5.94401e-05	-4.42127
K02525	-3.4737	0.22191	-6.53171	1.41501e-09	3.09942e-08	-6.05376
K08600	-3.4674	2.44293	-6.23358	9.19299e-09	1.6223e-07	-5.74498
K01303	-3.46074	3.0236	-5.66103	8.39815e-08	1.09424e-06	-5.35836
K01277	-3.45452	3.88169	-6.05879	1.40936e-08	2.32515e-07	-5.67225
K07652	3.43113	7.22025	9.79414	8.89333e-18	1.72397e-15	8.58743
K01811	-3.42391	1.29661	-6.06937	9.79772e-09	1.67808e-07	-5.73419
K13963	-3.42099	2.1072	-5.47253	1.92401e-07	2.19394e-06	-5.20653
K02746	-3.40819	2.61644	-6.06809	1.22872e-08	2.06222e-07	-5.69569
K03697	3.40595	9.59928	9.69513	1.11045e-15	8.78615e-14	8.01399
K00647	-3.39945	3.22613	-5.95665	1.61098e-08	2.61329e-07	-5.64931
K01085	-3.39635	2.92579	-5.35924	2.98437e-07	3.18744e-06	-5.12443
K01585	-3.39556	3.40064	-6.03157	1.28627e-08	2.14951e-07	-5.68788
K02124	-3.38924	4.69093	-5.7564	6.25907e-08	8.57471e-07	-5.41124
K02400	-3.38898	1.36928	-4.73602	5.40783e-06	3.58396e-05	-4.54831
K11936	-3.38789	3.67545	-4.98035	1.82884e-06	1.43269e-05	-4.77147
K03839	-3.3844	6.70787	-6.23112	9.52706e-09	1.65634e-07	-5.73894
K01995	-3.38247	2.09017	-5.39997	4.63365e-07	4.58282e-06	-5.04089
K15051	3.38234	6.84423	8.36795	5.17751e-14	3.13644e-12	7.52736
K02412	-3.37582	1.40192	-4.81859	3.71362e-06	2.60539e-05	-4.6268
K01719	-3.3712	4.23638	-5.6366	1.54714e-07	1.84049e-06	-5.24686
K01078	-3.37076	2.64371	-5.44579	3.1063e-07	3.29047e-06	-5.11688
K02556	-3.36901	0.486776	-5.6105	1.16954e-07	1.46268e-06	-5.29819
K03446	3.36795	7.76918	10.0636	7.6061e-17	9.21527e-15	8.33721
K03364	-3.36262	4.71126	-6.45166	1.84422e-09	3.9286e-08	-6.01097
K02397	-3.35433	1.29705	-4.48445	1.52198e-05	8.82023e-05	-4.32548
K07322	-3.34271	3.5835	-6.11391	9.31025e-09	1.6333e-07	-5.74284
K07814	-3.3412	2.6173	-5.66626	7.37409e-08	9.75745e-07	-5.38181
K01998	-3.33784	2.31269	-5.69757	8.51419e-08	1.09898e-06	-5.35588
K05591	-3.33279	2.41994	-5.61666	1.02622e-07	1.30447e-06	-5.32202
K03415	-3.32799	0.188841	-4.70177	6.41727e-06	4.16049e-05	-4.51215
K02392	-3.32246	1.67735	-4.27866	3.43544e-05	0.000179746	-4.1425
K02859	3.32164	2.15014	5.3055	4.1864e-07	4.22674e-06	5.06028
K06213	-3.31786	5.03499	-6.90545	3.41062e-10	8.47626e-09	-6.27886
K08728	3.31289	5.6987	5.81143	4.41711e-08	6.31924e-07	5.47331
K08307	-3.30678	1.39959	-5.62619	9.52259e-08	1.21845e-06	-5.33561
K01216	-3.30024	0.676987	-5.4079	2.53875e-07	2.8042e-06	-5.15482
K11707	-3.28956	4.63692	-5.04044	1.21971e-06	1.02134e-05	-4.85241
K09808	-3.27974	3.78031	-5.90512	2.38074e-08	3.61966e-07	-5.58178
K01104	3.27504	8.37047	10.5009	6.77556e-17	8.47382e-15	8.35088
K01255	-3.27425	5.12142	-6.35848	6.11621e-09	1.13457e-07	-5.81355
K07533	3.27146	8.67122	10.4734	2.74115e-18	6.64214e-16	8.72168
K07405	-3.26216	4.24584	-5.57872	1.2046e-07	1.49209e-06	-5.2928
K01197	-3.26103	2.86406	-5.76006	4.75696e-08	6.75558e-07	-5.46016
K06212	-3.25728	2.10519	-5.28353	5.26917e-07	5.09746e-06	-5.01624
K00971	-3.25602	4.82222	-6.39807	2.30715e-09	4.86132e-08	-5.97456
K06076	-3.25359	2.44976	-4.83439	3.70257e-06	2.60524e-05	-4.62742
K08218	-3.2515	2.72426	-5.52204	1.58625e-07	1.86927e-06	-5.24226
K09698	3.25057	9.33531	9.94039	3.84634e-16	3.46797e-14	8.1433
K09765	-3.22947	2.36717	-5.41	2.85825e-07	3.09537e-06	-5.13256
K02793	3.21956	5.39521	6.45012	1.64466e-09	3.56221e-08	6.0295
K07742	3.21778	5.73413	8.07111	2.5084e-13	1.29667e-11	7.31846
K01734	-3.21605	-0.412572	-6.18587	7.1401e-09	1.28754e-07	-5.7876
K03890	3.21603	-0.705577	5.08157	1.26011e-06	1.05289e-05	4.84594
K05311	3.21233	9.58107	8.66257	9.29122e-14	5.29736e-12	7.45061
K06200	-3.20944	7.64436	-7.49549	1.66729e-11	5.87643e-10	-6.73254
K02535	-3.19846	4.71443	-6.0842	1.34863e-08	2.24321e-07	-5.67979
K10542	-3.19073	0.619107	-5.79127	5.62987e-08	7.8233e-07	-5.43018
K05807	-3.19026	4.68812	-6.20671	5.38158e-09	1.01778e-07	-5.83492
K02768	-3.18928	2.30219	-5.38152	2.92748e-07	3.144e-06	-5.12806
K03410	-3.17966	0.762014	-4.45456	1.77301e-05	0.000100788	-4.29171
K00364	3.17694	5.55987	6.85238	1.3574e-10	3.95686e-09	6.4206
K07481	-3.1755	5.43804	-5.92523	2.59867e-08	3.92025e-07	-5.56653
K04516	-3.17326	1.35154	-5.71772	6.06969e-08	8.37444e-07	-5.41674
K03602	3.16604	4.07067	6.41747	2.36043e-09	4.94669e-08	5.97083
K10118	-3.16465	3.05923	-5.58905	1.15001e-07	1.44291e-06	-5.30127
K07504	-3.16201	0.255352	-4.78219	4.25366e-06	2.96076e-05	-4.59859
K10540	-3.15632	2.02341	-5.31762	4.05268e-07	4.13405e-06	-5.06647
K08369	3.15341	5.56103	6.70024	3.95529e-10	9.58415e-09	6.25578
K01071	3.14931	6.0247	6.90282	2.50088e-10	6.42113e-09	6.32693
K06412	-3.1492	2.30718	-4.71439	5.73549e-06	3.77529e-05	-4.53591
K02066	-3.14878	2.32115	-5.93494	2.08526e-08	3.24309e-07	-5.60477
K01768	-3.14279	2.64948	-6.2317	4.06904e-09	8.00796e-08	-5.88136
K00904	3.14132	8.41874	8.3667	5.28157e-13	2.40902e-11	7.21785
K13953	-3.13553	6.41153	-6.50757	2.42066e-09	5.01867e-08	-5.96672
K04094	3.13306	7.92372	9.75804	1.69356e-16	1.77457e-14	8.242
K00811	-3.13293	4.88846	-5.27758	5.20958e-07	5.06204e-06	-5.01843
K00757	-3.1315	4.09224	-5.97206	1.99901e-08	3.1763e-07	-5.61209
K07037	-3.13145	4.13195	-5.3211	3.77023e-07	3.91882e-06	-5.08021
K07221	-3.11547	3.69589	-4.79002	3.96143e-06	2.76729e-05	-4.6134
K01772	3.11401	2.58012	5.38997	2.80375e-07	3.04486e-06	5.13618
K01999	-3.10203	3.42593	-5.05009	1.7098e-06	1.3591e-05	-4.78501
K13815	-3.09673	1.32428	-4.01648	9.43643e-05	0.000419553	-3.90464
K06179	-3.09589	1.69039	-5.67754	8.53221e-08	1.09898e-06	-5.3555
K01267	-3.09145	3.82314	-5.57369	1.34231e-07	1.64168e-06	-5.27297
K06518	-3.08091	1.30028	-4.79521	4.39917e-06	3.04564e-05	-4.59157
K00701	-3.07909	1.31357	-4.61377	9.94117e-06	5.99408e-05	-4.41845
K00575	-3.07893	1.07954	-4.30111	3.20861e-05	0.000169019	-4.15813
K01779	3.07135	6.73188	7.46681	6.346e-12	2.43599e-10	6.87166
K01376	3.06978	8.25346	7.70859	5.53292e-11	1.744e-09	6.55584
K05521	-3.0677	2.78638	-5.36232	3.23394e-07	3.39783e-06	-5.10928
K06001	-3.06681	0.944961	-5.19335	7.05107e-07	6.46265e-06	-4.95995
K00889	-3.06649	2.01145	-5.23283	6.02171e-07	5.66663e-06	-4.99052
K13059	-3.06294	2.38338	-4.98439	1.72108e-06	1.36176e-05	-4.78369
K13747	-3.05058	1.53491	-5.0116	1.67472e-06	1.34392e-05	-4.78917
K10119	-3.04982	2.7544	-5.21822	5.86403e-07	5.61354e-06	-4.99564
K00652	-3.04814	4.42515	-5.22403	6.3091e-07	5.90238e-06	-4.98151
K07035	-3.04566	1.78512	-6.30293	7.19903e-09	1.29216e-07	-5.78621
K03775	-3.0453	2.88965	-5.52364	1.69941e-07	1.97856e-06	-5.22953
K11189	3.04157	8.72326	9.71223	3.24943e-18	7.41061e-16	8.7024
K01613	-3.03709	4.11402	-5.19101	6.50625e-07	6.04909e-06	-4.97555
K00340	-3.0297	1.11414	-4.97982	1.91616e-06	1.47987e-05	-4.76207
K09474	-3.029	1.52867	-4.37325	2.22477e-05	0.000122346	-4.24105
K09125	-3.02304	2.38993	-4.86963	3.62963e-06	2.57259e-05	-4.63154
K02387	-3.02244	-0.558982	-5.09183	1.19508e-06	1.00724e-05	-4.85645
K07664	-3.01877	-0.000397393	-4.93563	2.21544e-06	1.67106e-05	-4.73271
K02065	-3.01793	2.37685	-6.08633	9.2057e-09	1.6223e-07	-5.74475
K01997	-3.01791	1.504	-5.17975	8.87124e-07	7.87043e-06	-4.91515
K07315	-3.00525	2.35983	-5.19308	6.92075e-07	6.37334e-06	-4.96357
K07862	-3.00079	2.09901	-5.4693	2.02411e-07	2.30132e-06	-5.19711
K09457	-2.99925	1.39538	-5.2373	5.9531e-07	5.65335e-06	-4.99273
K01492	-2.99855	0.608505	-4.90077	2.61171e-06	1.92269e-05	-4.69921
K09766	-2.9984	-0.257832	-4.7461	5.22295e-06	3.48526e-05	-4.55563
K07757	2.99244	0.414246	5.45941	1.82636e-07	2.10113e-06	5.2162
K10742	-2.98595	1.48027	-5.63882	1.43571e-07	1.7233e-06	-5.26062
K03199	-2.98508	0.107239	-4.93121	2.53683e-06	1.88416e-05	-4.70515
K03411	-2.98309	-0.591959	-4.87741	3.1893e-06	2.29831e-05	-4.65824
K00899	-2.98163	-0.168346	-5.96789	2.02971e-08	3.20798e-07	-5.60945
K01993	-2.98078	3.37461	-5.49162	1.72458e-07	2.00185e-06	-5.22681
K08384	-2.97617	1.66884	-4.98002	1.85981e-06	1.44412e-05	-4.76809
K00046	-2.97432	0.356806	-5.45795	2.32524e-07	2.59797e-06	-5.17126
K02389	-2.96881	0.036837	-4.4138	2.08867e-05	0.000115682	-4.2552
K09680	-2.96851	0.982924	-5.32458	4.06261e-07	4.13405e-06	-5.066
K06298	-2.96655	-1.00002	-5.53025	2.08451e-07	2.34932e-06	-5.19164
K08978	-2.96579	0.206087	-5.93266	3.32959e-08	4.85294e-07	-5.52316
K06920	-2.96537	2.54066	-5.3381	3.93091e-07	4.02114e-06	-5.07227
K09800	-2.96383	5.16452	-5.90493	2.57657e-08	3.90209e-07	-5.56802
K01444	-2.96047	-0.77009	-6.16076	9.8252e-09	1.67808e-07	-5.73372
K00588	-2.95822	0.494522	-5.4227	2.57687e-07	2.83172e-06	-5.15203
K07240	-2.95418	2.93679	-5.57766	1.05877e-07	1.33709e-06	-5.31634
K07301	-2.95378	1.09111	-5.17656	9.36499e-07	8.21478e-06	-4.90453
K07736	-2.9429	4.19868	-5.11734	1.0287e-06	8.90236e-06	-4.88607
K13641	-2.94109	1.48047	-5.26926	5.35772e-07	5.16713e-06	-5.01304
K03814	-2.93795	1.88928	-4.92507	3.22128e-06	2.31679e-05	-4.65618
K02027	2.93588	10.759	11.4916	2.19788e-20	1.38803e-17	9.25226
K01828	-2.93019	1.73376	-4.95102	2.05231e-06	1.56376e-05	-4.7482
K01274	-2.92866	5.93051	-5.90397	2.11113e-08	3.2609e-07	-5.60264
K03760	-2.92139	2.80895	-4.70711	6.03521e-06	3.94579e-05	-4.52515
K04562	-2.92088	-0.644413	-5.18379	8.68659e-07	7.75988e-06	-4.91927
K05970	-2.91988	-0.288559	-5.26241	5.97852e-07	5.65335e-06	-4.99191
K00842	-2.91952	-0.763951	-5.5212	1.64465e-07	1.92638e-06	-5.23558
K03324	-2.91561	5.05023	-6.34245	2.64109e-09	5.38921e-08	-5.95248
K02477	-2.91468	0.71902	-5.61064	1.39088e-07	1.69042e-06	-5.26645
K06896	-2.91452	3.22788	-4.96067	1.92866e-06	1.48656e-05	-4.76076
K09810	-2.91424	2.40808	-4.44965	2.06994e-05	0.000114974	-4.25721
K01787	-2.91094	0.397376	-5.10988	1.04727e-06	9.04289e-06	-4.88254
K07713	2.90999	3.96264	5.57784	7.87305e-08	1.03471e-06	5.37001
K02388	-2.90993	-0.918595	-5.23922	6.31799e-07	5.90238e-06	-4.98123
K13694	-2.90928	2.94388	-4.98976	2.29514e-06	1.71781e-05	-4.72553
K00346	-2.90469	4.87397	-4.9089	2.7969e-06	2.03827e-05	-4.6852
K07387	-2.90115	1.73144	-5.0076	1.64387e-06	1.33275e-05	-4.7929
K01991	-2.89122	5.06184	-5.36111	2.96829e-07	3.17902e-06	-5.12545
K00634	-2.88677	3.04769	-4.99233	1.65805e-06	1.33644e-05	-4.79118
K02499	-2.88626	4.93766	-5.38887	2.57828e-07	2.83172e-06	-5.15192
K00901	-2.88596	2.33318	-5.20003	6.76095e-07	6.25425e-06	-4.96811
K14058	-2.88536	1.57767	-5.54957	1.40679e-07	1.69382e-06	-5.26436
K13921	-2.88364	-0.499702	-5.43928	2.3428e-07	2.61007e-06	-5.16985
K01069	-2.87717	3.62066	-4.89378	2.58849e-06	1.91154e-05	-4.70103
K07164	-2.87476	6.30049	-6.28224	4.38379e-09	8.45569e-08	-5.86902
K00131	-2.87413	2.3846	-4.07845	7.53556e-05	0.000351645	-3.95871
K09650	-2.87183	1.81112	-4.652	7.9008e-06	4.90102e-05	-4.46785
K06878	2.86951	5.89467	5.97366	2.09124e-08	3.24309e-07	5.60428
K01838	2.86852	9.72454	9.47097	1.36513e-16	1.51218e-14	8.26775
K01737	-2.86848	3.07942	-4.83454	2.98402e-06	2.1584e-05	-4.67192
K00537	2.86807	6.72389	6.70659	1.27104e-09	2.81589e-08	6.07102
K03634	-2.86789	-0.880435	-5.67065	8.43897e-08	1.09424e-06	-5.35748
K00946	-2.86573	3.57098	-5.21252	5.89951e-07	5.6336e-06	-4.99448
K03073	-2.86441	5.97652	-6.86919	2.01434e-10	5.31265e-09	-6.36024
K03312	-2.86329	4.46082	-5.45245	1.89309e-07	2.16505e-06	-5.20954
K06237	2.86183	1.86616	4.63332	6.87432e-06	4.39073e-05	4.49754
K01960	-2.85833	6.38753	-6.48007	1.84394e-09	3.9286e-08	-6.01099
K00241	-2.85738	5.0523	-5.09414	1.06197e-06	9.14945e-06	-4.87979
K12063	-2.85679	1.45141	-4.36859	2.61128e-05	0.000140806	-4.20496
K02557	-2.84977	6.36161	-6.51738	1.21018e-09	2.71206e-08	-6.07889
K01130	-2.8497	0.382077	-4.95197	2.10674e-06	1.5984e-05	-4.74291
K01208	-2.84625	0.85735	-5.52838	2.07955e-07	2.34932e-06	-5.19208
K06142	-2.84513	6.78515	-7.18605	4.8453e-11	1.5525e-09	-6.57561
K01173	-2.84247	3.21748	-4.47697	1.4965e-05	8.69856e-05	-4.3292
K02118	-2.83819	7.05672	-6.92306	2.15134e-10	5.63564e-09	-6.35013
K01188	-2.83794	3.03162	-4.30221	3.08758e-05	0.000164657	-4.16691
K07816	2.83671	5.41597	5.7219	5.99031e-08	8.29444e-07	5.41909
K10541	-2.83248	0.00672674	-5.31838	4.37402e-07	4.38193e-06	-5.05192
K13730	-2.83049	3.52256	-5.61495	1.10538e-07	1.39142e-06	-5.30849
K02361	-2.82965	2.11652	-4.96693	1.79311e-06	1.41012e-05	-4.77544
K00756	-2.8281	4.59535	-5.55335	1.38354e-07	1.68678e-06	-5.26742
K00349	-2.82783	2.05157	-4.65471	7.52476e-06	4.72828e-05	-4.47828
K00703	-2.82753	4.53733	-5.607	9.91976e-08	1.2651e-06	-5.32819
K07737	2.81549	3.75137	4.82426	3.30816e-06	2.35767e-05	4.6507
K14623	-2.81343	1.5083	-4.51557	1.34486e-05	7.92406e-05	-4.35268
K03742	-2.81267	3.75352	-5.86138	4.35377e-08	6.25169e-07	-5.47587
K07084	-2.80851	2.71452	-5.04319	1.38315e-06	1.14828e-05	-4.82742
K01364	-2.80441	7.07459	-5.94926	2.33828e-08	3.58321e-07	-5.5849
K06900	-2.79968	-0.144434	-4.83262	3.41103e-06	2.42652e-05	-4.64438
K02474	-2.7987	2.14892	-4.18994	4.69636e-05	0.000234033	-4.07025
K00029	-2.79809	4.29215	-4.58559	9.73473e-06	5.90635e-05	-4.42298
K00030	-2.7916	0.435258	-4.88929	2.73395e-06	1.99991e-05	-4.68986
K01195	-2.78986	2.86332	-4.48225	1.7286e-05	9.85554e-05	-4.29734
K02011	-2.78919	2.36561	-5.62034	1.17724e-07	1.46757e-06	-5.297
K08717	-2.78691	-0.32895	-5.54588	2.06791e-07	2.34424e-06	-5.19313
K03270	-2.78164	1.6747	-4.95728	2.00104e-06	1.53321e-05	-4.75332
K00077	-2.77932	4.35114	-5.80699	5.38879e-08	7.54236e-07	-5.43798
K00278	-2.77913	4.61651	-5.51077	1.39623e-07	1.69105e-06	-5.26574
K03785	2.77643	1.42572	4.90035	2.29153e-06	1.71781e-05	4.72585
K09690	-2.7743	-0.086257	-5.71713	7.09248e-08	9.54338e-07	-5.38881
K01206	-2.7736	3.39211	-5.07099	1.08266e-06	9.28649e-06	-4.87599
K11710	-2.77012	1.71103	-4.8032	3.49796e-06	2.48381e-05	-4.63918
K00118	-2.7701	0.702079	-4.71062	5.79071e-06	3.80518e-05	-4.53389
K10907	-2.76906	3.2671	-5.10626	9.29296e-07	8.20702e-06	-4.90605
K06167	-2.76754	0.477378	-5.11607	1.44775e-06	1.19424e-05	-4.81832
K10109	2.76451	12.1794	10.3683	2.50612e-20	1.38803e-17	9.23823
K01067	-2.76429	3.88981	-5.14923	8.19182e-07	7.40319e-06	-4.93074
K06861	-2.76338	3.43996	-5.07188	1.12867e-06	9.65973e-06	-4.86777
K00772	-2.76304	0.655457	-4.7855	4.50221e-06	3.10588e-05	-4.58674
K01819	2.76163	4.87823	5.36055	2.4766e-07	2.75123e-06	5.15946
K05989	-2.7608	0.414705	-4.42761	1.98878e-05	0.000110943	-4.26615
K06973	-2.75933	2.37477	-4.72115	5.46719e-06	3.61711e-05	-4.54601
K03286	-2.75628	10.2246	-6.81147	4.96548e-10	1.16674e-08	-6.22019
K04764	-2.75532	-0.290872	-5.11972	9.85113e-07	8.58266e-06	-4.89459
K00603	-2.75305	2.50691	-4.02337	9.29672e-05	0.000414292	-3.90825
K03786	-2.75125	1.45499	-5.05956	1.47829e-06	1.21684e-05	-4.81415
K04762	-2.74553	0.562265	-4.90115	2.81919e-06	2.05065e-05	-4.68357
K03295	2.74446	5.57043	5.52531	1.81252e-07	2.09141e-06	5.2176
K06113	-2.74395	-0.733067	-4.66556	7.58897e-06	4.75322e-05	-4.47646
K01918	-2.74358	3.01835	-5.013	2.40179e-06	1.79072e-05	-4.71629
K01698	-2.73835	2.77801	-4.40984	1.88888e-05	0.000106287	-4.27764
K06023	2.73812	7.16696	7.5429	8.97265e-12	3.31304e-10	6.82209
K10200	-2.73756	1.90217	-3.76552	0.000230863	0.000885317	-3.6826
K09770	-2.73733	-0.329152	-4.26767	3.71741e-05	0.000192937	-4.12438
K08483	2.72879	12.0404	12.1529	4.89553e-22	1.898e-18	9.65042
K02404	-2.72416	-0.360364	-4.33619	2.87277e-05	0.000153624	-4.18332
K00966	-2.72202	0.73059	-4.74639	5.28272e-06	3.51909e-05	-4.55324
K00903	-2.71998	6.41993	-6.12341	9.64639e-09	1.6696e-07	-5.73683
K02858	-2.71683	0.687176	-4.21427	4.37882e-05	0.000221628	-4.08653
K09775	-2.71277	-0.582201	-5.40481	3.22862e-07	3.39783e-06	-5.10959
K01439	2.71186	6.17939	7.36326	9.19398e-12	3.36274e-10	6.81859
K08314	-2.71173	-1.10595	-5.30719	4.56967e-07	4.54272e-06	-5.04355
K00330	-2.71064	2.76696	-4.16493	5.42344e-05	0.00026482	-4.03659
K02530	2.71021	4.46295	4.22065	3.87126e-05	0.00019908	4.11503
K00347	-2.70968	3.81977	-4.57043	1.00602e-05	6.05641e-05	-4.41588
K13378	-2.70279	4.36557	-4.87751	2.62133e-06	1.92479e-05	-4.69846
K11708	-2.69928	1.4248	-4.26564	3.41641e-05	0.000178992	-4.14377
K01620	-2.69119	1.61868	-5.04026	1.43732e-06	1.18816e-05	-4.81976
K00067	-2.69103	3.63457	-4.6908	6.03461e-06	3.94579e-05	-4.52517
K11934	-2.69036	1.88588	-4.14301	5.95259e-05	0.00028758	-4.01468
K01337	-2.68918	0.196852	-4.06476	8.43214e-05	0.000383225	-3.93177
K09607	-2.68909	1.1378	-4.51247	1.33515e-05	7.87881e-05	-4.35426
K06972	-2.68244	4.26058	-5.65826	7.35129e-08	9.75745e-07	-5.38237
K10353	-2.67859	-0.480574	-4.83612	3.6545e-06	2.58549e-05	-4.63012
K05879	2.67761	4.00734	4.67432	6.05263e-06	3.95051e-05	4.52454
K00610	-2.67617	2.23764	-4.58853	9.38626e-06	5.70384e-05	-4.43085
K07460	-2.67547	1.41811	-5.58795	2.13609e-07	2.39353e-06	-5.18709
K12257	-2.67116	8.28446	-6.79155	4.55667e-10	1.07721e-08	-6.23366
K03340	-2.6693	5.83528	-5.65017	8.42105e-08	1.09424e-06	-5.35787
K06941	-2.66865	4.93611	-5.70807	7.13846e-08	9.54338e-07	-5.38765
K09153	-2.66143	0.616663	-5.37891	2.86918e-07	3.09856e-06	-5.13184
K09769	-2.66122	0.569684	-4.68294	7.29404e-06	4.62831e-05	-4.48492
K07263	-2.66121	7.8952	-6.99902	1.78626e-10	4.84288e-09	-6.37868
K02190	-2.65975	4.13586	-4.46475	1.61085e-05	9.266e-05	-4.31296
K07067	-2.64514	2.30176	-4.23629	4.0439e-05	0.000206836	-4.10496
K03771	-2.63658	4.5992	-5.01607	1.67774e-06	1.34392e-05	-4.78881
K01273	-2.63216	3.41258	-4.6041	9.00682e-06	5.5165e-05	-4.43974
K02123	-2.63088	5.69547	-5.57523	1.40012e-07	1.69105e-06	-5.26523
K00175	-2.62816	5.2809	-5.00995	1.65127e-06	1.33374e-05	-4.792
K02565	-2.62558	2.53416	-4.42916	1.8687e-05	0.000105458	-4.28003
K07507	2.62416	5.02717	4.93778	1.86242e-06	1.44412e-05	4.76781
K02825	2.61964	6.572	5.32811	4.64647e-07	4.58381e-06	5.04036
K03784	-2.61947	4.03707	-4.65906	7.26396e-06	4.61678e-05	-4.4858
K07039	-2.61911	1.06905	-4.39376	2.16905e-05	0.000119704	-4.24674
K00798	-2.61653	3.61195	-4.63156	8.09951e-06	5.00826e-05	-4.46254
K07467	2.61392	0.30795	4.25447	4.01094e-05	0.000205421	4.10685
K07574	-2.61285	2.02482	-4.86865	2.93248e-06	2.12907e-05	-4.67549
K04041	-2.61182	4.18313	-4.73432	6.67747e-06	4.29329e-05	-4.50372
K00260	-2.61084	5.6048	-4.88714	2.65836e-06	1.94829e-05	-4.69559
K01220	2.61076	3.4442	3.78741	0.000227629	0.000874647	3.6862
K00748	-2.60969	2.41275	-4.64655	7.37609e-06	4.6651e-05	-4.48254
K02334	-2.60936	3.92659	-5.29938	4.70641e-07	4.63116e-06	-5.03791
K07080	-2.60272	2.40046	-3.91248	0.000141014	0.00058347	-3.80638
K00002	-2.60024	3.72032	-4.58277	1.13998e-05	6.79956e-05	-4.38876
K06373	-2.59542	1.3464	-4.10738	6.88103e-05	0.000325339	-3.98036
K08070	-2.59333	4.74172	-5.5678	1.86626e-07	2.14068e-06	-5.21219
K00097	-2.5931	2.71258	-4.37698	2.32995e-05	0.000127588	-4.23067
K05796	-2.58885	-0.743521	-5.02481	1.69071e-06	1.35153e-05	-4.78726
K06201	-2.5829	2.5187	-4.3542	2.67898e-05	0.000143657	-4.19917
K01448	-2.58211	6.57503	-5.8279	3.72294e-08	5.38576e-07	-5.50351
K03148	-2.58143	0.84168	-4.64541	7.80647e-06	4.85892e-05	-4.47042
K01625	-2.57545	2.70644	-4.93783	2.01438e-06	1.54039e-05	-4.75198
K01661	-2.57526	1.98443	-4.56904	1.08983e-05	6.54066e-05	-4.39854
K02431	-2.57163	0.115538	-4.83577	4.80651e-06	3.26354e-05	-4.57306
K02405	-2.56995	-0.278295	-3.95823	0.000124453	0.000529064	-3.83718
K04720	-2.56359	2.24554	-4.47232	1.51662e-05	8.80231e-05	-4.32626
K13010	-2.56336	2.61584	-4.34759	2.41681e-05	0.000131789	-4.22243
K10530	2.56141	3.25317	3.41067	0.000945907	0.00276359	3.30614
K03660	-2.56135	0.957247	-4.30841	3.0971e-05	0.000164712	-4.16621
K00290	-2.55905	3.79565	-4.66263	6.69267e-06	4.29594e-05	-4.50324
K06894	-2.5564	3.81428	-4.13636	5.71022e-05	0.000277078	-4.02448
K07318	-2.556	-0.357919	-4.54667	1.21558e-05	7.2282e-05	-4.37478
K04070	-2.5513	0.15656	-5.44752	2.68884e-07	2.93651e-06	-5.14405
K01226	2.55063	1.83307	4.31058	3.17461e-05	0.000167912	4.16057
K12340	-2.55036	1.04926	-3.93549	0.00013676	0.000569516	-3.81396
K07313	2.55023	0.06062	4.63943	7.31201e-06	4.63213e-05	4.4844
K03561	-2.54934	7.46727	-6.20887	6.35933e-09	1.17405e-07	-5.80702
K08161	2.54705	3.95351	4.71506	5.48944e-06	3.62565e-05	4.54516
K00612	2.5447	-1.65179	6.27944	5.83984e-09	1.08851e-07	5.82128
K02538	-2.54206	1.85381	-4.38221	2.6729e-05	0.00014353	-4.19968
K14051	-2.54128	0.776798	-4.0347	8.93268e-05	0.00040004	-3.91789
K00350	-2.54088	1.95711	-4.43602	2.01056e-05	0.000111836	-4.26371
K09134	-2.53621	2.15136	-3.88777	0.00015512	0.00063439	-3.78273
K02408	-2.53441	-0.823565	-4.47132	1.60304e-05	9.23477e-05	-4.31403
K12251	-2.53307	1.66823	-4.24459	4.17349e-05	0.000212903	-4.09766
K01515	2.52842	8.18538	9.40023	9.30631e-15	6.44296e-13	7.74839
K12294	-2.52625	0.318786	-3.75864	0.000250897	0.000947156	-3.66134
K07668	2.52602	7.63048	7.26762	5.36283e-10	1.24501e-08	6.2081
K02446	-2.52568	3.69828	-4.47843	1.45072e-05	8.48331e-05	-4.33604
K02437	-2.52338	3.57433	-4.37002	2.24849e-05	0.000123476	-4.23867
K04095	-2.52248	3.19944	-4.19635	4.47991e-05	0.00022586	-4.08122
K06948	2.52217	7.40629	7.0707	1.5209e-10	4.24211e-09	6.40326
K01808	-2.51794	5.15714	-5.27544	5.13386e-07	5.001e-06	-5.02124
K00973	-2.51762	4.61454	-4.54415	1.2e-05	7.14657e-05	-4.37759
K02067	-2.51738	3.12652	-4.87863	3.71623e-06	2.60539e-05	-4.62665
K12681	-2.51651	0.693768	-4.24236	4.13567e-05	0.000211252	-4.09977
K00018	-2.51384	2.94497	-4.82161	3.25175e-06	2.32602e-05	-4.65424
K02653	-2.51064	0.208468	-4.94478	2.05302e-06	1.56376e-05	-4.74813
K03770	-2.50857	7.59237	-5.70767	8.03119e-08	1.05192e-06	-5.36643
K12600	-2.50718	-0.77676	-4.77297	4.70836e-06	3.21486e-05	-4.57738
K00012	-2.50504	3.94176	-4.42492	1.80982e-05	0.000102433	-4.28715
K02114	2.50322	11.1908	9.78607	1.15169e-16	1.31326e-14	8.288
K00036	2.50287	7.66363	7.54032	1.41159e-11	5.02087e-10	6.75671
K08259	-2.50144	3.65721	-4.65519	6.65837e-06	4.28813e-05	-4.50433
K03832	-2.50091	8.05353	-6.9869	1.50458e-10	4.22698e-09	-6.40491
K03082	-2.50078	0.706706	-4.46234	1.96714e-05	0.000110052	-4.26859
K02395	-2.50034	-0.0973999	-4.10031	6.95171e-05	0.00032788	-3.97793
K07495	-2.48434	2.01046	-4.01946	9.32642e-05	0.000415138	-3.90748
K01322	-2.48132	3.02009	-4.06407	7.91142e-05	0.000365585	-3.94707
K08999	-2.48067	1.92201	-4.2118	4.60897e-05	0.00023027	-4.07462
K03810	-2.48042	0.944237	-3.8881	0.000160635	0.000654181	-3.77403
K00351	-2.48023	4.49221	-4.05591	8.05239e-05	0.000369457	-3.94284
K00339	-2.47952	2.71878	-3.9989	0.000101169	0.000444707	-3.88777
K01710	-2.47924	5.5021	-6.07296	1.57358e-08	2.56336e-07	-5.65334
K08698	-2.4778	-0.36765	-4.08615	8.42521e-05	0.000383225	-3.93197
K07277	-2.47723	7.19453	-6.29981	3.33565e-09	6.77084e-08	-5.91416
K01278	-2.47173	5.22355	-4.94818	1.83504e-06	1.43436e-05	-4.77079
K13607	-2.47064	0.392184	-3.94547	0.000125766	0.000532891	-3.83461
K13922	-2.46679	0.454775	-3.95942	0.000125183	0.000530999	-3.83575
K00342	-2.46614	3.93391	-4.29485	3.11838e-05	0.000165389	-4.16464
K01840	-2.46512	8.1899	-6.99082	1.45777e-10	4.18651e-09	-6.40973
K03581	2.46155	7.99046	7.55665	7.42307e-12	2.7941e-10	6.84926
K05968	-2.45786	1.97626	-4.0589	8.01248e-05	0.000368691	-3.94403
K00341	-2.45702	4.26967	-4.60426	8.43975e-06	5.19379e-05	-4.45371
K00794	-2.4543	5.42963	-5.00012	1.54024e-06	1.25981e-05	-4.80594
K07085	-2.45181	5.43656	-5.3624	2.90723e-07	3.13092e-06	-5.12936
K13829	-2.45146	1.70717	-3.87608	0.00018089	0.000722999	-3.74431
K02413	-2.44906	-1.09339	-4.49331	1.64502e-05	9.44418e-05	-4.30832
K07567	-2.44816	4.42823	-4.81697	3.27571e-06	2.33884e-05	-4.65273
K03612	-2.44375	1.61501	-4.27189	3.44205e-05	0.00017985	-4.14206
K00818	-2.44316	2.50834	-3.24529	0.0014619	0.00390882	-3.18214
K06148	2.44258	9.93512	11.0332	1.45898e-18	4.35114e-16	8.79278
K14441	-2.44217	5.25011	-5.47793	1.54759e-07	1.84049e-06	-5.24681
K00938	2.441	5.42186	4.79209	4.54956e-06	3.12742e-05	4.58455
K07571	-2.43924	2.859	-4.74117	4.57838e-06	3.14166e-05	-4.58323
K09516	-2.43398	-0.496389	-4.0888	7.52062e-05	0.000351645	-3.95918
K00177	-2.43359	2.68085	-4.07638	7.49804e-05	0.00035151	-3.9599
K03498	-2.43295	4.79855	-5.30173	3.80573e-07	3.93681e-06	-5.07843
K09692	-2.43106	-0.471185	-3.77813	0.000242089	0.000918466	-3.67049
K03269	-2.43086	1.88249	-4.07245	7.74471e-05	0.000359165	-3.95217
K03077	-2.42927	-0.321225	-3.7801	0.000242113	0.000918466	-3.67046
K02401	-2.42734	-0.576421	-4.00237	0.000114946	0.000494357	-3.85666
K01012	-2.426	3.69533	-5.14679	7.50737e-07	6.86464e-06	-4.94776
K10914	-2.42388	-0.810942	-4.35945	2.65993e-05	0.00014323	-4.20078
K03309	-2.41919	1.79112	-4.49649	1.40533e-05	8.25525e-05	-4.34303
K01911	-2.41847	1.19933	-4.349	2.91184e-05	0.000155499	-4.18025
K02757	2.41729	4.18674	3.89572	0.000159854	0.000651688	3.77524
K03402	-2.41617	3.79677	-4.85659	4.07327e-06	2.8403e-05	-4.60761
K01478	-2.4149	8.86526	-6.357	4.92622e-09	9.40836e-08	-5.84965
K05810	-2.40997	3.96275	-4.76462	5.21596e-06	3.48526e-05	-4.55591
K01243	2.40981	7.55755	7.94257	2.82509e-13	1.44117e-11	7.30248
K01662	-2.4089	6.18719	-5.9463	2.37406e-08	3.61966e-07	-5.58227
K05985	2.40615	5.91101	4.97713	1.8587e-06	1.44412e-05	4.76821
K10726	-2.40606	-0.384766	-4.00218	0.000111282	0.000480983	-3.86458
K06895	-2.40029	1.40328	-3.98545	0.000115104	0.000494357	-3.85633
K03615	-2.39488	3.62148	-4.17292	5.31689e-05	0.000260601	-4.04124
K02804	-2.39317	4.92998	-3.94567	0.000121601	0.000518254	-3.84288
K00874	-2.3931	2.27083	-4.17299	5.38067e-05	0.000263063	-4.03844
K07568	-2.38997	5.49472	-5.34818	3.11598e-07	3.29173e-06	-5.11629
K11202	-2.38764	-1.38331	-5.37999	4.89852e-07	4.79585e-06	-5.03025
K11751	-2.38644	1.2941	-3.80609	0.000212152	0.000826648	-3.70409
K09144	-2.38431	1.80757	-4.09825	6.69133e-05	0.000317531	-3.987
K01886	-2.3835	6.00722	-5.07481	1.07816e-06	9.26839e-06	-4.87681
K00010	-2.38336	0.24398	-4.01697	0.000100513	0.000442328	-3.88935
K07114	-2.38226	9.88416	-7.25029	4.63687e-11	1.5129e-09	-6.58215
K00043	-2.3819	4.02066	-4.06532	7.53651e-05	0.000351645	-3.95868
K01673	-2.37761	1.75326	-4.43093	2.48057e-05	0.000134883	-4.21656
K00639	-2.37706	6.07231	-5.05279	1.18558e-06	1.00142e-05	-4.85803
K00240	-2.37285	5.82414	-4.9479	1.96873e-06	1.51298e-05	-4.75661
K00016	2.37167	11.1633	10.4054	2.48362e-19	9.62898e-17	8.9895
K07665	-2.36906	2.23777	-4.74119	4.76133e-06	3.23854e-05	-4.57504
K01715	-2.36633	4.66114	-3.81933	0.000191823	0.000758876	-3.72955
K01174	-2.36574	-0.129042	-5.12029	1.15265e-06	9.77859e-06	-4.86361
K01227	-2.36318	8.28139	-6.23242	7.10724e-09	1.28754e-07	-5.78837
K03292	-2.35627	4.96118	-4.77533	4.70993e-06	3.21486e-05	-4.57731
K06041	-2.35558	2.82477	-3.83596	0.000188326	0.000748477	-3.73418
K00179	-2.35535	-0.304251	-4.2288	4.50639e-05	0.0002269	-4.07985
K02122	-2.35458	1.37879	-4.29762	3.12622e-05	0.000165579	-4.16407
K07181	-2.35235	-1.10482	-4.37134	2.59546e-05	0.000140147	-4.20633
K04074	2.35198	8.00583	9.25135	6.16748e-15	4.51157e-13	7.80047
K01134	-2.35195	0.712818	-3.81592	0.000204983	0.000802748	-3.71279
K13734	-2.35184	4.94765	-3.88691	0.000156524	0.000639457	-3.78048
K00058	-2.35141	8.54542	-6.80735	2.9081e-10	7.36908e-09	-6.3036
K03153	-2.35015	2.23723	-3.60592	0.000435932	0.00149261	-3.51732
K09888	-2.34944	2.79532	-3.97366	0.000117244	0.000501982	-3.85182
K05540	2.34882	8.61113	9.99519	2.71406e-18	6.64214e-16	8.7228
K01040	-2.34695	0.971333	-4.02746	9.06227e-05	0.000404774	-3.91442
K00929	-2.34693	2.37566	-3.85697	0.00016999	0.000685796	-3.75989
K02081	-2.3462	2.94376	-4.05419	8.02794e-05	0.000368771	-3.94356
K12990	-2.34496	0.924807	-3.98226	0.000130134	0.00054662	-3.8262
K00337	-2.34389	4.00474	-3.95772	0.000113877	0.000491103	-3.85895
K06238	-2.3403	0.313163	-4.01485	0.000103059	0.000451992	-3.88327
K03789	2.33903	7.49755	6.62866	3.79236e-09	7.54e-08	5.893
K02478	-2.33625	0.207076	-3.80689	0.000211367	0.000824417	-3.70503
K03706	-2.33494	1.42884	-3.58824	0.000462767	0.00156013	-3.50143
K01903	-2.33411	5.39478	-4.66211	6.56192e-06	4.24009e-05	-4.50742
K02083	-2.33036	1.31949	-3.72417	0.000292799	0.00107907	-3.62159
K00099	-2.33014	3.9632	-4.99098	1.59786e-06	1.30145e-05	-4.79859
K08309	-2.32787	1.95706	-4.62467	7.87946e-06	4.89562e-05	-4.46843
K01667	-2.32606	1.63296	-3.44826	0.000740865	0.00228871	-3.37399
K05801	-2.32415	1.19789	-4.18459	4.96869e-05	0.000246023	-4.05709
K07659	-2.31819	-0.912605	-4.05644	8.65965e-05	0.000390843	-3.92537
K02419	-2.31668	0.539145	-3.40727	0.000861007	0.00256384	-3.3324
K05515	-2.31445	5.70606	-5.16747	6.94425e-07	6.37983e-06	-4.96292
K01187	2.31445	10.5033	10.2859	3.70793e-17	5.31573e-15	8.42178
K08156	-2.31386	2.94522	-3.8464	0.000176775	0.000709477	-3.75009
K02245	2.31035	-1.21134	5.22414	5.27233e-07	5.09746e-06	5.01613
K03719	-2.30422	3.91497	-4.19111	4.55504e-05	0.00022787	-4.07736
K03308	-2.30204	3.33475	-4.39655	1.9647e-05	0.000110052	-4.26887
K03563	-2.29802	-1.46961	-4.99747	1.86694e-06	1.44474e-05	-4.76732
K02230	-2.29547	4.78564	-4.06413	7.90656e-05	0.000365585	-3.94721
K02243	2.2913	1.48545	3.71966	0.000286058	0.00105825	3.62761
K00348	-2.28992	2.79797	-3.86204	0.000168866	0.000681971	-3.76155
K03523	-2.28858	3.22616	-3.96356	0.000130693	0.000548375	-3.82515
K12960	-2.28737	4.54689	-5.10617	8.74128e-07	7.77293e-06	-4.91804
K00602	-2.2849	5.918	-6.04809	1.77805e-08	2.84855e-07	-5.63232
K00133	-2.28408	6.47935	-6.2508	3.71438e-09	7.42302e-08	-5.89644
K14445	-2.28314	4.31559	-4.53935	1.11397e-05	6.67522e-05	-4.39378
K02244	2.28142	0.687128	4.15631	5.35912e-05	0.00026234	4.03939
K05813	-2.27938	0.705483	-4.05583	8.52892e-05	0.000386293	-3.92903
K00611	-2.27652	8.45177	-5.80114	5.155e-08	7.26761e-07	-5.44588
K03787	-2.27402	1.74388	-3.99738	0.000105527	0.000461248	-3.87752
K07317	-2.27347	0.12594	-3.95521	0.000122253	0.000520282	-3.84156
K06215	-2.27295	6.14732	-5.14355	9.26001e-07	8.19659e-06	-4.90675
K10795	-2.27258	0.735905	-3.44573	0.000743429	0.00229116	-3.37304
K00033	2.26677	9.15196	8.25409	1.9455e-12	8.02417e-11	7.03834
K03637	-2.26641	0.564216	-4.16777	5.89827e-05	0.000285488	-4.01684
K05350	-2.26565	1.08607	-3.69579	0.000323617	0.00117421	-3.59562
K09773	2.26353	6.42171	4.6514	7.69327e-06	4.81078e-05	4.47355
K02445	-2.26032	3.4771	-3.63259	0.000381738	0.00133815	-3.5524
K01249	2.25592	0.107298	3.55447	0.000494793	0.00164662	3.48356
K01223	2.25258	5.11206	3.58997	0.00060611	0.00194045	3.42887
K00773	-2.24977	5.87459	-5.67296	9.1763e-08	1.17803e-06	-5.34232
K12373	-2.24976	5.57239	-4.87738	2.5508e-06	1.89091e-05	-4.70403
K07584	-2.24889	3.73744	-3.36353	0.000994535	0.00287747	-3.29207
K00844	-2.24521	0.0727237	-3.98236	0.000108071	0.000468669	-3.87172
K01179	2.24417	4.37577	4.24315	3.60099e-05	0.000187145	4.13169
K01897	-2.24182	7.91222	-6.19423	1.01726e-08	1.72979e-07	-5.72783
K00786	-2.2415	4.98779	-4.15993	5.07988e-05	0.000250568	-4.05192
K06969	-2.2397	3.46356	-4.42856	1.77556e-05	0.000100788	-4.29139
K11749	2.23968	8.86815	8.36394	2.31444e-14	1.53234e-12	7.63183
K00353	-2.23875	0.377986	-4.48259	1.55438e-05	8.98111e-05	-4.32084
K06182	-2.23874	-0.731431	-4.18508	7.53719e-05	0.000351645	-3.95866
K07799	-2.23858	0.0493515	-4.11504	6.70297e-05	0.000317694	-3.98659
K12295	-2.2385	-0.771964	-3.46834	0.000709558	0.00220253	-3.38586
K00831	-2.23831	7.43719	-5.03206	1.57745e-06	1.28753e-05	-4.80117
K00620	-2.23742	1.94139	-3.09176	0.00237565	0.0057637	-3.03875
K03614	-2.23537	2.17686	-3.99744	9.91769e-05	0.000437439	-3.8926
K12950	-2.23467	2.40211	-3.58555	0.000443494	0.00150959	-3.51275
K02481	-2.23409	3.48906	-3.65135	0.000359039	0.00127472	-3.56849
K07007	-2.23359	3.75452	-4.27773	3.36533e-05	0.000177034	-4.14722
K07214	-2.23209	-0.114982	-3.84975	0.000183135	0.000730234	-3.74121
K00991	-2.23178	3.50589	-4.03114	9.63821e-05	0.000427055	-3.89952
K02429	-2.22957	4.65155	-4.46773	1.45714e-05	8.50801e-05	-4.33507
K07705	-2.22954	-0.108553	-4.42574	2.10963e-05	0.000116676	-4.25296
K01790	-2.22793	4.11302	-4.37235	2.17054e-05	0.000119704	-4.24658
K00284	-2.22471	1.62164	-3.54083	0.000525078	0.00172959	-3.46763
K03289	-2.22382	1.66129	-3.87186	0.000163493	0.000664428	-3.76962
K01006	-2.22017	7.82375	-6.93031	1.57921e-10	4.37328e-09	-6.39752
K02500	2.21916	-1.27931	3.87987	0.000170349	0.000686531	3.75936
K03484	2.2181	1.76996	3.6263	0.000407309	0.00141897	3.5353
K03564	-2.21683	3.45341	-4.14968	5.47759e-05	0.000267127	-4.03425
K01482	-2.21334	-0.724882	-4.70112	6.10863e-06	3.97369e-05	-4.52259
K13755	2.21266	1.91591	4.08861	6.45424e-05	0.000307787	3.99556
K06211	-2.21009	0.633868	-3.4126	0.000892008	0.0026299	-3.32254
K04654	-2.20676	0.706456	-3.83996	0.000188422	0.000748477	-3.73405
K00800	-2.2041	4.62239	-5.012	2.22905e-06	1.67757e-05	-4.73147
K01777	-2.20402	0.959112	-3.3217	0.00111925	0.00316427	-3.2587
K02117	-2.20328	7.04385	-4.9822	1.8292e-06	1.43269e-05	-4.77143
K07450	2.20274	2.67368	3.59235	0.000460281	0.00155716	3.50287
K01159	-2.20163	3.39299	-4.02911	8.70675e-05	0.000392036	-3.92406
K06959	-2.20077	4.84489	-4.20415	4.52447e-05	0.00022722	-4.07892
K05919	-2.2005	5.52596	-4.20599	4.78157e-05	0.000237669	-4.06605
K09767	-2.20011	-0.0176621	-4.49122	1.49351e-05	8.69422e-05	-4.32964
K12267	-2.19944	3.81331	-3.93777	0.000132042	0.000552242	-3.82262
K01284	-2.19942	4.77097	-3.843	0.000174953	0.000704355	-3.75268
K00767	-2.19804	3.9332	-4.19344	4.89577e-05	0.000242722	-4.06055
K01417	-2.19449	6.58744	-5.38456	3.80785e-07	3.93681e-06	-5.07832
K01665	-2.1941	0.721384	-4.14965	6.02098e-05	0.00028998	-4.01199
K11358	-2.19162	1.69599	-3.32421	0.00116663	0.00326808	-3.24692
K08301	-2.19009	6.9651	-5.31646	3.91657e-07	4.01707e-06	-5.07297
K03704	-2.18953	7.05783	-6.73212	3.14857e-10	7.87548e-09	-6.29128
K03183	-2.18937	3.96558	-4.53122	1.13313e-05	6.77952e-05	-4.39007
K01746	-2.18544	1.84771	-3.77273	0.00023521	0.000900892	-3.67785
K01953	2.18519	8.65819	7.01449	1.10214e-10	3.31239e-09	6.45223
K01155	-2.18445	4.70329	-4.68657	5.36041e-06	3.56472e-05	-4.55016
K14136	-2.18311	-0.115264	-3.97881	0.000117306	0.000501982	-3.85169
K03800	-2.17917	4.60912	-3.83767	0.0001778	0.000712119	-3.74863
K01572	-2.17559	1.46474	-3.53755	0.000545594	0.00178107	-3.45731
K07050	-2.17394	-0.639202	-4.02307	0.000102618	0.000450568	-3.88432
K06381	-2.17254	2.8729	-4.03015	8.71641e-05	0.000392036	-3.9238
K03090	-2.17187	1.00403	-3.91697	0.000141462	0.000584701	-3.8056
K03855	-2.17178	-1.14928	-4.40523	2.41687e-05	0.000131789	-4.22243
K00824	-2.17145	-0.38233	-4.65736	8.40338e-06	5.17963e-05	-4.45464
K00208	-2.16954	5.02185	-4.52864	1.34849e-05	7.93337e-05	-4.35209
K12510	-2.1694	-1.33588	-5.26949	1.00015e-06	8.67464e-06	-4.89161
K01512	2.16877	0.0825921	4.55381	9.88251e-06	5.97159e-05	4.41973
K02527	-2.16374	2.81037	-3.78602	0.000215221	0.000836085	-3.70045
K00979	-2.16312	1.90461	-3.7882	0.000223038	0.000858706	-3.69138
K03571	2.16272	3.42721	3.80091	0.000211014	0.000823867	3.70545
K01805	-2.16183	0.249339	-3.67212	0.000352183	0.00125845	-3.57354
K04773	-2.16125	5.46728	-4.58126	9.20845e-06	5.6119e-05	-4.43497
K01500	-2.15833	1.30343	-4.00019	0.000107653	0.00046738	-3.87266
K01152	-2.153	0.365421	-3.25832	0.00138828	0.00374429	-3.19708
K02433	2.15134	9.74545	9.79086	1.44078e-16	1.55164e-14	8.26131
K08961	-2.14761	-0.781045	-3.93861	0.000137099	0.000570313	-3.81334
K01740	-2.14642	2.8242	-4.05048	8.01667e-05	0.000368691	-3.9439
K07271	-2.14615	3.30463	-4.13092	5.67282e-05	0.000275608	-4.02602
K01623	-2.14574	2.67035	-3.20944	0.0016699	0.00436808	-3.14341
K00244	2.14484	7.73743	5.93697	6.22381e-08	8.55663e-07	5.41225
K03722	2.14243	7.52781	6.25856	7.06663e-09	1.28626e-07	5.78933
K01451	-2.14156	4.06611	-4.34158	2.53352e-05	0.000137244	-4.21179
K03499	-2.141	5.02548	-4.2396	3.84148e-05	0.000198314	-4.11681
K00912	-2.14061	2.95063	-4.0216	9.03443e-05	0.000403996	-3.91516
K11996	-2.1358	3.74771	-4.1104	6.17242e-05	0.000296536	-4.00612
K00174	-2.13226	6.17131	-4.79564	3.69032e-06	2.60134e-05	-4.6281
K06155	-2.1279	0.457518	-3.31641	0.00116445	0.00326449	-3.24745
K04067	-2.12568	0.652305	-3.97889	0.000106936	0.000465309	-3.87429
K00784	2.12508	8.1626	7.91039	8.02094e-13	3.53377e-11	7.1608
K00606	-2.12471	1.49085	-3.79847	0.000210614	0.000823136	-3.70593
K07076	2.12322	-0.605234	3.55731	0.000492526	0.00164048	3.48479
K01848	-2.12159	3.30518	-3.40772	0.000839725	0.00251144	-3.33936
K07112	-2.12107	3.47031	-3.34495	0.00101889	0.00292393	-3.28526
K02246	2.11882	-0.61589	4.32618	2.6679e-05	0.00014346	4.20011
K04086	2.11847	1.45455	2.6167	0.00964019	0.0173531	2.58848
K00721	-2.11532	5.12975	-4.64993	7.4188e-06	4.68448e-05	-4.48131
K03773	-2.11411	4.67821	-3.85777	0.000162433	0.000660811	-3.77125
K04061	-2.11227	-1.6841	-4.4309	2.01015e-05	0.000111836	-4.26376
K13889	-2.11198	-1.23938	-4.14578	6.74105e-05	0.000319109	-3.98525
K00677	-2.1096	4.77754	-3.91277	0.000146763	0.000605321	-3.79648
K03088	-2.10792	6.54743	-5.12286	8.03189e-07	7.27561e-06	-4.93459
K08676	-2.1059	3.97166	-3.64453	0.000357472	0.00127149	-3.56964
K04656	-2.10231	1.73558	-3.44565	0.000747358	0.00229961	-3.37159
K03525	-2.10192	2.9773	-4.10408	6.24215e-05	0.000299145	-4.00346
K05339	-2.10104	1.68399	-3.50706	0.000604829	0.00193795	-3.42944
K05895	-2.10101	0.270044	-4.20287	4.54931e-05	0.00022787	-4.07765
K03488	2.10078	3.25944	3.07865	0.00251856	0.00601259	3.0211
K07704	-2.09996	-0.416104	-4.66399	8.80143e-06	5.39923e-05	-4.4447
K08289	-2.09949	2.25282	-3.96332	0.000116528	0.000499758	-3.85332
K01619	-2.0993	5.61053	-4.4131	1.97665e-05	0.000110425	-4.26751
K01676	-2.09885	4.38972	-3.62362	0.000407319	0.00141897	-3.5353
K02236	2.09729	-0.944744	4.51079	1.24555e-05	7.38376e-05	4.36946
K02652	-2.09539	2.1932	-4.1073	6.52477e-05	0.000310387	-3.99298
K03426	-2.09531	1.93913	-3.63246	0.000379013	0.0013298	-3.55428
K07107	-2.09524	3.00603	-3.95839	0.000121643	0.000518254	-3.84279
K08681	-2.09446	3.60897	-3.97343	0.000107553	0.00046738	-3.87289
K03803	-2.09427	0.0286084	-4.2935	3.39e-05	0.000177849	-4.14555
K00257	-2.09301	6.68304	-5.47148	1.57644e-07	1.86337e-06	-5.2434
K00054	2.09281	7.71731	5.57927	1.44856e-07	1.73335e-06	5.25898
K00985	2.08822	2.57334	3.43845	0.000805718	0.00244044	3.35082
K08303	-2.08793	6.02806	-4.97459	1.69598e-06	1.35294e-05	-4.78664
K07267	-2.08765	-0.851983	-3.79897	0.000235838	0.000901721	-3.67717
K02014	-2.08678	9.21259	-6.59231	1.04835e-09	2.36306e-08	-6.10187
K01468	-2.0863	2.57525	-3.31838	0.0011337	0.00319894	-3.25506
K10006	-2.086	0.888679	-3.60649	0.000448569	0.00152419	-3.50973
K03783	-2.08516	3.77288	-3.75544	0.000239822	0.000913095	-3.67289
K14059	2.08353	4.34616	3.56384	0.000467495	0.00157297	3.49872
K12524	-2.0832	2.08893	-3.23448	0.00155167	0.00411478	-3.16484
K01466	-2.08181	0.412224	-3.43223	0.000814575	0.0024615	-3.34779
K02049	-2.0808	4.91162	-4.93588	2.08054e-06	1.58162e-05	-4.74544
K03769	-2.07913	0.750852	-3.50311	0.000621037	0.00197681	-3.42226
K01039	-2.07613	1.21591	-3.33736	0.0010642	0.00302931	-3.27298
K03710	2.0741	7.01285	6.17947	6.87793e-09	1.25782e-07	5.79388
K01755	-2.07261	3.85672	-3.92133	0.000128849	0.000543579	-3.82865
K03151	2.07248	8.87129	7.64348	8.6865e-12	3.23823e-10	6.82674
K03451	-2.06966	-0.18769	-3.58497	0.000498064	0.00165467	-3.4818
K03405	-2.0694	0.882486	-3.35946	0.00100079	0.00288482	-3.2903
K00812	-2.06855	4.73071	-4.06279	7.2738e-05	0.000341825	-3.96715
K05606	-2.06835	3.48168	-3.75179	0.000239991	0.000913095	-3.67271
K03310	-2.06779	5.48026	-4.69837	5.39092e-06	3.57887e-05	-4.54897
K01712	-2.06727	4.82918	-3.66342	0.000345104	0.00124231	-3.57885
K01802	-2.06549	6.94833	-5.25056	4.58433e-07	4.54564e-06	-5.04294
K13002	-2.06487	-0.520491	-4.0237	9.59673e-05	0.000425704	-3.90057
K09949	-2.06462	0.618257	-3.6208	0.00043845	0.00149637	-3.51579
K13929	-2.06348	-0.646698	-4.69938	7.45137e-06	4.69739e-05	-4.48037
K06177	-2.06248	0.281549	-3.62928	0.000407722	0.00141897	-3.53503
K00627	-2.06228	4.13572	-3.46281	0.000716773	0.00222314	-3.38308
K08722	-2.05656	0.917154	-3.49873	0.000628595	0.00199269	-3.41897
K11921	-2.05591	4.36976	-3.99931	9.97767e-05	0.000439584	-3.89113
K00158	2.05529	8.40676	3.37086	0.00159668	0.00421153	3.15651
K00765	2.05443	-0.925985	3.39899	0.000873981	0.00258856	3.32824
K09825	-2.0544	4.79095	-4.39075	1.93217e-05	0.000108565	-4.27259
K01002	2.05329	8.39076	7.79328	4.80824e-12	1.88298e-10	6.91113
K12143	-2.04761	-0.711393	-4.16195	6.30932e-05	0.00030199	-4.00093
K01129	-2.04671	4.6769	-4.45699	1.5422e-05	8.92404e-05	-4.32257
K01739	2.04659	-1.79169	3.97994	0.00010463	0.000457845	3.8796
K00564	2.0456	5.09954	4.42669	1.75483e-05	9.99044e-05	4.294
K03493	-2.04438	0.381138	-2.99452	0.00334662	0.00754353	-2.93396
K00895	-2.04285	6.42675	-4.40019	1.9477e-05	0.00010928	-4.2708
K02549	-2.04265	1.48905	-3.44909	0.00075067	0.00230797	-3.37037
K00459	-2.03825	1.5687	-3.37374	0.000944727	0.00276359	-3.30649
K01792	2.03783	-1.24986	3.29806	0.00124176	0.00341925	3.22911
K01726	-2.03769	5.41002	-4.42454	1.70518e-05	9.73635e-05	-4.30036
K03559	-2.03757	2.3108	-3.93245	0.000129133	0.000543805	-3.82811
K07029	2.03114	9.04074	7.70582	1.98024e-12	8.08145e-11	7.03587
K08963	-2.02995	3.22009	-4.01639	8.93228e-05	0.00040004	-3.9179
K00074	-2.02792	4.97544	-3.64111	0.000367563	0.00129549	-3.56234
K00674	-2.02712	2.57623	-3.27862	0.00131949	0.00358741	-3.21171
K03763	2.02594	9.73382	8.81854	2.33191e-14	1.53234e-12	7.63086
K02786	2.02397	-0.0433545	3.1723	0.0018069	0.00463465	3.12026
K09803	-2.01869	-0.0214652	-3.41982	0.000869528	0.00257887	-3.32966
K00532	-2.0166	5.94377	-4.20237	4.32331e-05	0.000219391	-4.08949
K02012	-2.01612	4.39484	-4.2539	3.45935e-05	0.000180268	-4.14091
K00882	2.01454	8.05428	6.01527	2.16529e-08	3.33129e-07	5.59825
K11928	-2.01314	1.11899	-3.65803	0.000356374	0.00126991	-3.57045
K13530	-2.01252	-1.12352	-4.09648	7.99983e-05	0.000368691	-3.94441
K02217	-2.01226	8.13407	-4.67314	6.89537e-06	4.39693e-05	-4.49689
K00113	-2.01071	2.07197	-3.16292	0.00188437	0.00478122	-3.10788
K00613	-2.00997	0.890846	-2.7378	0.00723465	0.0138103	-2.68585
K01514	2.00957	-2.06646	3.93462	0.000135859	0.000566371	3.81559
K01902	-2.00913	4.724	-3.70678	0.000282423	0.0010478	-3.63091
K07053	-2.00875	1.42279	-3.62022	0.000432563	0.00148411	-3.51938
K06287	-2.00609	2.64499	-3.51661	0.000580866	0.00187356	-3.44039
K02495	-2.00511	5.68547	-4.9895	1.50993e-06	1.23763e-05	-4.80992
K00823	-2.00459	-0.617539	-3.3334	0.00111978	0.00316427	-3.25856
K02029	2.0034	8.12118	8.00875	3.11695e-12	1.25879e-10	6.97235
K00998	-2.00122	2.65623	-3.48572	0.0006495	0.00204392	-3.41005
K07391	-2.00117	4.19981	-3.70536	0.000297461	0.0010921	-3.6175
K00640	-1.99837	3.08177	-3.64326	0.000366757	0.00129383	-3.56292
K01579	-1.99815	0.979631	-3.33705	0.00110392	0.00312858	-3.26261
K02050	-1.99789	4.48778	-3.78351	0.000207393	0.000811366	-3.70984
K00989	-1.99727	4.1792	-3.93981	0.000117898	0.00050396	-3.85046
K12942	-1.99681	-0.0111828	-3.87622	0.000167849	0.000679281	-3.76306
K00128	-1.9968	5.40057	-4.06693	6.96617e-05	0.000328163	-3.97744
K02587	-1.99636	0.99753	-3.31666	0.00115168	0.00323708	-3.25059
K04744	-1.99487	2.13053	-3.61629	0.000417441	0.0014489	-3.5288
K12682	-1.99302	2.23724	-3.53992	0.000527977	0.00173472	-3.46615
K02426	-1.98749	0.889027	-3.52638	0.000568905	0.0018411	-3.44602
K00826	-1.98744	5.88206	-4.52386	1.58885e-05	9.16662e-05	-4.316
K08138	-1.98697	-1.31905	-3.86661	0.000179556	0.00071841	-3.74617
K01950	-1.98534	5.58853	-4.33727	2.43533e-05	0.000132609	-4.22071
K06967	1.98478	5.36009	4.3766	2.22138e-05	0.000122334	4.24139
K09777	-1.98423	0.435849	-3.87709	0.000166085	0.000674099	-3.7657
K01858	-1.98295	3.39555	-3.47022	0.000651358	0.00204811	-3.40927
K10041	1.98294	5.9408	4.58846	9.08261e-06	5.55414e-05	4.43793
K03503	-1.98272	-1.06477	-4.1625	6.05601e-05	0.000291304	-4.01062
K00764	-1.98116	5.39034	-4.67024	1.13853e-05	6.79956e-05	-4.38904
K00358	-1.97899	1.35498	-3.46527	0.000691592	0.00215193	-3.39289
K04027	-1.97835	-0.345018	-4.01165	0.000127707	0.000540523	-3.83084
K05603	1.97617	-1.57745	3.03088	0.00288825	0.00668521	2.97939
K03149	-1.97507	2.67017	-3.64062	0.000428781	0.00147505	-3.52171
K01424	-1.97303	5.93609	-4.48737	1.77934e-05	0.000100856	-4.29092
K10834	-1.97254	2.66337	-3.10964	0.00224736	0.00550793	-3.05543
K00356	-1.97182	1.11798	-3.46862	0.000756054	0.00232084	-3.3684
K06188	-1.96864	2.48298	-2.96695	0.00346773	0.00777582	-2.92291
K06603	-1.96787	1.05256	-2.71633	0.00740357	0.014098	-2.67812
K01812	-1.96585	2.17903	-3.16333	0.00190278	0.00482477	-3.105
K06306	-1.96324	-0.688404	-3.8039	0.000213301	0.00083029	-3.70272
K00150	-1.96205	-1.74223	-4.10346	8.20551e-05	0.000375151	-3.93832
K01256	1.95636	9.54765	8.3458	1.14837e-13	6.36035e-12	7.42261
K00239	-1.95519	7.81903	-4.9697	1.84583e-06	1.43989e-05	-4.76961
K00343	-1.94959	4.2656	-3.49401	0.000624973	0.0019834	-3.42054
K12137	-1.9491	-0.724055	-3.75812	0.00027486	0.00102563	-3.63791
K12962	-1.94617	-1.51638	-4.29852	3.60065e-05	0.000187145	-4.13172
K02837	1.94451	8.83135	6.84859	1.88531e-10	5.07592e-09	6.3704
K00796	1.93831	6.84814	5.07729	8.51249e-07	7.63957e-06	4.92324
K12138	-1.93811	-1.20741	-4.13475	6.20363e-05	0.000297667	-4.00493
K03711	-1.93508	4.82412	-4.35152	2.52973e-05	0.000137244	-4.21213
K00313	-1.93504	1.84955	-3.21003	0.00167895	0.00438041	-3.14183
K00536	1.93355	-1.35538	3.50056	0.000595132	0.00191054	3.43382
K14743	1.93352	1.64945	3.23755	0.00144459	0.0038759	3.18559
K04758	-1.92977	1.36637	-3.55289	0.000520389	0.00171706	-3.47004
K03095	1.92881	-0.31957	3.57263	0.000454742	0.00154111	3.50609
K06017	-1.92747	-1.01987	-3.97299	0.000151567	0.000621824	-3.78849
K12506	-1.92642	0.626736	-3.73521	0.000278632	0.00103473	-3.6344
K09761	-1.92626	4.10693	-3.79977	0.000203717	0.000799402	-3.71436
K06218	-1.92477	-0.104363	-3.95372	0.00012513	0.000530999	-3.83585
K09124	-1.92389	1.44754	-3.01419	0.00307764	0.00704786	-2.95987
K01611	-1.92311	1.81658	-3.41495	0.000817672	0.00246524	-3.34674
K02795	1.92307	10.5494	7.70298	7.27079e-13	3.2401e-11	7.17424
K02669	-1.92035	-0.293935	-3.81413	0.000214716	0.00083496	-3.70104
K02231	-1.91873	-0.718393	-4.23418	4.33916e-05	0.000219907	-4.08864
K07305	1.91859	2.33774	3.01312	0.00308369	0.00705402	2.95927
K05823	1.91824	0.467876	3.16762	0.00187171	0.00475844	3.10987
K07011	-1.91822	4.97726	-3.65149	0.000353688	0.00126266	-3.57243
K03924	-1.91626	5.09999	-4.22165	3.76497e-05	0.000195144	-4.12145
K01818	-1.91523	1.43694	-3.08436	0.0024598	0.00591269	-3.02824
K02301	1.91407	-1.79326	3.78418	0.000218421	0.000845543	3.6967
K02434	1.91362	10.7431	9.49149	5.69426e-16	4.79927e-14	8.09569
K10796	-1.9135	0.0441222	-3.22398	0.0016015	0.00422094	-3.15563
K02773	1.91333	5.88735	3.77004	0.000238757	0.000911083	3.67403
K03154	-1.91099	1.04307	-3.03882	0.00294045	0.00679794	-2.9739
K03436	1.91069	8.32734	4.93126	3.23287e-06	2.31679e-05	4.65544
K02826	1.91033	-1.90058	3.34769	0.00103402	0.00296297	3.2811
K01839	-1.90931	1.70918	-3.48112	0.000642944	0.00202823	-3.41282
K07979	1.90911	4.32864	3.51685	0.00055062	0.00179241	3.45484
K00656	-1.9086	11.5987	-6.18829	3.53386e-09	7.09885e-08	-5.90465
K00969	1.90834	7.91713	6.60813	1.75565e-09	3.78148e-08	6.01894
K02283	-1.90758	1.99265	-3.29151	0.00124716	0.00342439	-3.22787
K00261	-1.90677	-0.964597	-4.24162	4.52129e-05	0.00022722	-4.07909
K07473	1.90607	6.56122	5.07085	1.15233e-06	9.77859e-06	4.86366
K01956	1.9052	9.00365	7.25448	4.63843e-11	1.5129e-09	6.5821
K01795	-1.90401	0.411404	-3.18741	0.00183517	0.00469014	-3.11569
K10036	-1.9038	1.9057	-3.28369	0.00129257	0.00352164	-3.21762
K01176	-1.89671	5.93432	-4.06769	7.37152e-05	0.000345997	-3.96396
K09458	-1.8958	7.41303	-4.75382	4.3668e-06	3.02864e-05	-4.59311
K00850	1.89524	12.3468	8.26303	3.68892e-13	1.76567e-11	7.26651
K03617	-1.88917	0.887264	-3.56756	0.000488836	0.00163358	-3.4868
K02119	-1.888	3.91875	-3.53418	0.000541135	0.00177201	-3.45952
K00841	1.88785	7.48323	4.55784	1.48429e-05	8.6535e-05	4.33101
K00048	-1.88669	2.16079	-2.88154	0.00454549	0.00956725	-2.83759
K00884	1.88435	1.18722	3.1094	0.00225109	0.00551326	3.05494
K03118	-1.88325	1.00142	-3.15577	0.00202385	0.00506225	-3.08671
K01679	-1.88132	7.21212	-3.99267	0.000131418	0.000550223	-3.82379
K07098	-1.88006	2.54031	-3.59411	0.00042983	0.00147735	-3.52106
K13990	-1.87739	3.15943	-2.96535	0.00352428	0.00787075	-2.91787
K03195	-1.87642	-1.03537	-3.74153	0.00027376	0.0010235	-3.63894
K08281	-1.87629	0.435022	-3.05875	0.00269687	0.00632151	-3.00033
K07670	1.87145	4.94254	3.6529	0.000339557	0.00122576	3.58309
K01658	-1.87106	0.00497367	-3.66593	0.000359735	0.00127602	-3.56799
K01885	-1.86941	7.71126	-5.84045	2.61145e-08	3.92427e-07	-5.56567
K06020	-1.86886	4.01157	-3.6414	0.000418402	0.00145052	-3.5282
K01101	1.86583	6.42504	4.09273	8.14806e-05	0.000372964	3.94
K01635	1.86372	6.02401	3.80304	0.000191045	0.000756569	3.73057
K01770	-1.86211	2.3467	-3.00473	0.00323182	0.00734884	-2.94478
K11475	-1.86117	-0.870566	-3.83758	0.000192933	0.00076249	-3.72809
K01495	1.86059	5.27223	4.99577	1.78448e-06	1.40619e-05	4.77641
K00919	-1.8583	3.63343	-3.55218	0.00050265	0.00166847	-3.47934
K07603	-1.85437	-1.39784	-3.75234	0.000269982	0.0010123	-3.64252
K03628	-1.853	7.54338	-5.0779	9.69868e-07	8.46887e-06	-4.89766
K01847	-1.85275	5.09575	-3.77873	0.000219445	0.000848242	-3.69551
K02121	-1.85178	1.37737	-3.29212	0.00126485	0.00346029	-3.22384
K01051	-1.8489	-1.42095	-3.74956	0.00027432	0.0010246	-3.63842
K07273	1.84836	9.72116	6.86845	1.40203e-10	4.05647e-09	6.41567
K01318	1.84744	-2.55932	4.87323	2.76346e-06	2.01769e-05	4.68766
K00432	-1.84692	6.39433	-4.28874	3.11836e-05	0.000165389	-4.16465
K03319	1.84527	2.61473	2.6546	0.00922382	0.0167498	2.60364
K13020	-1.84425	1.21724	-2.93878	0.00383751	0.0084247	-2.89122
K03431	1.84254	10.2689	9.59382	2.08244e-17	3.22944e-15	8.4891
K11473	-1.84113	3.4324	-3.19284	0.00170259	0.00442422	-3.13773
K14052	1.8406	-1.79379	3.25423	0.00144343	0.00387548	3.18582
K13867	1.84056	1.21063	3.18499	0.00186083	0.00474322	3.11159
K06168	-1.84054	5.58227	-4.33982	2.3796e-05	0.000130123	-4.22593
K10008	-1.83884	2.68586	-3.06454	0.0025802	0.00612205	-3.01377
K00668	1.83652	-2.64803	5.3453	3.62968e-07	3.78286e-06	5.08742
K03698	1.8356	5.44014	3.68354	0.000334375	0.0012093	3.5871
K07718	-1.83191	-0.558588	-3.24073	0.00170093	0.00442288	-3.13802
K01610	-1.8314	11.4246	-6.44749	7.61755e-09	1.36098e-07	-5.77671
K04024	-1.82867	-0.162177	-3.70681	0.000302506	0.00110747	-3.61314
K14161	1.82722	-1.30574	3.19184	0.00173165	0.00448471	3.13277
K00426	-1.82586	7.44585	-4.01069	0.000108373	0.000469361	-3.87104
K00972	-1.82575	0.0209073	-2.65429	0.0088947	0.0162696	-2.61608
K01744	-1.8256	6.1963	-4.01086	9.21786e-05	0.00041125	-3.91031
K01081	-1.82517	7.71792	-4.83161	5.19691e-06	3.47987e-05	-4.55668
K01584	1.82282	-2.68651	4.17813	5.21152e-05	0.00025576	4.04593
K01095	-1.82227	0.493918	-3.66345	0.000344435	0.00124106	-3.57936
K00262	-1.8207	7.8963	-4.72879	4.99657e-06	3.36384e-05	-4.56493
K00425	-1.82026	7.73571	-4.58288	1.6467e-05	9.44418e-05	-4.30809
K07636	-1.81966	7.44203	-4.10375	8.1218e-05	0.000372201	-3.94078
K01686	-1.81954	1.94745	-2.55657	0.0117144	0.0203479	-2.52063
K12141	-1.81911	-0.808621	-3.53005	0.000637822	0.00201512	-3.415
K01596	-1.81871	1.03477	-2.49107	0.0139352	0.0234287	-2.45893
K07454	-1.81828	-1.02836	-3.15193	0.00201398	0.00504406	-3.08816
K07088	-1.81783	4.51848	-3.4549	0.000704864	0.00219147	-3.38768
K08981	-1.81735	0.429737	-3.38744	0.000891235	0.00262962	-3.32279
K14170	-1.81624	-0.443463	-3.69916	0.000335607	0.00121263	-3.58614
K03453	-1.81026	1.17943	-3.16834	0.00196213	0.00493972	-3.09591
K01183	1.80888	-1.50572	3.30393	0.00122147	0.00337581	3.23382
K01846	-1.80811	1.83789	-2.76961	0.00630645	0.0124261	-2.73141
K02304	-1.8081	-0.935855	-4.1637	6.94914e-05	0.00032788	-3.97802
K04092	-1.80808	1.05199	-3.05653	0.00276264	0.0064445	-2.99298
K00024	-1.80537	7.37864	-4.62858	7.51938e-06	4.72828e-05	-4.47843
K07661	-1.80353	0.988261	-2.647	0.00901697	0.0164203	-2.61141
K05373	-1.80297	1.40146	-2.99106	0.00344229	0.00772772	-2.92521
K02234	-1.80221	-0.485276	-3.66516	0.000358015	0.00127225	-3.56924
K13017	-1.80215	-1.54087	-3.55378	0.000546218	0.00178107	-3.457
K02051	-1.8002	5.77747	-4.14936	5.11739e-05	0.000252098	-4.0502
K01834	1.79928	12.0183	11.3903	3.53962e-21	4.57437e-18	9.44543
K02421	-1.79906	-1.65642	-4.0866	7.57501e-05	0.000352561	-3.95746
K07461	1.79819	3.75981	3.06946	0.00254563	0.0060623	3.01786
K03638	-1.798	0.107848	-3.07823	0.00256821	0.0061021	-3.01519
K06866	1.79509	-2.4581	3.64972	0.000372779	0.00131149	3.55864
K00648	-1.79316	7.41708	-4.73442	4.52643e-06	3.11704e-05	-4.58562
K01338	-1.792	7.46139	-4.97566	1.77478e-06	1.40139e-05	-4.77751
K08770	1.79122	-0.254826	3.24411	0.00140686	0.00379041	3.19324
K09181	1.78853	-2.28368	3.88858	0.000153165	0.000627054	3.78588
K01771	-1.78608	0.855556	-3.11367	0.0022475	0.00550793	-3.05541
K13428	-1.78184	-1.11186	-3.00918	0.00325211	0.00738199	-2.94285
K06330	1.78175	-2.58792	4.14787	5.88968e-05	0.000285428	4.01719
K03327	-1.78009	5.65229	-3.84476	0.000168442	0.000680971	-3.76217
K01639	-1.7796	4.64158	-2.91899	0.0042848	0.00915142	-2.8564
K08168	-1.77898	3.12855	-2.79332	0.00581919	0.0116294	-2.7578
K03640	-1.77606	1.88008	-2.95012	0.00371194	0.00823295	-2.90166
K10805	1.77532	-0.895857	2.7227	0.00721742	0.0137842	2.68664
K10038	1.77454	-2.63574	4.14646	6.01421e-05	0.00028998	4.01225
K01958	-1.77205	3.8684	-3.31949	0.00110251	0.00312688	-3.26297
K03593	-1.77063	4.47141	-3.55352	0.000511392	0.00169314	-3.47472
K00926	-1.77055	8.34716	-4.66918	7.5796e-06	4.75322e-05	-4.47673
K01534	-1.76738	6.46342	-4.22714	3.86786e-05	0.00019908	-4.11523
K02536	-1.76337	5.03329	-4.10889	5.95633e-05	0.00028758	-4.01453
K07773	1.76214	-2.62737	4.07987	7.63517e-05	0.000354935	3.95557
K00657	-1.76145	0.59399	-2.87652	0.00467927	0.00976401	-2.82832
K00280	1.76023	-1.54503	3.0933	0.00235389	0.00572166	3.04152
K00992	-1.75968	-0.392811	-2.9412	0.00382024	0.0083963	-2.89264
K07009	1.75957	5.85615	3.84958	0.000188921	0.000749689	3.73339
K11261	-1.75919	-0.177679	-3.83239	0.000193904	0.000765546	-3.72683
K03293	1.75688	8.07961	6.63821	6.04934e-10	1.38777e-08	6.18914
K01259	1.75499	8.09149	6.15129	1.10379e-08	1.86873e-07	5.71396
K01815	-1.7542	-0.998255	-3.40545	0.000937869	0.00275255	-3.30853
K00162	-1.75305	3.6736	-3.09406	0.00231016	0.00562946	-3.04716
K08167	1.75268	-1.65574	3.13825	0.00204693	0.0051068	3.08334
K08315	-1.75089	-0.849766	-3.62657	0.000437611	0.00149613	-3.5163
K05993	1.75015	-2.06708	3.65637	0.000362593	0.00128264	3.56591
K03271	-1.74695	0.120798	-3.42072	0.000800706	0.00242906	-3.35255
K03521	-1.74632	6.6869	-4.01342	8.93563e-05	0.00040004	-3.91781
K02843	-1.74575	-0.484739	-3.81899	0.000224858	0.000864856	-3.68932
K00008	1.74563	0.0546162	2.98907	0.00326476	0.00739713	2.94164
K01758	-1.74486	5.50819	-3.46504	0.00076383	0.00233915	-3.36558
K06409	-1.7434	1.70331	-3.15796	0.00190682	0.00483187	-3.10437
K03782	1.74328	-2.54426	3.71618	0.000293099	0.00107915	3.62132
K13787	-1.7432	1.93791	-2.87533	0.0046659	0.00974661	-2.82924
K00042	-1.74236	-1.6024	-4.25946	4.46534e-05	0.000225418	-4.08198
K01750	-1.74175	1.81346	-2.92707	0.00396944	0.0086458	-2.88058
K00020	-1.74042	-0.0189953	-3.31059	0.00119755	0.00333064	-3.23946
K01190	-1.74035	7.49831	-4.42866	1.87945e-05	0.00010591	-4.27875
K05340	1.73822	0.748011	3.06446	0.00259599	0.00614447	3.01192
K03486	1.73729	0.292636	3.42143	0.000766716	0.00234429	3.36454
K06902	-1.73653	0.561392	-2.9104	0.0042471	0.00907717	-2.8592
K00782	-1.73463	2.90478	-2.66839	0.00840886	0.0155837	-2.6352
K07183	-1.72991	3.76089	-2.98243	0.00326179	0.00739529	-2.94193
K03616	-1.7293	2.78465	-3.05001	0.00268726	0.00630278	-3.00142
K00331	-1.72876	3.61554	-2.83925	0.00511392	0.0105125	-2.79977
K02435	1.72798	6.01429	4.96078	1.71071e-06	1.3591e-05	4.7849
K00605	-1.72727	5.69938	-3.43298	0.000754835	0.00231894	-3.36885
K06872	-1.72636	1.84366	-2.95148	0.00371848	0.00824274	-2.90111
K07484	-1.72626	4.57988	-2.97207	0.00349744	0.00781983	-2.92026
K04759	-1.72504	7.29014	-4.59885	8.18248e-06	5.05151e-05	-4.46035
K01186	-1.72264	4.82116	-3.68642	0.000297429	0.0010921	-3.61753
K00939	1.72185	10.9815	9.48613	3.83907e-17	5.31573e-15	8.41771
K10005	-1.72026	2.19469	-2.84966	0.005045	0.0103874	-2.80415
K02227	-1.72016	0.495728	-3.31551	0.00117048	0.00327413	-3.24598
K01225	-1.71924	0.576696	-2.72574	0.00733512	0.0139814	-2.68123
K09138	-1.71854	-1.47787	-4.00449	0.000106248	0.000463596	-3.87586
K02823	-1.71656	3.60791	-3.40504	0.000818784	0.00246653	-3.34637
K03528	1.71519	-2.71765	4.09715	7.05327e-05	0.000331863	3.97448
K03147	-1.71449	5.11225	-3.41947	0.000764592	0.00233964	-3.3653
K00517	1.71311	-0.875757	3.00177	0.00319817	0.00728514	2.94802
K01850	-1.71271	-1.39852	-3.61366	0.000436193	0.00149261	-3.51716
K01531	1.71181	9.27425	6.46589	2.63098e-09	5.38921e-08	5.95311
K06189	-1.7104	2.48776	-2.65671	0.00872056	0.0160845	-2.62282
K02800	1.70925	1.19769	2.95999	0.0036099	0.0080342	2.91038
K01163	-1.70874	1.45312	-3.06021	0.00262186	0.00618306	-3.00891
K03664	1.70845	7.23301	4.89368	2.61351e-06	1.92269e-05	4.69907
K06036	-1.70811	-1.28485	-3.70272	0.000351755	0.00125808	-3.57386
K07404	1.70539	6.20633	4.24066	3.87171e-05	0.00019908	4.115
K01119	-1.70463	6.10635	-3.6114	0.000526006	0.00172971	-3.46715
K00161	-1.70328	4.34369	-3.05801	0.0025934	0.00614209	-3.01223
K06960	-1.70275	5.25234	-3.82346	0.000175569	0.000706099	-3.7518
K08998	1.70256	5.70115	4.13541	5.50966e-05	0.000268144	4.03288
K11070	1.70235	5.77992	4.12771	5.51227e-05	0.000268144	4.03277
K07407	-1.70183	4.63655	-3.04001	0.00276473	0.00644549	-2.99275
K03883	1.70143	-1.40636	3.14351	0.00201085	0.00503947	3.08863
K11754	1.70035	8.13872	6.16687	3.90165e-09	7.71771e-08	5.88831
K07793	-1.69855	-0.630557	-3.32842	0.001201	0.00333545	-3.23864
K06909	-1.69775	0.440698	-3.18636	0.00178705	0.00459747	-3.12351
K03589	1.69615	7.80556	6.31283	2.18855e-09	4.63662e-08	5.98316
K03313	-1.6952	4.22041	-3.11959	0.00221276	0.00544345	-3.06008
K06596	1.6926	-2.29922	4.77005	4.5906e-06	3.14448e-05	4.58268
K06833	1.69249	-1.95525	3.15606	0.0019417	0.00489785	3.09901
K09002	-1.69083	-0.75446	-3.38221	0.000991015	0.00286943	-3.29307
K03579	1.68926	-1.57251	3.03699	0.00281293	0.00653429	2.98747
K05945	-1.68761	-0.426557	-2.79277	0.00621224	0.0122632	-2.73636
K02022	-1.68736	-0.175053	-3.03621	0.00283514	0.00657801	-2.98507
K07503	-1.68476	0.976029	-2.80206	0.00597127	0.01186	-2.74935
K00805	-1.68443	4.73212	-2.97938	0.00338212	0.00760585	-2.93069
K06899	1.67962	-2.08605	4.00458	0.000103773	0.000454608	3.8816
K07238	-1.67878	0.560224	-3.05992	0.00264976	0.00622991	-3.00569
K02884	1.67868	12.3616	6.44088	7.7744e-10	1.77302e-08	6.14947
K07452	-1.67787	-0.964528	-3.65649	0.000360399	0.00127604	-3.5675
K05299	-1.67704	-1.00554	-3.55416	0.000559692	0.00181888	-3.45043
K01880	-1.67582	6.94024	-4.77029	3.66797e-06	2.59029e-05	-4.62936
K07447	1.67538	9.00823	8.4188	8.52638e-14	5.0086e-12	7.46193
K02897	-1.67373	6.84047	-3.61713	0.000391295	0.00137042	-3.54589
K01567	-1.67154	3.86198	-3.53747	0.000519757	0.00171644	-3.47036
K03629	1.67042	9.04453	7.71886	8.59515e-13	3.7442e-11	7.15131
K03647	1.66884	6.9039	4.2804	3.77573e-05	0.00019518	4.12079
K07768	-1.66775	0.571802	-2.93163	0.00422642	0.00905048	-2.86075
K01940	-1.66633	3.5886	-3.25331	0.00137822	0.0037236	-3.19917
K03470	1.66561	6.62102	5.06039	1.20299e-06	1.01171e-05	4.85515
K00690	1.66439	-0.385513	2.81625	0.00543704	0.011019	2.77993
K03304	-1.66421	-0.565461	-3.48705	0.000662631	0.00207346	-3.40459
K01992	1.66295	7.99108	7.10255	6.80993e-11	2.1292e-09	6.52478
K07003	-1.66131	3.56583	-2.77859	0.00613889	0.0121555	-2.74027
K03684	-1.66116	2.48734	-2.74316	0.00676312	0.01313	-2.70829
K02228	1.66032	-2.28142	3.25968	0.00138824	0.00374429	3.19709
K03881	1.65985	-2.07582	3.47762	0.000659649	0.00206747	3.40582
K00968	-1.65967	-1.02486	-3.25932	0.00165109	0.00432811	-3.14673
K07015	1.65784	4.14666	3.12507	0.00209801	0.00521074	3.076
K01501	-1.65767	-1.47939	-3.55794	0.000560597	0.0018203	-3.44999
K10673	1.65705	-2.68272	3.89232	0.000149337	0.000613978	3.79217
K06921	-1.65654	3.60953	-2.92528	0.00397516	0.0086534	-2.88013
K02521	-1.65549	-0.189938	-3.27274	0.00135599	0.00367377	-3.20386
K00694	1.65462	-2.13378	3.70365	0.00030831	0.00112476	3.60822
K00282	-1.65086	4.9242	-2.75119	0.00662725	0.012931	-2.71502
K11387	1.64926	-2.31715	3.37759	0.000942597	0.00276016	3.30712
K02036	1.64817	7.29398	4.22347	6.33424e-05	0.000302809	4
K03599	1.64751	-2.65894	3.77425	0.00024353	0.000922939	3.66897
K02005	-1.64667	2.81227	-2.80048	0.00579047	0.011578	-2.75942
K05934	-1.64619	0.568505	-3.11847	0.00222986	0.00547509	-3.05778
K02619	-1.64445	0.840449	-2.81259	0.00568422	0.0114185	-2.76546
K01738	-1.63814	3.22329	-3.08472	0.00240888	0.00582246	-3.03456
K03796	1.63793	-2.48211	3.555	0.000525984	0.00172971	3.46716
K03573	-1.63779	0.00109408	-2.82551	0.00548453	0.0110921	-2.77711
K11939	1.63388	0.418917	2.80006	0.00569382	0.0114319	2.76491
K01209	1.63327	-1.78061	2.82648	0.00533454	0.0108624	2.78611
K01043	-1.63141	5.53121	-3.80035	0.000217631	0.000843756	-3.69762
K11442	1.63121	-2.69635	4.04031	8.60679e-05	0.00038891	3.92684
K06078	1.63035	-2.66445	3.60258	0.000427725	0.00147404	3.52236
K00788	-1.62887	3.78827	-3.20111	0.00160661	0.00422867	-3.1547
K06923	-1.62831	-0.390639	-3.49948	0.000630222	0.00199459	-3.41826
K01541	1.62809	-1.48059	2.76727	0.0064515	0.0126645	2.72391
K04069	-1.62751	7.3038	-4.48956	1.41945e-05	8.32557e-05	-4.34083
K01005	1.62669	7.61027	4.19313	4.68021e-05	0.000233529	4.07105
K10206	-1.62397	1.60472	-3.20845	0.00164752	0.00432461	-3.14736
K06346	-1.62341	5.67994	-4.15314	5.17777e-05	0.000254749	-4.04745
K07000	-1.6227	1.75528	-2.6035	0.0101635	0.0181524	-2.57022
K00111	-1.62117	4.76226	-3.36857	0.00101509	0.0029152	-3.28631
K03072	-1.62022	3.69137	-3.18577	0.00173061	0.00448471	-3.13295
K02588	-1.62001	1.05709	-2.96165	0.00360426	0.00802626	-2.91087
K08643	1.61824	-1.19619	2.74596	0.00697477	0.0134333	2.69805
K00009	1.61819	1.15652	2.58494	0.0108093	0.0190811	2.5488
K03582	-1.61817	2.85846	-2.77128	0.00636798	0.0125196	-2.72821
K10682	1.61771	-2.39586	3.43316	0.000789024	0.00239925	3.35662
K03217	1.61711	10.1741	7.98487	4.88195e-13	2.30821e-11	7.22855
K07491	-1.61465	1.59067	-2.8772	0.00463282	0.00968271	-2.83151
K12996	1.61151	-2.24912	3.40176	0.000863346	0.00256884	3.33164
K02315	-1.61128	2.2089	-2.75394	0.00657434	0.0128536	-2.71767
K03328	1.61119	7.78893	5.51321	4.42075e-07	4.41733e-06	5.04989
K00835	1.61024	-2.79794	3.91006	0.000138044	0.000572401	3.81165
K01638	1.61006	-2.34951	3.57745	0.000465829	0.00156909	3.49967
K01821	1.60756	2.13067	2.49673	0.0138083	0.0232356	2.46221
K00799	1.60605	-1.71241	3.69007	0.000329781	0.0011938	3.59071
K01922	1.60552	-2.48086	3.83717	0.0001821	0.000727088	3.74264
K00943	1.60423	7.43959	5.2834	5.94402e-07	5.65335e-06	4.99303
K05567	1.60397	-2.46626	3.84915	0.000176042	0.00070727	3.75113
K02298	1.6017	-2.60513	3.6211	0.000412324	0.00143242	3.53207
K03500	1.60023	7.93998	5.11385	9.61061e-07	8.41091e-06	4.89945
K07259	-1.59736	4.12782	-3.23199	0.00145368	0.00389489	-3.18378
K01489	-1.59648	3.32277	-3.18074	0.00174965	0.00451834	-3.12973
K01736	-1.59468	4.32325	-3.43625	0.000732646	0.00226513	-3.37706
K07588	-1.59414	3.53425	-2.91872	0.00399587	0.00868871	-2.87849
K03669	1.59296	-2.32041	3.44823	0.00072654	0.00224984	3.37936
K00761	1.59294	10.1161	8.15998	1.51682e-13	8.16768e-12	7.38567
K14155	-1.59165	5.40804	-3.37768	0.000920008	0.00270422	-3.31391
K01175	-1.59156	4.69209	-2.86437	0.00477198	0.00992762	-2.82204
K00983	-1.59094	-0.594859	-2.74513	0.00705449	0.0135607	-2.69426
K03772	-1.58906	-1.00807	-2.59742	0.0106347	0.018801	-2.55448
K14832	1.58742	-2.05635	3.5765	0.000462706	0.00156013	3.50147
K01201	-1.58615	-0.844632	-2.91004	0.00434964	0.00925552	-2.85162
K01878	1.58597	7.69882	5.09823	1.21704e-06	1.02131e-05	4.85284
K03517	-1.58557	2.4069	-2.68226	0.00811891	0.0151477	-2.64708
K05921	1.58512	-2.38283	4.37095	2.30012e-05	0.000126132	4.23357
K01745	-1.58455	3.77664	-2.70046	0.007671	0.014543	-2.66622
K05787	1.58269	-2.63713	3.61482	0.000419797	0.00145317	3.52732
K11085	-1.58251	3.86235	-2.97406	0.00337318	0.00759456	-2.93151
K07126	-1.58223	2.40394	-3.14461	0.00197412	0.00496346	-3.0941
K04079	-1.5819	8.10623	-4.21313	4.54494e-05	0.00022787	-4.07787
K05799	1.58136	-0.762005	2.93077	0.00389849	0.00852959	2.88626
K01601	-1.57957	-0.875215	-3.54195	0.000542528	0.00177492	-3.45883
K03746	1.57938	-2.44665	3.31176	0.00116451	0.00326449	3.24743
K03732	1.57904	-2.58449	3.76716	0.000238321	0.000910317	3.67449
K01185	1.57875	8.96063	5.36025	5.06147e-07	4.94291e-06	5.02397
K04013	-1.57814	-1.00366	-3.11929	0.00242579	0.00585604	-3.03245
K03721	-1.57658	0.432623	-2.61045	0.0102854	0.0182674	-2.56608
K03527	-1.57658	7.66594	-4.6133	8.05423e-06	4.98822e-05	-4.46374
K02454	-1.57639	-1.27427	-3.57168	0.000486438	0.0016286	-3.48812
K10555	-1.57493	-1.72357	-3.97326	0.000128457	0.000542514	-3.8294
K02532	1.57441	-2.54241	3.53607	0.00054296	0.00177492	3.45862
K00371	1.57321	-0.60996	2.51185	0.0130743	0.022232	2.48174
K01627	-1.57227	2.21922	-2.98187	0.00331839	0.00749296	-2.93659
K10844	-1.57222	-0.464432	-3.17011	0.00191512	0.00484971	-3.10309
K00879	-1.57217	-1.12926	-3.33438	0.00128437	0.00350176	-3.21945
K02427	1.57072	-2.78104	3.9219	0.000135006	0.000564028	3.81714
K13525	-1.57005	-1.18881	-2.91177	0.00424563	0.00907717	-2.85931
K00839	-1.56906	-0.451527	-2.92611	0.0040848	0.00881781	-2.87154
K00382	-1.56809	7.1461	-4.22406	4.21101e-05	0.000214253	-4.09559
K01706	1.56725	-2.54967	3.93859	0.000129183	0.000543805	3.82801
K08321	-1.56724	-1.55268	-3.44903	0.000797283	0.00242057	-3.35374
K07674	1.56566	-2.76247	4.04123	8.3506e-05	0.000380886	3.93411
K00705	-1.56508	8.79485	-4.94416	1.97074e-06	1.51298e-05	-4.7564
K06141	1.56476	-2.84158	4.10286	6.66998e-05	0.000316906	3.98776
K01087	1.56382	-1.49063	2.69925	0.00777127	0.0146719	2.66185
K03605	-1.56316	2.03779	-3.05831	0.00264033	0.00621527	-3.00678
K13527	1.56299	-2.21102	3.17739	0.0018779	0.00477105	3.10889
K01714	-1.56263	6.67136	-4.34563	2.57644e-05	0.000139315	-4.208
K06191	-1.56245	1.24074	-2.48821	0.0139494	0.0234425	-2.45856
K09790	-1.56241	-0.909709	-3.51414	0.000622342	0.00197772	-3.42169
K00176	-1.56011	0.514793	-2.72027	0.00758652	0.0144252	-2.66994
K03565	1.55946	6.43046	3.93411	0.000115142	0.000494357	3.85625
K03449	1.55873	-2.08828	3.36653	0.000977597	0.00283632	3.2969
K13695	-1.55865	0.116645	-2.84002	0.0052235	0.0106812	-2.79292
K14347	1.55846	-1.86437	2.77976	0.00615283	0.0121769	2.73952
K12145	-1.55676	-1.48363	-3.84518	0.000230708	0.000885317	-3.68278
K09686	1.55554	8.13563	5.88843	1.63346e-08	2.63871e-07	5.64692
K03189	1.5544	-0.28083	2.27833	0.0240878	0.0376566	2.25573
K02224	-1.55416	1.50157	-2.59643	0.0104012	0.0184388	-2.5622
K03557	1.55241	-2.61772	3.65513	0.00036436	0.00128772	3.56464
K03585	-1.55152	4.07959	-2.63388	0.0093559	0.016942	-2.59877
K02297	1.55122	-2.72273	3.76721	0.000241034	0.000916165	3.6716
K06966	-1.55104	2.52787	-3.07327	0.0024858	0.00595273	-3.02506
K03196	-1.5493	-1.42144	-3.1126	0.00238032	0.00577141	-3.03815
K03146	-1.54871	0.640701	-2.58007	0.0109337	0.0192245	-2.54481
K09811	-1.54643	5.56508	-3.65875	0.000327163	0.00118543	-3.59278
K00183	-1.54561	-1.03044	-3.08225	0.00260228	0.00615396	-3.01119
K10975	-1.54522	-0.706323	-3.21896	0.00164706	0.00432461	-3.14744
K03550	1.54468	6.69228	4.73571	4.28246e-06	2.97547e-05	4.59718
K02485	1.54255	-2.8781	3.71458	0.000289852	0.00106922	3.62421
K00633	1.54231	-1.86463	2.95766	0.00369981	0.00821074	2.90268
K06916	1.54203	-2.6518	3.8958	0.000148463	0.000611032	3.79363
K07099	-1.54196	0.66197	-2.65787	0.00874605	0.0161061	-2.62182
K01923	-1.5419	6.69381	-4.1928	4.19923e-05	0.000213935	-4.09624
K02775	1.5373	7.33999	3.68124	0.000300136	0.00110088	3.61518
K05803	1.53715	-2.50513	3.34565	0.0010376	0.00297103	3.28013
K06871	-1.53697	5.65773	-3.38472	0.000870045	0.00257887	-3.32949
K07264	-1.53629	0.0217151	-3.44468	0.0007607	0.00233141	-3.36671
K09788	-1.53531	-0.194749	-2.96916	0.00359032	0.00800442	-2.91208
K10112	1.53505	10.8018	5.91069	2.08339e-08	3.24309e-07	5.60493
K01251	1.53427	5.83794	3.42926	0.000792007	0.00240644	3.35557
K12982	-1.53343	1.69229	-2.97627	0.00331695	0.00749296	-2.93673
K00322	1.53253	-2.75247	3.92202	0.000130958	0.000548889	3.82465
K14055	1.53227	-2.7214	3.55656	0.000507508	0.00168316	3.47676
K03554	1.53167	-2.55851	4.19369	4.86851e-05	0.00024168	4.06185
K00863	-1.53145	3.42228	-2.55284	0.0117255	0.0203582	-2.5203
K03801	-1.53127	-1.12937	-2.74617	0.00703938	0.0135443	-2.69498
K04113	-1.5307	3.4908	-2.53484	0.0121164	0.0209151	-2.50874
K01077	-1.52963	4.40869	-2.96686	0.00350923	0.00784167	-2.91921
K01682	1.52788	-2.38034	3.60464	0.000427603	0.00147404	3.52243
K02871	1.52766	11.7125	8.93386	2.90682e-16	2.74872e-14	8.17713
K00849	-1.52688	6.17648	-3.03407	0.00286513	0.00663964	-2.98185
K01810	1.52595	11.3672	9.05104	3.62796e-16	3.34895e-14	8.15038
K02342	-1.52509	6.78748	-4.40806	3.20385e-05	0.000168998	-4.15847
K03654	-1.52385	7.09688	-4.43478	1.64937e-05	9.44553e-05	-4.30773
K11733	1.52343	-2.68714	3.89452	0.000150507	0.00061813	3.79023
K00520	1.52256	0.138949	2.20097	0.0292979	0.0443356	2.17946
K03837	-1.52234	1.623	-2.3759	0.0188565	0.0305629	-2.34836
K01093	1.52187	-2.8878	3.91463	0.00013734	0.000570704	3.81291
K03597	1.52167	-2.65762	3.49813	0.000614448	0.00196552	3.42516
K05988	1.52108	-2.73547	3.9747	0.000114028	0.000491209	3.85862
K03296	-1.52061	5.87385	-3.47689	0.000682681	0.00212591	-3.39644
K05516	-1.51893	3.96008	-2.67988	0.00850394	0.0157224	-2.63138
K12983	-1.51883	-1.63918	-3.36749	0.00106411	0.00302931	-3.273
K06889	1.51846	7.94161	5.26232	5.97112e-07	5.65335e-06	4.99215
K00533	-1.51825	0.449143	-2.49923	0.0138081	0.0232356	-2.46222
K02428	-1.51648	2.98182	-2.52685	0.0124904	0.0214176	-2.49798
K03743	-1.51565	1.33651	-2.58768	0.0108332	0.0191085	-2.54803
K00013	1.51528	-1.93115	3.05884	0.00266503	0.00625823	3.00395
K03610	1.5134	-2.63288	3.73812	0.000272397	0.00101938	3.64023
K07239	-1.51276	1.3756	-2.65231	0.00889646	0.0162696	-2.61601
K01933	-1.50916	4.43137	-3.27848	0.00126971	0.0034691	-3.22274
K01494	-1.50903	1.76274	-2.70467	0.00774918	0.0146411	-2.66281
K01778	-1.50875	4.11355	-2.85862	0.00488533	0.0101286	-2.8145
K07005	1.50811	-1.0516	2.50814	0.0134633	0.0227538	2.47127
K00378	-1.50733	1.65525	-2.677	0.00833969	0.0154926	-2.638
K07001	-1.50617	2.026	-2.69048	0.00796509	0.0149326	-2.65355
K02055	1.50602	-1.1382	2.77277	0.0061635	0.0121918	2.73895
K03336	-1.50468	1.50684	-2.34762	0.0202618	0.0324231	-2.32146
K03587	-1.50297	6.23411	-3.94487	0.000111756	0.000482494	-3.86354
K07146	1.50259	-2.02035	3.15104	0.00197093	0.00495866	3.09458
K05520	1.50192	-2.01695	2.65806	0.00873248	0.0160988	2.62235
K03750	-1.50144	1.3546	-2.53007	0.012487	0.0214176	-2.49807
K10793	-1.501	3.01813	-2.1803	0.0307579	0.0462742	-2.16019
K03761	1.49985	-1.83926	2.7069	0.00764766	0.014513	2.66724
K02844	1.49937	-2.63531	3.7362	0.000265831	0.000998669	3.64651
K03549	1.49922	8.44801	5.25356	9.36532e-07	8.21478e-06	4.90453
K02440	1.49835	6.60047	4.17302	5.05505e-05	0.000249661	4.05307
K00878	-1.49722	3.63999	-2.8673	0.00459428	0.00964171	-2.83418
K10973	1.49651	-2.86617	3.81167	0.000200084	0.000785943	3.71891
K07182	-1.49637	-0.152049	-2.88715	0.00450038	0.00948775	-2.84078
K03342	1.49607	-2.38006	3.30474	0.00121537	0.00336572	3.23525
K01139	1.49408	-1.6801	3.08247	0.00245478	0.00591128	3.02886
K05590	1.49394	-2.7411	3.9077	0.000137733	0.000571724	3.8122
K09797	-1.49343	-0.42363	-3.16484	0.00220047	0.00542691	-3.06175
K03284	-1.49262	6.77176	-4.22216	4.75811e-05	0.000236806	-4.0672
K06192	1.49115	-2.66187	3.77618	0.000235389	0.000900892	3.67765
K01044	1.49006	-2.80883	3.75106	0.00025016	0.000946215	3.6621
K01523	1.48869	-2.61879	3.50976	0.000583207	0.00187955	3.43931
K03811	-1.48782	3.27295	-2.46406	0.0149328	0.0248474	-2.43401
K06133	1.48781	-1.01625	2.46499	0.0147953	0.0246503	2.43735
K00950	1.48712	4.06823	3.29243	0.00119215	0.00332276	3.24075
K04477	-1.48674	-0.767309	-2.95812	0.00382997	0.00841292	-2.89184
K01945	-1.48641	5.47836	-3.64392	0.000340172	0.00122683	-3.58261
K00793	-1.48629	5.08408	-2.73	0.00712776	0.0136736	-2.69082
K11694	1.48584	-2.49653	3.76472	0.000239464	0.000912883	3.67327
K01442	1.48565	2.55463	2.06253	0.0409518	0.0590882	2.04402
K02191	-1.4854	-0.837268	-3.07932	0.00253735	0.00604628	-3.01885
K03764	1.48492	-2.8915	3.9297	0.000129787	0.000545755	3.82686
K00014	-1.48479	3.59163	-2.82544	0.00527077	0.0107495	-2.79
K03350	1.48468	-2.55309	3.24296	0.00147292	0.00392962	3.17997
K10681	1.4834	-2.22629	3.01043	0.00307572	0.00704762	2.96007
K07224	1.48304	-2.55435	3.61103	0.000410535	0.00142748	3.53322
K08166	1.48211	-2.22426	3.36619	0.000957387	0.00278872	3.30276
K10000	1.48104	-2.74681	3.73979	0.000259632	0.000978226	3.65257
K04763	1.48055	7.60876	5.36996	3.5666e-07	3.72714e-06	5.09074
K03287	-1.4792	4.67814	-3.05712	0.00258264	0.00612409	-3.01349
K07220	1.47866	4.7556	3.29697	0.00119853	0.00333096	3.23923
K03747	1.47834	-2.89904	3.74561	0.000255023	0.000961795	3.65716
K01286	1.47783	6.35547	2.72923	0.00826327	0.0153727	2.64112
K03522	-1.47697	7.10792	-3.98135	9.82737e-05	0.000433949	-3.89482
K10026	-1.47623	1.12805	-2.71222	0.00752583	0.0143168	-2.67263
K01138	-1.47529	3.89099	-2.86657	0.00463033	0.00968271	-2.83169
K13685	1.4745	6.36884	3.29341	0.00126497	0.00346029	3.22381
K11175	-1.47391	1.56334	-2.61206	0.0100032	0.0179244	-2.57572
K03536	1.47378	9.49586	6.97203	1.49871e-10	4.22698e-09	6.40551
K00817	-1.47337	4.32807	-2.88188	0.00441252	0.00935142	-2.84706
K07275	1.47297	-2.66305	4.11468	6.47951e-05	0.000308613	3.99463
K00974	1.47289	8.15	5.10259	1.42683e-06	1.18202e-05	4.82122
K07735	1.47265	-2.03989	2.59925	0.0103561	0.0183756	2.56371
K01079	-1.47145	3.51448	-3.05973	0.00255482	0.00608045	-3.01677
K00688	-1.47121	9.26941	-4.64397	6.8339e-06	4.37577e-05	-4.4988
K07390	1.4703	-2.81448	3.74798	0.000250484	0.000946516	3.66176
K09892	1.47013	-2.68276	3.31093	0.00117001	0.00327413	3.24609
K01224	1.47011	-2.64619	3.53668	0.000545944	0.00178107	3.45714
K00936	1.46849	9.88122	8.4055	3.09884e-13	1.54028e-11	7.29003
K03891	1.46807	-0.838309	2.44226	0.0157299	0.0260285	2.41512
K01966	-1.46772	7.24412	-4.01376	8.71598e-05	0.000392036	-3.92381
K07726	-1.46766	-1.27724	-2.69949	0.00783564	0.0147613	-2.65907
K04517	-1.46726	1.64453	-2.53708	0.0125774	0.0215382	-2.49552
K03878	1.46618	-0.103513	2.87083	0.00459828	0.00964171	2.83391
K03618	1.46587	-2.91251	3.71569	0.000288085	0.00106473	3.62579
K13788	-1.46522	3.17791	-2.46921	0.0145778	0.0243299	-2.4427
K00769	1.46473	-2.84747	3.91933	0.000135162	0.000564073	3.81686
K11145	1.46377	5.66071	2.95891	0.00355289	0.00792552	2.91535
K08261	1.46354	-2.70409	4.32112	2.82135e-05	0.000151083	4.18743
K07095	-1.46255	1.88726	-2.76447	0.00641043	0.0125967	-2.72601
K11925	1.46231	-2.87632	3.78567	0.000221386	0.000854041	3.69327
K07133	-1.46193	8.06206	-5.37522	3.05639e-07	3.25539e-06	-5.11994
K06149	1.45984	-2.74427	3.57845	0.000467792	0.00157297	3.49855
K11738	1.45781	-0.901598	2.2178	0.0280303	0.0427558	2.19686
K07261	1.45748	-2.84916	3.79074	0.000217131	0.000842661	3.6982
K00848	-1.45681	-1.57193	-3.21804	0.00176065	0.0045386	-3.12789
K03591	1.45566	-2.67589	3.39474	0.000880015	0.00260444	3.32632
K06374	-1.45507	-1.31576	-3.06324	0.00273838	0.00640332	-2.99568
K00266	-1.45494	5.45261	-2.9289	0.00387381	0.00849958	-2.88826
K05808	1.45469	11.3943	5.98479	1.64993e-08	2.65426e-07	5.6452
K03331	1.45399	-2.76914	3.60279	0.000418658	0.00145052	3.52803
K03830	1.45193	-2.67183	3.43362	0.000760497	0.00233141	3.36679
K07497	1.4518	7.13608	4.05769	7.55312e-05	0.000351964	3.95815
K04441	1.45129	-2.87115	4.24857	3.77536e-05	0.00019518	4.12081
K09760	-1.45071	4.83831	-3.35586	0.00095643	0.00278803	-3.30304
K03656	1.44993	-2.63207	3.49526	0.000634392	0.00200615	3.41647
K12368	1.44956	-2.49994	3.6452	0.000373281	0.00131207	3.55829
K01066	-1.44952	4.92844	-2.52045	0.0132233	0.0224198	-2.4777
K01234	1.44802	9.6019	5.38912	2.72249e-07	2.96492e-06	5.14171
K13637	1.44796	-2.83376	3.69605	0.000302996	0.00110822	3.61273
K00362	1.44761	-1.1679	2.68733	0.00818306	0.0152454	2.64442
K01616	1.44702	-2.46928	3.23675	0.00146937	0.00392337	3.18067
K04770	1.44562	-2.51293	3.71993	0.000288444	0.00106505	3.62546
K06175	1.44559	-2.86857	4.06454	7.66617e-05	0.000355949	3.9546
K00854	-1.4443	1.58353	-2.86391	0.0047713	0.00992762	-2.82208
K01406	1.44406	-1.89334	3.19759	0.00168462	0.00438929	3.14084
K12556	1.44241	-1.48151	2.50262	0.0135934	0.0229337	2.46783
K01823	1.44188	6.83132	3.53576	0.00052119	0.00171824	3.46962
K06139	-1.44139	-1.3265	-3.10896	0.00261208	0.00616374	-3.01005
K00101	1.44003	-2.01881	3.31106	0.00114152	0.00321634	3.2531
K01207	-1.43976	3.61747	-2.17469	0.0311305	0.0466897	-2.1554
K05835	1.43894	-2.79521	3.55248	0.000516291	0.00170644	3.47216
K04114	-1.43863	2.20711	-2.24241	0.0262475	0.0405101	-2.22253
K02441	1.43827	-2.83773	3.81164	0.000199033	0.000782609	3.72024
K03071	1.43804	-2.55983	3.32772	0.0011453	0.00322463	3.25216
K09786	1.43768	-2.55609	3.45409	0.000706247	0.00219401	3.38714
K03724	1.43732	2.82308	2.14275	0.034456	0.0509151	2.11469
K07048	-1.43705	-0.46241	-2.53753	0.0123936	0.0212988	-2.50073
K03645	1.43689	-2.82831	3.85724	0.000167709	0.000679281	3.76326
K07031	-1.43521	-1.67089	-3.04319	0.00302875	0.00695231	-2.96481
K03893	-1.43327	-0.360722	-3.06543	0.00268446	0.00630004	-3.00173
K02829	1.43325	-2.69275	3.29261	0.00122951	0.00339276	3.23194
K03737	-1.43229	9.17951	-4.69327	5.51471e-06	3.63614e-05	-4.54419
K03777	1.43212	-2.75788	3.37505	0.00094171	0.00275965	3.30739
K10672	-1.43201	5.03723	-2.63731	0.0094001	0.0169903	-2.59715
K06048	1.43169	-2.39705	3.17027	0.00185076	0.00472065	3.11319
K14652	-1.43055	6.58935	-3.61816	0.000403682	0.00141097	-3.53767
K02822	-1.42943	5.1358	-2.55929	0.0116736	0.0203044	-2.52186
K02488	-1.42875	-0.210031	-2.28635	0.0239072	0.0374195	-2.25862
K13954	1.42808	-2.30822	3.64445	0.000402378	0.00140796	3.53852
K01586	-1.4277	5.57557	-3.39394	0.000852331	0.00253996	-3.33522
K07118	1.42695	-0.11891	2.4731	0.0144336	0.02411	2.44629
K00706	1.42682	-2.69645	4.12061	6.36933e-05	0.000304112	3.99869
K09774	1.42617	-2.43431	3.60846	0.000423331	0.00146279	3.5251
K01422	1.42568	6.06093	3.80444	0.000198677	0.000782	3.72069
K01615	-1.42538	3.76852	-2.76378	0.00634671	0.0124904	-2.72931
K07703	1.4253	-2.77366	3.34053	0.00104824	0.00299679	3.27725
K00287	1.42516	6.74719	3.74392	0.000260722	0.000981377	3.65149
K11616	-1.42455	0.399231	-2.60801	0.0100843	0.0180336	-2.57292
K12268	1.42322	-2.16937	3.18881	0.00173549	0.00449164	3.13212
K05883	1.42286	-2.8717	3.72099	0.000277895	0.00103298	3.63508
K03923	1.42163	-2.71975	3.57654	0.000461001	0.00155824	3.50245
K02232	-1.41982	1.88488	-2.55425	0.0116106	0.0202221	-2.52376
K07722	-1.41909	-1.57899	-3.42018	0.000834603	0.00250445	-3.34106
K12296	1.41868	-2.76905	3.41191	0.000836406	0.00250654	3.34046
K00248	-1.41829	6.46542	-3.2866	0.00121077	0.00335775	-3.23633
K13573	1.41801	-1.69573	2.67842	0.00817589	0.0152394	2.64472
K01791	1.41668	7.92801	4.2284	4.3033e-05	0.000218662	4.09056
K06879	1.41649	-2.7801	3.57348	0.000474508	0.00159279	3.49475
K00302	-1.41629	1.5165	-2.37213	0.0189053	0.0306037	-2.34739
K04653	-1.41582	-1.15774	-3.34965	0.00115399	0.00323971	-3.25001
K00886	-1.41519	4.95703	-2.48904	0.0135837	0.0229337	-2.46809
K02303	1.41376	-1.48356	2.2589	0.0254554	0.039461	2.23442
K00924	-1.41348	6.52695	-2.94385	0.00388602	0.00851192	-2.88727
K07749	1.41306	1.95093	1.99031	0.0485454	0.068465	1.97256
K03613	-1.41301	1.54669	-2.28544	0.0237154	0.0371944	-2.26171
K07662	1.41209	-2.78683	3.72165	0.000275361	0.00102651	3.63744
K01577	1.40985	0.694622	2.23549	0.0266763	0.0410413	2.21622
K10794	-1.40984	0.954918	-2.19578	0.0297831	0.0449997	-2.17296
K02783	1.40974	-0.0753486	2.16317	0.03241	0.0483655	2.13932
K07017	1.40959	-1.48848	2.91356	0.00432445	0.0092171	2.85347
K08641	-1.40811	-1.38208	-3.12704	0.00228029	0.00556849	-3.05107
K11900	1.40805	-2.75421	3.66077	0.000349095	0.00125087	3.57585
K00990	1.40745	-1.86255	3.12622	0.00233839	0.00568754	3.04351
K03272	-1.40724	1.55358	-2.68639	0.00802286	0.0149974	-2.65111
K04082	1.40676	-2.84076	3.78577	0.000218528	0.000845543	3.69657
K08590	-1.40649	-0.292654	-2.51469	0.0130831	0.0222373	-2.4815
K10007	-1.40481	2.49579	-2.10515	0.0367661	0.0537489	-2.08835
K01588	-1.40444	3.71364	-3.01438	0.00293752	0.0067952	-2.9742
K00373	1.40428	-1.60643	2.49887	0.0135932	0.0229337	2.46784
K09897	1.40407	-2.78093	3.57968	0.000462579	0.00156013	3.50154
K03576	1.40341	-2.70986	3.7465	0.000264564	0.000994874	3.64773
K00712	1.40213	-0.863728	2.50972	0.0131623	0.0223425	2.47935
K03590	1.40188	8.91038	5.63476	7.21883e-08	9.61767e-07	5.38564
K01637	1.40182	-1.78489	2.77784	0.0060953	0.0120877	2.74261
K05351	1.40157	-2.80312	3.48458	0.000655931	0.00205914	3.40737
K06204	1.40153	-2.02812	2.64128	0.00913229	0.0166069	2.60706
K05349	-1.3995	1.63822	-2.12723	0.0349354	0.0514998	-2.10911
K06888	1.39806	-1.11268	2.16165	0.0321626	0.0480333	2.14238
K09895	1.39798	-2.62331	3.68496	0.000313589	0.00114051	3.60381
K03187	1.3979	0.138914	2.06102	0.0408441	0.0589715	2.04511
K00956	1.39754	-2.70424	3.4839	0.000638269	0.00201512	3.41481
K11933	1.39686	-0.874962	2.70846	0.00743951	0.0141595	2.6765
K00245	1.39584	-2.67192	3.57142	0.000482791	0.00161779	3.49013
K01520	-1.39583	6.83456	-4.9494	4.45241e-06	3.077e-05	-4.58906
K07343	1.39566	-2.81642	3.72754	0.000269374	0.001011	3.6431
K03204	-1.39532	-1.44534	-2.8795	0.00494044	0.0102101	-2.81089
K06924	1.39521	-2.52312	3.4375	0.000742856	0.00229116	3.37325
K01497	1.39501	-2.85483	3.84289	0.000177728	0.000712119	3.74874
K03366	1.39486	-1.67391	2.41913	0.0168863	0.0276711	2.38917
K01835	1.39412	9.25634	5.49049	1.75915e-07	2.03589e-06	5.22314
K01297	1.3931	0.50911	2.10463	0.0369157	0.0539067	2.08669
K12269	1.39235	-2.26083	3.2176	0.00157882	0.00417536	3.15979
K00135	1.39157	3.85395	2.27236	0.0256815	0.0397473	2.23099
K01428	1.39113	0.779874	2.01819	0.0451865	0.0643364	2.00291
K02892	1.39059	10.8478	7.77933	5.13104e-13	2.39675e-11	7.22178
K10753	1.39032	-2.27046	3.04607	0.00272437	0.00637825	2.99724
K07448	-1.39024	-0.466425	-2.38532	0.0184269	0.0299544	-2.35693
K01817	-1.38875	2.13537	-2.30963	0.0222461	0.0352465	-2.28614
K02860	-1.38781	6.70874	-4.72284	6.08045e-06	3.962e-05	-4.52357
K01026	-1.38591	2.78663	-2.2776	0.0239223	0.0374281	-2.25837
K01756	1.38504	9.75242	6.77656	1.19224e-10	3.50176e-09	6.44032
K01421	1.38462	6.47394	3.81866	0.000183265	0.000730234	3.74103
K00224	-1.38421	-1.4904	-3.32926	0.00124278	0.00341963	-3.22888
K10110	1.3842	10.3362	5.08738	9.9327e-07	8.63433e-06	4.89297
K03087	1.38398	-0.244726	2.13469	0.0345543	0.0510156	2.11354
K09998	1.3822	-2.90838	3.81702	0.000195062	0.000769336	3.72533
K06077	1.38134	-2.85416	3.65662	0.000350802	0.00125582	3.57457
K07643	1.38128	-2.9118	3.69071	0.000309103	0.00112631	3.60755
K00563	1.38092	-1.5972	2.6031	0.0102499	0.0182372	2.56728
K00283	-1.38081	4.41223	-2.66972	0.00837515	0.0155361	-2.63656
K04085	-1.38063	0.522519	-2.29536	0.0231931	0.0365378	-2.27024
K07640	1.37969	-2.77622	3.5364	0.000541155	0.00177201	3.45951
K01934	1.37925	5.75107	3.43605	0.000746673	0.00229933	3.37184
K03433	1.37756	-1.83402	2.35156	0.0198609	0.031858	2.32896
K00116	1.37675	-0.934445	2.24881	0.025925	0.0400603	2.22733
K01575	1.37653	-1.52185	2.23739	0.0268305	0.0412458	2.21398
K03321	1.37592	-1.45538	2.77103	0.0063108	0.0124261	2.73118
K00845	-1.37429	7.4303	-3.77464	0.000222662	0.000858112	-3.69181
K07706	1.3741	2.15053	2.02661	0.0450953	0.0642774	2.00376
K08297	-1.37386	-1.52733	-2.99114	0.00335486	0.0075577	-2.9332
K00163	1.37373	0.763938	2.01574	0.0455573	0.0647218	1.99947
K03386	-1.37287	9.22002	-4.50943	1.2302e-05	7.30394e-05	-4.37217
K05594	1.37269	-2.84471	3.54381	0.0005153	0.00170462	3.47267
K00226	1.37251	7.25456	3.5546	0.000497572	0.00165445	3.48206
K00868	1.37228	6.47942	3.48552	0.000648182	0.00204143	3.41061
K07234	1.37207	-2.77206	4.00345	9.68259e-05	0.000428532	3.89841
K03089	1.37189	-2.34746	2.85736	0.00493035	0.0101947	2.81155
K09896	1.37124	-2.85877	3.65657	0.000349091	0.00125087	3.57585
K02010	-1.37054	2.96248	-3.05067	0.00277345	0.00646195	-2.99179
K00666	-1.36724	0.0906264	-2.38028	0.0186648	0.0302775	-2.35216
K04767	1.36634	-0.992398	2.5207	0.0128432	0.0218967	2.48809
K01537	1.365	9.92851	7.01096	1.13618e-10	3.36923e-09	6.44762
K07798	-1.3644	-0.648169	-2.9505	0.00403841	0.00876156	-2.87515
K13633	1.36398	-2.48032	3.13337	0.00205823	0.00512508	3.0817
K00086	1.36348	-1.79858	2.82878	0.00523207	0.0106931	2.79239
K07094	1.36313	-2.81139	3.72496	0.000277406	0.00103215	3.63553
K03526	-1.36206	5.17895	-2.98136	0.00324991	0.00738132	-2.94305
K00762	1.36188	6.18402	3.97499	0.000106423	0.000463596	3.87546
K11367	1.36081	-2.65816	3.42798	0.000776848	0.00236757	3.36091
K05789	1.36071	-2.83297	3.65198	0.000357259	0.00127149	3.5698
K00873	1.35997	12.9466	6.87958	1.99839e-10	5.30669e-09	6.36146
K01355	1.35955	-2.92456	3.61555	0.000403966	0.00141097	3.53748
K08154	1.35823	-2.91912	3.71291	0.000283366	0.0010503	3.63005
K10570	1.35814	-2.87858	3.64453	0.000366091	0.00129265	3.56339
K03632	1.35795	-2.27281	2.93309	0.00395059	0.00862412	2.88208
K04044	1.35774	-2.59831	3.31373	0.00114837	0.00323094	3.2514
K00335	-1.35723	1.74074	-2.39672	0.0178818	0.0291539	-2.36806
K10254	1.35719	6.65698	2.91728	0.00489058	0.010134	2.81415
K10972	1.35637	-2.75851	3.3721	0.00094569	0.00276359	3.3062
K09118	-1.35633	3.8276	-2.47846	0.0140131	0.0235393	-2.45693
K00004	1.35571	-2.60858	3.08827	0.0024137	0.00583048	3.03396
K06415	1.35486	-2.79794	3.41444	0.000828667	0.00248857	3.34304
K09612	-1.35342	-1.60543	-2.87215	0.00487612	0.0101233	-2.81511
K00861	1.35323	-2.09949	2.43827	0.0160099	0.0263792	2.40869
K03112	1.35306	-2.69454	3.17294	0.00182931	0.00468134	3.11663
K04080	1.35205	-2.57021	3.02292	0.00296864	0.00684125	2.97097
K13542	-1.35122	1.32974	-2.16051	0.0324718	0.0484204	-2.13855
K13955	1.35048	-2.86514	3.42871	0.000775649	0.002366	3.36134
K00970	-1.35047	5.40254	-2.89848	0.004193	0.00901093	-2.86326
K10189	1.35015	-2.56686	3.07553	0.0024842	0.00595256	3.02526
K03841	1.34934	-2.55165	3.25868	0.00142457	0.00383015	3.18963
K03560	1.34929	-2.73085	3.43285	0.000771537	0.00235531	3.36281
K00684	1.34921	-1.90658	2.7016	0.00766584	0.0145403	2.66644
K03228	1.34902	-2.78021	4.03509	8.5114e-05	0.00038595	3.92952
K05501	1.34856	-2.93002	3.65568	0.00034903	0.00125087	3.5759
K03387	-1.3478	7.14908	-3.42431	0.00077047	0.00235391	-3.36319
K02364	1.34564	-2.08011	3.10201	0.00227184	0.00555355	3.05218
K07677	1.34558	-2.80113	3.47422	0.000664475	0.00207588	3.40383
K07794	1.34356	-2.79807	3.5948	0.000439053	0.00149646	3.51542
K05878	1.34317	5.63652	2.73316	0.00681678	0.0132122	2.70566
K01929	1.34279	9.11587	6.70696	4.54864e-10	1.07721e-08	6.23393
K00215	-1.34145	5.46806	-3.15213	0.00191981	0.00485208	-3.10237
K03759	1.34111	-2.75722	3.34067	0.00106026	0.00302476	3.27403
K10201	1.34079	-2.34821	2.56393	0.0113058	0.01978	2.5331
K04772	1.34079	-2.58667	3.09689	0.00239042	0.00578507	3.03688
K03600	1.34071	-2.82485	3.52358	0.000561592	0.001822	3.44952
K02771	-1.34065	0.388119	-2.29485	0.0232797	0.0366296	-2.26881
K01205	-1.3404	-0.563366	-2.4394	0.0160047	0.0263792	-2.40881
K08350	1.33956	-2.89641	3.51341	0.00057793	0.00186702	3.44177
K07121	1.33923	-2.77991	3.45181	0.000718435	0.00222652	3.38245
K03973	-1.33892	-0.998199	-2.61235	0.00997909	0.017895	-2.57655
K09900	1.33884	-2.92697	3.69285	0.000305601	0.0011167	3.61051
K03430	1.33878	-2.76467	3.58773	0.000447247	0.00152103	3.51051
K12944	1.33794	-2.91107	3.48172	0.000645527	0.00203472	3.41173
K00965	-1.33747	5.2012	-2.33776	0.0212817	0.0338569	-2.30295
K02803	1.33712	-2.51342	2.83495	0.00518699	0.0106402	2.79519
K10011	1.33648	-2.80017	3.24952	0.00142025	0.00382382	3.1905
K08987	1.33614	-1.23048	3.26691	0.00127474	0.0034804	3.22161
K03643	1.336	-2.84898	3.5731	0.000468409	0.00157368	3.4982
K01759	-1.33598	1.39053	-2.16059	0.0324601	0.0484204	-2.1387
K11709	-1.33459	1.07395	-2.25581	0.0255488	0.0395737	-2.233
K04091	1.33448	-2.8198	3.65231	0.000372266	0.00131088	3.559
K02759	-1.33392	3.0274	-2.13172	0.0347713	0.051297	-2.11101
K02560	1.33323	-2.84329	3.68324	0.000316392	0.00114963	3.6015
K07787	-1.33269	0.397179	-2.13906	0.0340997	0.050537	-2.11889
K13602	1.33261	-2.77685	3.52139	0.0005641	0.00182708	3.44831
K00355	1.33197	-2.17029	3.25116	0.00138878	0.00374429	3.19697
K08969	1.33126	-2.7182	3.18876	0.00175046	0.00451834	3.1296
K06910	-1.33004	1.16484	-2.19015	0.0303782	0.0458095	-2.16512
K01592	1.32899	-2.82671	3.58444	0.000454048	0.00154011	3.5065
K03188	1.32678	-0.313736	1.89549	0.059787	0.082051	1.88236
K06205	1.32655	-2.80883	3.59925	0.00042322	0.00146279	3.52516
K03394	-1.32637	0.799354	-2.17757	0.0312993	0.0469066	-2.15325
K01697	1.32631	-0.945515	1.99589	0.0477935	0.0675521	1.9792
K09899	1.32605	-2.90317	3.72574	0.000271975	0.00101879	3.64063
K05851	1.32554	-2.50698	3.14257	0.00205679	0.0051248	3.08191
K02956	-1.32531	9.73485	-4.07291	8.00078e-05	0.000368691	-3.94438
K03824	1.32429	-2.9529	3.50891	0.000593087	0.00190821	3.43476
K06183	-1.3235	3.69519	-2.73695	0.00688563	0.0132946	-2.70233
K03474	-1.32338	-1.59062	-2.93852	0.00406237	0.00880369	-2.87328
K10955	1.3227	-2.82181	3.50498	0.000595288	0.00191054	3.43375
K08306	1.32266	-2.76374	3.18744	0.00174981	0.00451834	3.12971
K03969	1.32234	-1.07311	1.87484	0.0629599	0.085798	1.85947
K00645	-1.3221	5.54125	-2.65075	0.00875026	0.0161061	-2.62166
K02553	1.32123	-2.73229	3.24184	0.00145188	0.00389277	3.18413
K07289	1.32006	-2.61756	3.53003	0.000556594	0.00181033	3.45193
K05794	1.31999	2.35799	1.88183	0.0619722	0.0846603	1.86649
K02100	1.31995	-2.91252	3.60053	0.000428547	0.00147505	3.52185
K02299	1.31941	-2.57574	3.08185	0.0024774	0.00593993	3.02609
K05592	1.31914	10.1749	6.80997	2.3447e-10	6.10094e-09	6.33688
K01112	-1.31664	2.45672	-2.36914	0.0192754	0.0310215	-2.34016
K03274	1.31662	-1.96103	2.75016	0.0067964	0.0131814	2.70666
K04751	1.31624	-2.75188	3.26439	0.00135212	0.00367099	3.20468
K01056	-1.31623	6.4842	-4.11086	7.89953e-05	0.000365585	-3.94743
K11732	1.31612	-2.90029	3.38128	0.000907001	0.00267004	3.31789
K00336	-1.3158	3.43101	-2.4981	0.0134543	0.0227485	-2.47151
K02770	1.31574	9.44818	5.62974	1.04343e-07	1.32202e-06	5.31899
K09022	1.31561	-2.70453	3.35256	0.00102039	0.00292606	3.28484
K03889	1.31558	-1.37508	1.98856	0.0486549	0.0685199	1.9716
K03807	1.31519	-2.94098	3.47515	0.000674012	0.00210229	3.39994
K00981	1.31517	7.79379	4.89409	3.18831e-06	2.29831e-05	4.6583
K00103	1.3139	-2.46548	2.87193	0.0046173	0.00966591	2.83259
K01652	-1.31347	4.73821	-2.75863	0.0065982	0.0128873	-2.71647
K03098	1.31345	-2.90829	3.59706	0.000431803	0.00148282	3.51984
K07789	1.31343	-2.54527	3.5311	0.000538839	0.00176783	3.46067
K06159	1.31334	-2.8241	3.32758	0.00111701	0.00316106	3.25927
K00041	1.31293	-2.86843	3.39413	0.000869856	0.00257887	3.32955
K03657	1.31268	10.4165	9.38009	4.82571e-17	6.45147e-15	8.39087
K13638	1.31134	-2.88102	3.27509	0.00130007	0.00353958	3.21597
K03074	-1.31118	3.06681	-2.26903	0.024564	0.0382315	-2.24819
K08324	1.31078	-2.89133	3.47661	0.000659623	0.00206747	3.40583
K11685	1.31012	-2.92014	3.54956	0.000510121	0.00169038	3.47538
K07056	1.30959	7.60425	4.63141	9.22048e-06	5.6119e-05	4.43469
K09822	1.30889	-2.56033	3.04029	0.00279762	0.00650652	2.98914
K02779	1.30884	2.50573	1.87631	0.0624853	0.0853013	1.86284
K12308	1.30877	1.79825	1.82375	0.0703132	0.0943594	1.80989
K14065	1.30851	-2.87371	3.30273	0.00119755	0.00333064	3.23946
K08723	1.30808	-2.96301	3.59214	0.00043925	0.00149646	3.5153
K00837	-1.30769	4.8425	-2.68873	0.00790489	0.0148539	-2.65611
K00334	-1.3072	-0.19881	-2.27772	0.0246241	0.0382943	-2.24725
K02302	1.30621	-2.28733	2.74311	0.00681909	0.0132122	2.70555
K03717	1.30596	-2.88357	3.50305	0.000601438	0.00192868	3.43097
K07058	1.30569	6.19907	3.29395	0.0012053	0.003345	3.23762
K01252	1.30551	-2.88296	3.36967	0.00095273	0.00277933	3.30413
K05916	1.30506	-1.89547	2.6071	0.0100094	0.0179244	2.5755
K01407	1.30494	-2.83255	3.41192	0.000827193	0.00248607	3.34353
K06915	1.30489	3.45855	2.01275	0.0458011	0.0650443	1.99722
K07105	-1.30478	0.697579	-2.28879	0.0235807	0.0370387	-2.26389
K13574	1.30448	-2.95167	3.56214	0.00048919	0.00163358	3.48661
K03809	1.30443	-2.8083	3.23997	0.00147373	0.00392962	3.17981
K01486	-1.30423	2.17353	-2.14256	0.0335378	0.0498185	-2.12558
K12139	-1.3024	-1.06798	-2.82618	0.0059004	0.0117553	-2.75327
K00090	1.30139	-2.81176	3.36745	0.000962826	0.00279826	3.30117
K12297	-1.30098	-0.613966	-2.63977	0.0096411	0.0173531	-2.58844
K02570	1.30085	-2.85112	3.33356	0.00107259	0.00305093	3.27076
K00104	-1.29973	8.52603	-3.29542	0.0012401	0.00341711	-3.22949
K00941	-1.2989	6.27628	-2.98883	0.00338478	0.00760742	-2.93044
K09996	1.29806	-2.93882	3.49305	0.000618386	0.00197603	3.42342
K00832	-1.29758	2.41987	-2.22295	0.0275484	0.0421655	-2.20366
K05822	1.29728	-0.972008	2.64285	0.0089608	0.0163487	2.61355
K09780	1.2972	-2.8049	3.31252	0.00115222	0.00323708	3.25045
K11931	-1.29687	0.00195905	-2.63595	0.00938136	0.0169723	-2.59783
K02078	-1.29626	6.72636	-4.26243	4.46404e-05	0.000225418	-4.08205
K05541	1.29549	-2.85856	3.69673	0.000300623	0.00110162	3.61476
K03472	1.29548	-2.86626	3.35132	0.00100951	0.00290139	3.28786
K14061	1.29521	-2.86845	3.33982	0.00104891	0.00299679	3.27707
K11105	-1.29475	1.28729	-2.14364	0.033767	0.0501013	-2.12284
K07796	-1.29276	-1.10318	-2.15014	0.0333677	0.0496037	-2.12763
K06024	1.29269	5.9707	3.30755	0.00117826	0.00329115	3.24409
K07813	1.29253	-2.41232	2.72636	0.00715373	0.0137031	2.6896
K08227	1.29217	-2.85454	3.61563	0.000407673	0.00141897	3.53507
K03214	1.28946	-2.82153	3.37601	0.00093213	0.00273778	3.31025
K02601	-1.28874	10.0149	-5.73807	5.43363e-08	7.57777e-07	-5.4365
K09997	1.28833	-2.82211	3.44503	0.000743054	0.00229116	3.37318
K07119	1.28823	-2.098	2.37239	0.0189718	0.0306857	2.34608
K05818	1.2881	-2.88459	3.53066	0.000550404	0.00179241	3.45495
K10210	1.28774	-2.83905	3.495	0.000619771	0.00197603	3.42281
K14540	1.28624	6.68877	3.651	0.000376017	0.00132049	3.55637
K02189	-1.28624	0.136838	-2.37728	0.018708	0.0303349	-2.3513
K02024	1.28537	-2.89036	3.21859	0.00157573	0.00417003	3.16036
K00883	1.28414	-2.83471	3.51736	0.000563647	0.00182708	3.44853
K00819	1.28288	-2.78626	3.41199	0.00082145	0.00247264	3.34546
K03335	-1.28241	0.252683	-1.91777	0.0576183	0.0794686	-1.89859
K00087	1.28234	0.525336	2.51743	0.0131231	0.0222857	2.48041
K08997	1.28229	-2.28546	2.75558	0.00666154	0.0129653	2.71331
K02796	1.28141	10.1305	5.04101	1.15521e-06	9.77895e-06	4.86317
K01194	1.28128	-2.79946	3.23407	0.0014973	0.00398424	3.17521
K06999	-1.28092	1.06086	-2.04826	0.0428466	0.061479	-2.0252
K09908	1.2801	-2.90038	3.4056	0.000839971	0.00251144	3.33928
K11719	1.27985	-2.6386	3.1835	0.00178464	0.00459433	3.12391
K08310	1.27981	-2.6143	2.96878	0.00346595	0.00777582	2.92307
K08365	1.27924	-2.02682	2.85147	0.00492205	0.0101884	2.81209
K05838	-1.27897	1.95898	-1.92137	0.0566145	0.0783424	-1.90628
K05804	1.27861	-2.81849	3.389	0.000883567	0.00261296	3.3252
K05946	1.27852	5.43541	2.89234	0.004363	0.00927885	2.85065
K02438	-1.27836	4.59187	-2.21456	0.02826	0.043017	-2.19366
K00166	-1.27824	-0.708846	-2.13025	0.0359369	0.0527356	-2.09764
K09456	1.27802	-2.83609	3.29694	0.00122163	0.00337581	3.23378
K03608	1.27777	-2.79604	3.3569	0.000997502	0.00287961	3.29123
K10202	1.2777	-1.44508	2.18133	0.0306168	0.0460977	2.16202
K00216	1.27769	-2.934	3.41301	0.000816005	0.0024639	3.34731
K11521	1.27703	-2.0422	2.81792	0.00537709	0.0109261	2.78353
K05517	1.27701	-2.82257	3.30175	0.00119017	0.00332203	3.24123
K09772	1.27698	7.85413	4.84869	2.58532e-06	1.91154e-05	4.70128
K00891	-1.27566	2.46061	-2.2239	0.0275453	0.0421655	-2.2037
K06887	1.27519	-2.85165	3.59481	0.000438426	0.00149637	3.5158
K14153	-1.27376	-1.41297	-3.11787	0.00225917	0.00552954	-3.05386
K12573	1.27352	9.80848	6.83931	1.97712e-10	5.2864e-09	6.36311
K00354	1.27342	-2.79537	3.82196	0.000189386	0.000750766	3.73277
K08317	1.27254	-2.80947	3.35259	0.00100954	0.00290139	3.28786
K02828	1.27235	-2.51799	2.97772	0.00338161	0.00760585	2.93073
K11263	-1.27234	2.69763	-1.91788	0.0569342	0.0787491	-1.90382
K07714	-1.27217	-1.45605	-2.57789	0.0111794	0.0196031	-2.53704
K01690	1.2721	-2.74735	3.11432	0.00220184	0.00542691	3.06156
K02348	1.27206	0.617101	2.20225	0.0289847	0.0439303	2.18369
K02013	-1.2717	6.03975	-2.90034	0.00431581	0.00920374	-2.85411
K11617	1.27168	-1.10769	2.02043	0.0450883	0.0642774	2.00383
K01788	-1.27163	3.78216	-2.19125	0.0299927	0.045281	-2.17019
K02533	1.27155	-2.74955	3.3512	0.001007	0.0028984	3.28856
K07148	1.26974	-2.90344	3.49195	0.000625152	0.0019834	3.42046
K07248	1.26918	-2.77702	3.23169	0.00149933	0.00398689	3.17481
K11940	1.2678	-2.89397	3.35332	0.00100362	0.00289082	3.28951
K02026	1.2676	8.09415	4.05749	8.44142e-05	0.000383225	3.93151
K01408	-1.26686	1.43646	-2.2702	0.0245611	0.0382315	-2.24824
K14682	1.26624	-2.88367	3.37118	0.000949627	0.00277237	3.30504
K09121	-1.26607	-0.622844	-2.44437	0.01577	0.0260838	-2.41419
K03586	1.26467	-2.88332	3.47141	0.000668197	0.00208583	3.40231
K13288	-1.26463	1.9282	-1.93604	0.0546766	0.0759517	-1.92144
K08869	1.26182	-2.76511	3.42304	0.000805534	0.00244044	3.35089
K00795	1.26155	-2.67254	3.18187	0.00179348	0.00460849	3.12246
K06351	-1.26124	-0.716522	-2.69338	0.00796924	0.0149332	-2.65337
K07648	1.26058	-2.6625	3.35645	0.000995546	0.00287825	3.29178
K03598	1.26017	-2.72356	3.14841	0.00198978	0.00499636	3.09175
K14187	1.26013	-2.84859	3.38803	0.000890489	0.00262942	3.32302
K06918	1.2593	-2.86207	3.51441	0.000576161	0.00186303	3.4426
K01062	1.25908	-2.73516	3.41888	0.000809394	0.00244966	3.34956
K10939	1.25901	-2.88339	3.3834	0.00090989	0.00267651	3.317
K07673	1.25845	-2.66027	3.11321	0.00222898	0.00547509	3.05789
K02562	1.25785	-2.92683	3.28313	0.00126428	0.00346029	3.22397
K11537	-1.25745	-1.08598	-2.84176	0.00542046	0.0109969	-2.78092
K07113	1.25729	-2.89657	3.21243	0.00159641	0.00421153	3.15656
K10117	-1.25703	9.55791	-3.39667	0.000867315	0.00257669	-3.33037
K00930	-1.25695	1.31377	-1.90857	0.0584715	0.0805307	-1.89215
K02927	1.25662	-2.38932	2.93951	0.00375888	0.00829436	2.89772
K07751	1.25611	-2.78533	3.35969	0.000999823	0.00288416	3.29058
K09158	1.25442	-2.9088	3.36067	0.000978118	0.00283632	3.29675
K03475	-1.25413	7.94593	-2.95032	0.00388532	0.00851192	-2.88733
K06968	1.254	-2.8723	3.5066	0.000594047	0.00190972	3.43432
K07400	1.25395	-2.72453	3.26508	0.00134952	0.0036665	3.20524
K03424	1.25354	8.10289	4.70295	7.80786e-06	4.85892e-05	4.47039
K05341	1.25349	-1.72252	2.08224	0.0389692	0.0565221	2.06451
K02444	-1.25321	2.63898	-2.34794	0.0202634	0.0324231	-2.32143
K07230	-1.2532	5.70656	-2.71985	0.00708859	0.0136052	-2.69265
K09858	1.25306	-2.6897	3.11496	0.00217675	0.00537532	3.06499
K03489	1.25249	-2.07877	3.14154	0.00197609	0.00496521	3.0938
K02496	1.25204	-2.6618	3.01601	0.00300884	0.00691809	2.96683
K03705	1.25194	9.8082	5.35319	3.07755e-07	3.26895e-06	5.11864
K02188	-1.25192	-0.416753	-2.62421	0.00985881	0.0177039	-2.58074
K11065	-1.25114	3.59446	-1.98988	0.0486049	0.0684902	-1.97204
K00700	-1.25053	7.59624	-3.31056	0.00112555	0.00317826	-3.25711
K07042	1.25028	7.57231	4.78974	5.09409e-06	3.42284e-05	4.56087
K01849	-1.24968	0.751482	-2.22587	0.027522	0.0421584	-2.20403
K12293	1.24965	-2.73353	3.01862	0.00298897	0.00687728	2.96887
K04940	1.24945	-2.84025	3.29156	0.00123614	0.00340861	3.23041
K07180	1.24865	-2.85918	3.17309	0.00182695	0.00468134	3.11701
K10549	-1.24861	-1.65051	-2.72227	0.0076022	0.0144408	-2.66924
K11618	1.24857	-2.24091	2.69098	0.00801462	0.0149892	2.65145
K00265	1.24837	0.44406	1.70824	0.0896475	0.117659	1.69726
K01669	1.24822	-2.70747	3.40441	0.000848645	0.00253181	3.33642
K11076	1.24816	-2.83374	3.56236	0.00049156	0.00164008	3.48531
K03677	1.24803	-2.66437	2.95733	0.00363273	0.00807575	2.90841
K07225	1.24776	-2.8091	3.0801	0.00245949	0.00591269	3.02828
K08319	1.24672	-2.94258	3.33581	0.00106139	0.00302574	3.27373
K07089	-1.24635	1.83329	-2.13861	0.0342779	0.0507622	-2.11679
K03817	1.24628	-1.09357	2.68947	0.00778063	0.0146719	2.66144
K03079	-1.24576	3.26088	-1.86679	0.0644511	0.0875954	-1.84905
K07642	-1.24575	0.643956	-2.07796	0.0400207	0.0579606	-2.05353
K05710	1.24575	-2.39592	2.84052	0.00509522	0.0104852	2.80095
K05809	1.24561	-2.57011	2.73696	0.00695953	0.0134172	2.69877
K12525	1.24498	-2.78951	3.15121	0.00194567	0.00490467	3.0984
K14645	1.24489	0.00223452	1.64638	0.101552	0.131064	1.63737
K09920	1.24392	-2.91893	3.40052	0.000848942	0.00253181	3.33632
K00549	-1.24363	5.3138	-2.58707	0.010624	0.0187992	-2.55483
K09681	-1.24275	3.3088	-2.2473	0.0259114	0.0400552	-2.22754
K05577	1.2427	-2.80499	3.26573	0.00135333	0.0036717	3.20442
K11739	1.24263	-2.92561	3.38743	0.000888417	0.0026253	3.32367
K02018	-1.24253	0.558953	-2.06959	0.0405711	0.0586262	-2.04789
K02430	1.2425	-2.11509	2.29725	0.0229616	0.0362321	2.27407
K03633	1.24182	-2.82899	3.37381	0.000938695	0.00275289	3.30828
K02802	1.24144	-2.66303	2.60967	0.0100076	0.0179244	2.57557
K02841	1.24083	-2.84781	3.40583	0.000840169	0.00251144	3.33921
K01760	-1.24071	0.578564	-2.29828	0.0229607	0.0362321	-2.27409
K03592	-1.24016	-1.18996	-2.69741	0.00791392	0.0148582	-2.65572
K09999	1.23987	-2.94623	3.53326	0.000538966	0.00176783	3.4606
K03975	1.23908	4.49126	2.55788	0.0114549	0.0200047	2.52851
K03651	1.23887	-2.876	3.17043	0.00183139	0.00468356	3.1163
K12144	1.23875	-2.82273	3.1344	0.00207708	0.00516539	3.07898
K01920	1.23872	-2.85825	3.31532	0.00113878	0.00321095	3.25379
K01460	1.23769	-2.77843	3.32493	0.0011121	0.00314945	3.26052
K00631	1.23653	-2.60929	3.05442	0.00264333	0.00621856	3.00643
K08172	1.2365	-2.301	2.57858	0.0109334	0.0192245	2.54482
K02363	1.23636	-2.87219	3.28343	0.00126559	0.00346029	3.22367
K07287	1.23589	-2.69448	3.13138	0.00209021	0.00519472	3.07711
K08996	1.23487	-0.562635	2.10061	0.0372254	0.0542772	2.08328
K14205	-1.23485	3.66814	-2.40516	0.0170767	0.027947	-2.38505
K02572	1.23481	-2.91165	3.29326	0.00122582	0.00338496	3.2328
K05571	1.2347	-2.67427	2.91627	0.00407558	0.00881781	2.87225
K03281	1.23343	7.47022	4.5909	8.61894e-06	5.29566e-05	4.4492
K02769	1.23342	-1.86309	2.82686	0.0052549	0.0107228	2.79098
K07002	1.23297	-2.92078	3.3658	0.000959402	0.00279249	3.30217
K02275	1.23258	-1.21533	2.02797	0.0442568	0.0631984	2.01165
K06956	-1.23253	0.57493	-2.27442	0.0244152	0.0380763	-2.25053
K00112	-1.23205	2.0574	-1.93195	0.0552127	0.076614	-1.9172
K02621	1.23189	8.44306	5.21842	6.21481e-07	5.8341e-06	4.98442
K01976	1.23086	-1.10338	2.1231	0.0357267	0.0525066	2.10002
K03713	1.2303	-0.822332	1.99911	0.0476062	0.0673119	1.98087
K06994	1.22974	3.91317	1.71467	0.0893022	0.117245	1.69909
K06751	1.22805	-2.70361	2.97626	0.00341248	0.00766522	2.92791
K10190	1.2279	-2.59092	2.55405	0.0116984	0.0203293	2.52111
K13669	1.22748	-2.7844	3.09806	0.00229952	0.0056106	3.04855
K12292	1.22702	-2.74005	3.12796	0.00210037	0.00521327	3.07566
K05692	1.22693	-1.80669	2.52811	0.0124124	0.0213217	2.5002
K06145	1.22553	-2.9104	3.2635	0.00135758	0.0036755	3.20352
K02531	1.22524	-0.299239	2.18926	0.0299072	0.0451696	2.17132
K06976	1.22487	-1.85376	2.09704	0.0377338	0.054874	2.07773
K03169	-1.22468	6.95176	-3.1358	0.00204519	0.00510573	-3.08359
K06190	1.22381	-2.87806	3.41383	0.000817721	0.00246524	3.34673
K02498	1.22365	-2.63512	3.04548	0.00274635	0.00641421	2.99479
K02888	1.22321	10.9175	6.97152	3.58559e-11	1.20881e-09	6.62026
K09893	1.22307	-2.9189	3.42515	0.000782623	0.00238166	3.35887
K07306	1.22271	-0.212857	1.79236	0.0750103	0.100039	1.7804
K05875	1.2221	-2.89251	3.40559	0.000836592	0.00250654	3.3404
K09946	1.22191	-2.85696	3.36306	0.000969604	0.00281585	3.2992
K07708	1.22175	-2.93445	3.17215	0.00182849	0.00468134	3.11676
K07403	-1.2213	1.66745	-2.11025	0.0364889	0.0534444	-2.09144
K07046	-1.22071	0.0513761	-2.02241	0.0451579	0.0643192	-2.00318
K04068	1.22016	9.33872	4.5878	1.28515e-05	7.60689e-05	4.36262
K03621	1.21935	7.36796	3.67368	0.000354581	0.00126468	3.57177
K05936	-1.21905	1.35806	-2.11818	0.0358498	0.0526276	-2.09863
K01677	-1.21808	-0.764415	-2.46036	0.0151392	0.0251585	-2.42903
K06131	1.21798	5.79692	3.03209	0.00296485	0.00683803	2.97136
K03291	1.21792	-2.66945	2.89556	0.00433626	0.00923719	2.8526
K12371	1.21715	-2.96528	3.50874	0.000588932	0.00189642	3.43666
K01641	1.21709	6.09797	2.77439	0.00616718	0.0121928	2.73876
K05874	1.2169	-2.78363	3.20347	0.00165105	0.00432811	3.14673
K12503	1.21688	-1.48248	2.06193	0.0412147	0.0593791	2.04136
K03641	1.21679	-2.16471	2.55946	0.0116083	0.0202221	2.52383
K02654	-1.21651	-0.896661	-3.00495	0.00333906	0.00753086	-2.93467
K07137	-1.21591	4.54725	-2.58514	0.0105181	0.0186288	-2.55832
K10918	1.21579	-2.21673	2.87859	0.00456594	0.00959072	2.83616
K02424	1.21543	-2.94462	3.23151	0.0015046	0.00399816	3.1738
K06203	1.21506	-2.87941	3.47533	0.000662275	0.00207346	3.40474
K13444	1.21458	-2.84944	3.56675	0.000487811	0.00163179	3.48736
K05788	1.21387	-2.87668	3.15295	0.00194792	0.00490713	3.09806
K07285	1.2138	-2.86636	3.17503	0.00180748	0.00463465	3.12017
K03478	-1.21375	-0.0850128	-2.37451	0.0189524	0.0306672	-2.34647
K03708	-1.21371	2.09345	-2.10674	0.0368766	0.0538699	-2.08713
K07091	1.21332	-2.71663	2.96792	0.00348823	0.00780374	2.92108
K01261	1.21292	-1.68564	2.15236	0.0330709	0.0492192	2.13122
K11049	1.21284	-2.86885	3.10732	0.00223991	0.0054963	3.05643
K11690	-1.21273	0.61876	-2.22521	0.0278107	0.0424664	-2.19995
K03502	-1.21265	2.34631	-1.97861	0.0495631	0.0696105	-1.96372
K05832	1.21263	4.56967	2.42093	0.016382	0.0269238	2.40029
K01058	1.21241	-2.67852	3.10626	0.00226558	0.00554173	3.05301
K11903	1.21223	-2.82311	3.07457	0.00252466	0.00602168	3.02037
K00833	-1.21174	1.92955	-2.02159	0.0452141	0.0643521	-2.00266
K11533	-1.21138	4.73936	-1.99837	0.0470812	0.0666425	-1.98557
K07110	1.21137	-2.80674	3.19355	0.00172047	0.00446258	3.13467
K04756	1.2113	-2.71477	2.91149	0.00412081	0.00887084	2.86876
K10388	1.21123	-1.50945	2.35219	0.0198212	0.0318075	2.32971
K08992	1.21081	-2.92273	3.47659	0.000654325	0.00205577	3.40804
K05364	-1.21077	4.6872	-2.31484	0.0219036	0.0347465	-2.29203
K02200	1.21002	-2.90057	3.33038	0.00108662	0.00308406	3.26708
K12437	1.20942	-2.28966	2.77117	0.00626291	0.0123506	2.73369
K13013	-1.20921	-1.84233	-2.81255	0.00571335	0.0114591	-2.76379
K03607	1.20767	-2.75039	2.88382	0.00449602	0.00948726	2.84109
K02371	-1.20761	2.17884	-2.20061	0.0291656	0.0441699	-2.18124
K07262	1.20705	-2.86472	3.36589	0.000962678	0.00279826	3.30121
K06207	1.20648	11.2259	7.69439	9.50412e-13	4.09416e-11	7.1375
K07685	1.20608	-2.85062	3.22764	0.00151326	0.00401843	3.17213
K01430	1.20606	-0.492647	1.95627	0.0522107	0.0729708	1.94139
K03736	1.20588	-2.30464	3.2526	0.00142709	0.00383426	3.18912
K03562	1.20562	-2.56793	2.83738	0.00518339	0.0106384	2.79541
K03078	1.20363	-2.12646	2.31124	0.0224249	0.0355153	2.28309
K06320	1.20297	-2.94038	3.39915	0.000864198	0.0025694	3.33137
K11104	1.20291	-2.95523	3.24297	0.00145757	0.00390263	3.183
K00573	1.20215	-2.89454	3.33418	0.00108251	0.00307463	3.26816
K03707	-1.20116	0.516896	-1.96622	0.0513848	0.0719462	-1.94825
K01401	1.20116	-2.87928	2.99121	0.0032563	0.00738717	2.94245
K07222	1.20092	-2.68534	3.23117	0.00148519	0.00395474	3.17756
K02558	1.19883	-2.80534	3.29709	0.00121971	0.00337531	3.23423
K02501	1.19819	-2.27238	2.37749	0.0188751	0.0305804	2.34799
K07184	1.19706	-2.8581	3.4496	0.000730231	0.00225946	3.37797
K07223	1.19568	-1.74197	2.5553	0.0116203	0.0202298	2.52347
K00962	-1.19519	9.46303	-4.46169	1.44083e-05	8.4382e-05	-4.33755
K04568	1.19497	-2.87889	3.177	0.00179371	0.00460849	3.12242
K06886	1.19482	-2.82248	2.98403	0.00330029	0.00746513	2.93829
K01941	1.19481	-1.56305	1.94886	0.0532864	0.0742333	1.93259
K14005	1.19444	-2.81286	3.30431	0.00119121	0.00332254	3.24098
K03179	1.19365	-2.5275	2.95995	0.00359723	0.00801521	2.91148
K00060	1.19282	-1.69141	1.9513	0.0528347	0.0737365	1.93627
K11447	1.19128	-2.54366	2.7602	0.00647113	0.0126933	2.7229
K05527	1.19093	-2.85137	3.12293	0.00212896	0.00527412	3.07163
K08351	1.1907	-2.84015	3.04669	0.00273456	0.00639825	2.9961
K00383	1.19059	0.772656	1.73978	0.0840004	0.111041	1.72793
K03125	1.19004	-2.82467	3.06218	0.0025902	0.00613826	3.0126
K03790	-1.1898	-0.525195	-1.79657	0.0747453	0.0997205	-1.78202
K02622	1.18871	8.70232	4.76622	4.82414e-06	3.26979e-05	4.57229
K01293	1.18841	-2.96433	3.20288	0.00165936	0.00434686	3.14526
K01589	-1.18783	3.26933	-2.09872	0.0372832	0.054341	-2.08265
K06219	1.1878	-2.90493	3.15687	0.00191827	0.00485145	3.1026
K06206	-1.18662	-0.527017	-2.39043	0.018325	0.0298137	-2.35899
K06898	-1.1864	-0.840321	-2.23715	0.0271013	0.0415961	-2.21006
K01894	1.1861	-2.76491	3.17219	0.00180128	0.00462487	3.12118
K08159	1.18605	-1.95456	2.67797	0.00820754	0.0152837	2.64341
K06997	-1.18593	4.88642	-2.713	0.00728519	0.0138999	-2.68352
K06957	1.18488	-2.87431	3.28917	0.00124645	0.00342439	3.22803
K10763	1.1846	-2.74167	3.29418	0.00121353	0.00336301	3.23568
K09973	-1.18435	-1.13353	-2.4591	0.0151778	0.0252119	-2.42811
K02834	1.18425	7.9399	5.14891	1.34073e-06	1.11546e-05	4.83362
K03806	1.18361	-2.87945	3.28701	0.00126551	0.00346029	3.22369
K01906	-1.18333	-1.1355	-2.58816	0.0108936	0.0191918	-2.54609
K07274	1.1833	-2.89059	3.2134	0.0015956	0.00421153	3.15671
K07337	1.18286	-2.89492	3.30005	0.00119673	0.00333064	3.23966
K07323	1.18274	-2.68203	2.98822	0.00330898	0.00748041	2.93747
K01854	-1.18262	6.43186	-2.9771	0.00327022	0.00740143	-2.94113
K03981	1.18253	-2.52465	2.86673	0.00474667	0.00988868	2.82374
K07290	1.18246	-2.88654	3.12486	0.00212359	0.00526418	3.07238
K07486	-1.18209	6.84926	-2.34929	0.0224573	0.035552	-2.28254
K01724	1.18194	-2.91633	3.19751	0.00167323	0.00436842	3.14283
K01347	1.18108	-2.60446	3.11417	0.00220403	0.00542887	3.06127
K07711	1.18028	-2.95822	3.21298	0.00159684	0.00421153	3.15648
K08094	1.18006	-1.3915	2.19836	0.0296981	0.0448888	2.17409
K07233	1.17967	-2.68454	2.82745	0.00532264	0.0108439	2.78683
K07783	1.17942	-2.89567	3.18785	0.0017404	0.00450135	3.13129
K14287	1.17883	-2.92744	3.13678	0.00204478	0.00510573	3.08365
K00557	1.17813	-2.58602	3.09245	0.0023963	0.00579568	3.03614
K01157	-1.17708	2.73261	-2.03368	0.0436603	0.0624847	-2.01734
K01727	-1.17645	1.06122	-1.85819	0.0654163	0.0886779	-1.8424
K07455	-1.17524	-0.0398763	-2.08596	0.0389028	0.0564469	-2.06521
K05790	1.17507	-2.82524	3.06057	0.00260426	0.00615396	3.01096
K11910	1.17396	-2.85283	3.20091	0.00168644	0.0043911	3.14053
K14080	1.17353	-2.74657	3.16503	0.00187085	0.00475844	3.11
K00232	1.17341	-2.89513	3.24736	0.00142224	0.00382653	3.1901
K00034	1.17309	-2.76607	3.08844	0.00238885	0.00578486	3.03708
K07689	1.17298	-2.78404	3.08022	0.00247258	0.00593205	3.02668
K07266	1.17232	-2.81805	3.28994	0.0012458	0.00342439	3.22818
K10012	1.17222	-2.87581	2.94838	0.00373186	0.00825823	2.89998
K00231	-1.17157	2.1606	-1.99089	0.0483683	0.0682401	-1.97412
K02113	1.17146	10.7166	6.86952	2.36761e-10	6.11949e-09	6.33538
K13714	1.17097	-2.39368	2.66986	0.00840774	0.0155837	2.63524
K03623	1.17091	-2.91124	3.19926	0.00167084	0.00436808	3.14325
K01547	1.17055	-1.10941	2.04008	0.0431789	0.061887	2.02198
K03884	1.16994	-1.25012	2.22258	0.027692	0.0423518	2.20162
K12146	1.16979	-2.85045	3.04258	0.0027449	0.00641421	2.99495
K02566	-1.16951	-0.229772	-1.87202	0.0633709	0.0862672	-1.85658
K07334	-1.16837	0.300645	-2.1852	0.0303367	0.0457647	-2.16567
K07687	1.16808	-2.63592	2.75797	0.00651579	0.012752	2.72063
K08253	1.16779	-2.65475	2.90749	0.0042276	0.00905048	2.86066
K01169	1.16763	-2.94842	3.32979	0.00107477	0.00305491	3.27018
K05939	1.16753	-2.45749	3.02928	0.0029632	0.00683803	2.97153
K03434	1.16715	-2.79295	3.07557	0.00246365	0.00591796	3.02777
K03670	1.16648	-2.80451	3.01751	0.00297638	0.00685239	2.97017
K05570	1.16622	-2.84652	2.92446	0.00396224	0.00863498	2.88115
K07278	1.16619	-2.40183	2.72593	0.0071676	0.0137229	2.68896
K07977	1.16546	-2.86445	3.22245	0.00156149	0.00413517	3.16301
K03524	-1.16496	4.31815	-2.34454	0.0200746	0.0321608	-2.32495
K09471	1.16385	-2.79591	3.20111	0.00166095	0.00434808	3.14499
K04561	1.16376	-1.46167	1.86351	0.0644596	0.0875954	1.84899
K00406	1.16341	-2.97953	3.28371	0.00126491	0.00346029	3.22382
K02569	1.16269	-2.72888	3.10327	0.00228082	0.00556849	3.051
K06039	1.16219	-2.8322	3.15683	0.00191831	0.00485145	3.1026
K04760	1.16045	-2.88254	3.20911	0.00162147	0.00426198	3.15202
K00130	-1.16	0.785345	-1.8386	0.0680458	0.0918571	-1.8247
K12941	-1.1598	-0.856208	-2.13477	0.03446	0.0509151	-2.11465
K02942	1.15973	-2.93274	3.16226	0.00188043	0.00477435	3.10849
K00907	1.15961	-2.84007	3.12428	0.00214707	0.00531557	3.0691
K02198	-1.15853	0.605817	-2.10337	0.0376827	0.0548407	-2.07829
K07693	1.15845	-0.446217	1.94635	0.0534051	0.0743452	1.93163
K00247	1.15831	-2.80683	2.99767	0.00316731	0.00721908	2.95102
K03150	-1.15671	2.7843	-2.10445	0.0367897	0.0537632	-2.08809
K08093	1.15657	-2.39915	2.52392	0.0126713	0.02168	2.49288
K03808	1.15514	-2.78395	3.07248	0.00250171	0.00598343	3.02313
K06858	1.15506	-2.93255	3.25563	0.00137545	0.00371871	3.19975
K06217	1.15477	9.18717	4.90357	2.95549e-06	2.14176e-05	4.67389
K01271	1.15448	8.20801	4.7589	6.60708e-06	4.26217e-05	4.50597
K02352	1.15436	-2.90474	3.11849	0.0021612	0.00534372	3.06714
K01400	-1.15432	-1.47374	-2.31486	0.0233612	0.0367281	-2.26748
K01574	1.15426	-1.39637	2.22977	0.0271007	0.0415961	2.21006
K08160	1.15351	-2.96139	3.13464	0.00205548	0.0051248	3.0821
K13126	1.15334	-2.91711	3.26151	0.00135468	0.0036728	3.20414
K04771	1.15247	-2.63	2.87884	0.00459774	0.00964171	2.83394
K03703	1.15242	8.54399	5.19668	8.53452e-07	7.64165e-06	4.92273
K01581	-1.1511	9.08908	-3.51377	0.000619233	0.00197603	-3.42305
K11631	1.15109	-2.88047	2.94834	0.00372241	0.00824673	2.90078
K02827	1.15027	-1.71913	1.98915	0.0485742	0.0684809	1.97231
K01238	-1.14956	6.35207	-3.19157	0.00167298	0.00436842	-3.14287
K07692	-1.14943	-1.17059	-2.16755	0.0321192	0.047987	-2.14292
K03804	1.14782	-2.71675	3.15036	0.00193843	0.00489277	3.09951
K07679	1.14777	-2.82514	3.18933	0.00172081	0.00446258	3.13461
K06970	1.14758	-2.8629	3.18294	0.00175197	0.00451922	3.12934
K00031	1.14692	3.06363	1.45321	0.148238	0.183199	1.44578
K03712	-1.14644	2.46068	-1.87385	0.0628723	0.0857089	-1.86009
K07008	1.14562	-2.73697	2.891	0.00441401	0.00935142	2.84695
K04014	1.14535	-2.69231	2.89202	0.00440087	0.00934402	2.8479
K10716	1.14491	-2.91708	3.17034	0.00183644	0.0046903	3.11548
K01147	1.14473	-2.50201	2.79267	0.00591338	0.0117691	2.75255
K11622	1.14396	-2.68202	2.73149	0.00705492	0.0135607	2.69424
K00132	-1.14363	-0.00374676	-2.22562	0.0284763	0.0432782	-2.19066
K02586	-1.14283	-1.32617	-2.56632	0.011277	0.0197385	-2.534
K00997	1.14216	5.24125	2.80001	0.00565447	0.0113861	2.76717
K07173	-1.14174	4.41602	-2.03313	0.0442366	0.0631928	-2.01184
K07498	-1.14112	4.40311	-2.05888	0.040764	0.058883	-2.04592
K07203	1.13975	-2.89732	3.38105	0.00090567	0.00266815	3.3183
K02133	1.13974	-2.85581	3.08169	0.0024442	0.00589314	3.03016
K07140	1.1389	-2.86401	3.06564	0.00256632	0.0061021	3.01541
K07811	1.13854	-2.84586	2.99871	0.00314651	0.00718011	2.95305
K09709	1.13827	-2.5585	2.55089	0.0116859	0.0203166	2.52149
K01786	-1.13803	5.53698	-2.12418	0.0356234	0.0523945	-2.1012
K01917	1.13781	-2.36894	2.89243	0.00440728	0.00935142	2.84744
K11745	1.13778	-2.96078	3.20972	0.00160569	0.00422867	3.15487
K00317	1.13776	-1.83297	2.29898	0.0231099	0.0364216	2.27161
K07175	-1.13634	0.531586	-1.64288	0.102806	0.132418	-1.6314
K07124	1.13582	7.06036	3.62611	0.000427505	0.00147404	3.5225
K00859	1.13572	6.96778	3.41988	0.000777382	0.00236757	3.36072
K00286	-1.13544	2.8212	-2.09846	0.0373809	0.0544424	-2.08158
K02484	-1.13538	4.40967	-2.28771	0.0232247	0.0365728	-2.26972
K07340	1.13481	-2.96491	3.23721	0.00147531	0.00393112	3.1795
K13652	1.13435	-2.8751	2.99126	0.00324716	0.00737938	2.94332
K08255	1.13417	-2.81736	3.07345	0.00250742	0.00599339	3.02244
K02493	1.134	7.74691	3.8549	0.000196168	0.000772908	3.7239
K02461	1.13396	-2.85212	3.04339	0.00275345	0.00642692	2.994
K07681	1.13374	-2.68878	2.84782	0.00504284	0.0103874	2.80428
K02794	1.13303	11.2697	4.66336	6.83961e-06	4.37577e-05	4.49862
K10121	1.13261	-2.65905	2.93681	0.00377088	0.00831609	2.89672
K08311	1.13093	-2.89708	3.082	0.00242971	0.00586186	3.03196
K01114	1.13076	-2.85925	2.89455	0.00437596	0.00929813	2.84971
K03776	1.13059	-1.77264	1.94146	0.0540666	0.0751312	1.9263
K01092	-1.13048	3.29204	-2.10658	0.0371397	0.0541726	-2.08422
K12943	1.13046	-2.96412	3.19351	0.00169004	0.00439749	3.1399
K07147	1.13043	-2.8948	3.23772	0.00146119	0.00390882	3.18228
K12243	-1.12999	-1.15239	-1.99097	0.0489366	0.0688416	-1.96914
K13896	1.1298	-1.56277	1.91921	0.0570143	0.0788319	1.9032
K09012	1.1287	-2.77279	2.74616	0.0067087	0.0130439	2.71097
K02112	1.12828	12.6602	6.89513	1.0296e-10	3.11855e-09	6.46254
K07506	1.12823	-2.85469	2.9124	0.00410714	0.0088568	2.86981
K06978	-1.12716	-1.77071	-2.88163	0.00468396	0.00976853	-2.828
K03897	1.12617	-2.87978	3.05753	0.00262501	0.00618673	3.00855
K02000	1.12529	-1.2095	1.90582	0.0586706	0.0807476	1.89065
K07806	1.12494	-2.57243	2.91725	0.00420801	0.00902349	2.86213
K09806	1.12488	-2.90161	3.08732	0.00238417	0.00577714	3.03767
K11535	1.12466	-2.3518	2.45135	0.0154214	0.0256054	2.42233
K00375	-1.1243	2.07268	-2.14281	0.0336251	0.049929	-2.12454
K12266	1.12429	-2.88093	3.07852	0.00245155	0.00590718	3.02926
K04083	-1.12369	5.70538	-2.47577	0.0147165	0.0245508	-2.43928
K07638	1.1234	-2.76496	2.94514	0.00374874	0.00827668	2.89857
K02276	1.12163	-1.50521	1.87063	0.0631052	0.0859356	1.85845
K03757	1.12161	-2.85784	2.93884	0.00378502	0.00833307	2.89554
K02840	1.12117	-2.74212	3.11905	0.00218163	0.00538396	3.06432
K04096	1.12091	6.7008	3.88065	0.000152086	0.000623295	3.78764
K00932	1.12058	-2.88155	2.8566	0.00486363	0.0101052	2.81593
K06471	1.12004	-2.88672	2.98581	0.00326641	0.00739713	2.94149
K06006	1.11985	-2.82638	2.8583	0.00484454	0.0100709	2.81719
K14659	-1.11963	-1.74606	-2.88249	0.00456654	0.00959072	-2.83612
K12264	-1.11929	6.39494	-2.87219	0.00450988	0.00950261	-2.8401
K02453	-1.11926	-0.324655	-2.56005	0.0116	0.0202221	-2.52408
K00320	1.11797	-2.80928	3.06709	0.00257461	0.00611253	3.01443
K07788	1.11782	-2.65151	3.22999	0.00154372	0.00409651	3.16634
K08348	1.11739	-2.63897	2.69126	0.00792279	0.0148677	2.65534
K03798	1.11702	11.8733	7.38815	1.24193e-11	4.49997e-10	6.77525
K03543	1.11628	-2.34108	2.65536	0.00882932	0.0161773	2.61859
K09781	1.11612	-2.77783	3.20998	0.00161557	0.00424938	3.15308
K13256	1.11606	-1.315	2.59558	0.0102395	0.018227	2.56763
K02805	1.11592	-2.83414	2.85613	0.00488533	0.0101286	2.8145
K01908	1.11496	-2.9532	3.04035	0.002783	0.0064803	2.99074
K00806	1.11486	8.81571	5.03065	2.23273e-06	1.67757e-05	4.73113
K07480	1.11343	-2.47643	2.51993	0.0127634	0.0217894	2.4903
K06073	1.11335	-2.95089	3.10981	0.0022249	0.00546985	3.05844
K13687	1.1131	-2.88135	2.90531	0.00419871	0.0090135	2.86283
K07286	1.11296	-2.81425	2.91328	0.00411267	0.00886316	2.86939
K06176	1.11283	-2.16073	2.87583	0.00455402	0.00958	2.837
K03805	1.11264	-2.71217	3.01089	0.0030432	0.00698135	2.96334
K03302	1.11251	-2.76988	2.64987	0.00891159	0.0162799	2.61543
K03116	1.11137	-2.11811	2.27561	0.024436	0.0380935	2.2502
K02280	1.11081	-2.88858	2.99244	0.0032312	0.00734884	2.94484
K01414	1.11042	-2.30567	2.50775	0.0132696	0.0224853	2.47645
K08239	-1.11012	-2.04937	-2.21044	0.0286014	0.0434342	-2.18894
K02344	1.10999	-2.89827	3.0771	0.00245993	0.00591269	3.02823
K00108	1.10999	-2.07577	2.36985	0.0190336	0.03076	2.34487
K03821	-1.10802	-0.382264	-1.88468	0.0614287	0.0840364	-1.8704
K06699	1.10794	-2.74598	2.87982	0.00454436	0.00956725	2.83767
K09689	1.10784	-2.90192	2.96186	0.0035272	0.00787274	2.91761
K12945	1.10721	-2.96576	3.13677	0.00203034	0.00507519	3.08576
K07651	-1.10709	-1.59524	-2.24525	0.026918	0.0413555	-2.21271
K07350	1.10704	-2.81221	3.0693	0.00251733	0.00601259	3.02125
K07457	1.10686	-2.34107	2.62538	0.00955964	0.0172465	2.59136
K02372	-1.10677	2.62606	-1.91438	0.0572039	0.0790376	-1.90175
K03314	1.10673	-2.73	2.82364	0.00540583	0.010973	2.7818
K02667	-1.10645	-1.33516	-2.3841	0.0185104	0.0300774	-2.35525
K14665	1.1061	-2.77166	2.91759	0.00404443	0.00876973	2.87468
[truncated: 1,878 more rows]

## Sheet: MG_CSTIII_IV
KEGG Ortholog	logFC	AveExpr	t	P.Value	adj.P.Val	z.std
K03260	7.75979	5.00794	11.1684	3.54562e-19	1.87386e-17	8.95029
K13274	7.31235	4.04628	11.4243	8.04179e-20	4.59469e-18	9.11262
K08728	7.14675	5.2911	19.8842	9.11268e-47	6.4214e-44	14.3608
K10974	6.99733	2.92323	11.8837	1.13064e-21	8.10231e-20	9.56421
K12684	6.72621	0.263571	10.6639	1.71961e-20	1.03865e-18	9.27845
K01535	6.55599	6.894	15.4958	1.06806e-27	1.4567e-25	10.9069
K02750	6.38162	7.40764	19.545	4.95732e-45	2.61995e-42	14.0812
K07023	6.17197	5.67916	16.5644	2.00579e-30	3.14092e-28	11.4638
K01621	5.97381	8.25239	16.9655	2.3765e-37	5.28834e-35	12.7711
K02023	5.9644	6.75275	22.5699	2.9357e-37	6.20608e-35	12.7547
K08724	5.95101	7.42598	20.205	1.28905e-47	1.36253e-44	14.4957
K01232	5.84509	7.06982	14.0141	6.31676e-26	7.21818e-24	10.5295
K02781	5.73618	4.06103	13.8316	1.92898e-24	1.85357e-22	10.2027
K02074	5.702	6.07681	16.9038	1.246e-38	3.09887e-36	12.9986
K06237	5.64403	1.18082	7.57082	3.03623e-12	5.60575e-11	6.97604
K10039	5.63063	6.90733	20.7346	5.24913e-49	7.39778e-46	14.7139
K00904	5.60983	7.38272	19.4093	1.68649e-45	1.01864e-42	14.1572
K01487	5.48869	5.53666	13.3753	1.11125e-14	2.80795e-13	7.72583
K00980	5.43698	4.29809	12.5623	2.08586e-25	2.15097e-23	10.4165
K13678	5.41125	6.29427	13.6643	5.2922e-16	1.62141e-14	8.10459
K03048	5.41109	6.41289	17.8183	3.58589e-41	1.08294e-38	13.4387
K03297	5.37716	2.26671	9.30561	1.0635e-16	3.84313e-15	8.29747
K02075	5.35401	6.7127	18.0953	6.20152e-42	2.01692e-39	13.568
K08368	5.3238	7.84237	23.4672	8.15546e-51	1.72407e-47	14.993
K00105	5.26054	3.58003	7.71694	1.08286e-12	2.15959e-11	7.11954
K13829	-5.1556	4.80456	-7.07879	6.2752e-11	9.24445e-10	-6.53703
K01632	-5.04675	5.25751	-5.81424	2.97429e-08	2.776e-07	-5.54294
K07757	5.04357	2.68448	9.32524	4.83853e-17	1.92994e-15	8.39055
K01215	5.0169	7.85177	17.1251	3.00215e-39	7.93319e-37	13.107
K02283	-5.01514	5.52663	-8.29322	2.96342e-14	7.07873e-13	-7.59991
K11358	-4.99012	2.33219	-6.93342	9.956e-11	1.42209e-09	-6.46762
K03684	-4.98593	5.14611	-7.80872	8.79195e-13	1.79577e-11	-7.14821
K13288	-4.91825	4.06144	-8.49198	9.57213e-15	2.45278e-13	-7.74481
K14761	4.88849	3.70226	13.1792	2.25132e-26	2.7196e-24	10.6262
K06885	4.88066	8.15949	20.0934	2.54235e-47	2.14981e-44	14.449
K07442	-4.87922	5.24476	-6.56594	6.17691e-10	7.3154e-09	-6.18585
K01485	4.87492	7.43841	25.374	7.86976e-20	4.55799e-18	9.11496
K05838	-4.86399	4.82353	-7.09049	6.26481e-11	9.24445e-10	-6.53728
K00687	4.84431	7.75517	14.5144	1.41493e-31	2.3009e-29	11.6911
K03667	4.82739	7.46987	24.0315	2.55561e-57	1.08051e-53	15.9568
K03492	4.80225	6.34721	12.6061	8.48253e-24	7.4717e-22	10.0579
K01950	-4.79357	6.49883	-8.54066	7.32061e-15	1.92245e-13	-7.77882
K10007	-4.79182	4.28505	-6.29479	3.07725e-09	3.32752e-08	-5.92742
K10243	-4.78668	5.44402	-7.19626	2.82859e-11	4.41302e-10	-6.65523
K03525	-4.77336	5.19961	-8.34071	2.14951e-14	5.2838e-13	-7.64135
K07461	4.76183	7.1578	20.3716	2.02408e-40	5.70522e-38	13.31
K01179	4.75891	6.31356	7.83867	1.27233e-12	2.51374e-11	7.09728
K07670	4.75595	5.33049	10.1485	3.3731e-17	1.41203e-15	8.43286
K10040	4.74335	6.27358	14.4436	1.21539e-31	2.05547e-29	11.704
K13963	-4.7351	0.932471	-6.48491	8.76786e-10	1.01563e-08	-6.13036
K03346	4.72436	7.14439	15.4947	3.99545e-30	6.03312e-28	11.404
K06287	-4.68837	5.8005	-7.3514	7.99128e-12	1.39042e-10	-6.8387
K01210	-4.68588	1.28905	-6.55985	6.17294e-10	7.3154e-09	-6.18595
K05311	4.66508	7.42873	21.3579	3.37222e-43	1.29616e-40	13.7798
K00886	-4.64676	4.5179	-7.01321	1.16365e-10	1.61309e-09	-6.444
K04517	-4.6323	5.48397	-8.91402	6.33676e-16	1.88675e-14	-8.08266
K02859	4.62734	3.27768	9.34498	7.25239e-17	2.73778e-15	8.34285
K08296	-4.61803	3.1313	-6.47553	1.23904e-09	1.41204e-08	-6.07511
K06999	-4.59367	4.22413	-6.48104	1.0304e-09	1.18384e-08	-6.10463
K09812	-4.57382	6.23506	-8.95143	5.39772e-16	1.64073e-14	-8.10219
K07053	-4.56985	4.50649	-6.63772	5.36107e-10	6.45773e-09	-6.20815
K01281	4.54795	8.21742	15.1886	8.66956e-32	1.52729e-29	11.7327
K07021	4.54256	8.09735	15.1969	4.02007e-32	7.38994e-30	11.7975
K06188	-4.53772	4.15477	-6.44377	1.39427e-09	1.58012e-08	-6.05614
K03727	-4.52998	6.31978	-6.67193	3.30821e-10	4.17526e-09	-6.2836
K01426	4.5291	5.32118	9.89646	1.31808e-16	4.64404e-15	8.27193
K02477	-4.52293	2.54917	-5.87249	2.64526e-08	2.50205e-07	-5.56343
K08372	-4.5202	5.89701	-6.74538	2.61169e-10	3.36653e-09	-6.32023
K00766	-4.5171	3.38901	-6.6337	4.65733e-10	5.64218e-09	-6.23024
K01494	-4.47537	4.38532	-7.12983	3.32167e-11	5.10692e-10	-6.63156
K07768	-4.47044	5.08586	-6.34406	2.10496e-09	2.31765e-08	-5.98949
K02438	-4.46838	6.60099	-6.87712	1.10819e-10	1.55147e-09	-6.4514
K01419	4.46523	5.46116	15.7259	1.84077e-28	2.68371e-26	11.0657
K01826	-4.45577	4.22688	-6.7894	2.24555e-10	2.93938e-09	-6.34353
K01129	-4.44693	6.61993	-9.37349	3.56942e-17	1.47956e-15	-8.42624
K07816	4.438	6.52966	16.7126	4.99093e-26	5.86158e-24	10.5517
K03578	-4.4091	7.04049	-6.63297	4.07124e-10	5.01843e-09	-6.25127
K07271	-4.4085	4.72338	-5.66176	6.97434e-08	6.32779e-07	-5.39183
K07652	4.40786	9.11048	21.7058	7.41586e-43	2.61286e-40	13.7228
K13788	-4.40562	5.63997	-6.8306	1.76711e-10	2.35688e-09	-6.38033
K03711	-4.39748	5.23624	-8.93865	5.43287e-16	1.64073e-14	-8.1014
K05343	-4.39439	5.55276	-7.00988	6.00552e-11	8.90924e-10	-6.5436
K00099	-4.38347	4.85156	-6.15228	5.32377e-09	5.54406e-08	-5.83672
K00989	-4.3742	5.08403	-6.83304	1.78195e-10	2.36921e-09	-6.37905
K01696	-4.34732	5.18113	-7.53793	2.75805e-12	5.13702e-11	-6.98953
K09760	-4.34565	6.39775	-8.11563	8.24167e-14	1.87343e-12	-7.4664
K07011	-4.33359	7.43199	-6.58596	5.13311e-10	6.2008e-09	-6.21498
K13640	-4.32651	3.83539	-6.7078	3.046e-10	3.89078e-09	-6.29642
K09118	-4.30927	6.53817	-6.68945	3.01168e-10	3.85861e-09	-6.29818
K03924	-4.29961	5.92728	-7.1444	2.33932e-11	3.77901e-10	-6.6831
K07183	-4.28639	4.31498	-6.77209	2.23474e-10	2.93432e-09	-6.34428
K03790	-4.28586	0.623873	-5.63445	7.1697e-08	6.46343e-07	-5.38687
K05810	-4.27865	5.64233	-7.36583	8.53763e-12	1.47335e-10	-6.82922
K00278	-4.2759	4.89739	-5.75279	4.12974e-08	3.82068e-07	-5.48521
K10117	-4.24036	8.61447	-7.29477	1.13615e-11	1.9138e-10	-6.78811
K03481	4.24023	5.44003	8.34882	2.20714e-14	5.3631e-13	7.63795
K02406	-4.23102	0.821556	-3.33629	0.00103779	0.00449565	-3.28008
K06960	-4.22654	3.43396	-8.89283	7.21972e-16	2.10517e-14	-8.06674
K00691	4.22008	9.03161	17.1801	7.21178e-34	1.38597e-31	12.1313
K05275	-4.21762	4.01447	-5.78568	3.69843e-08	3.4367e-07	-5.50468
K01208	-4.21519	4.23006	-5.88036	2.25395e-08	2.15118e-07	-5.59129
K10005	-4.20799	4.26839	-5.85042	2.64224e-08	2.50205e-07	-5.56363
K02050	-4.20634	6.36653	-6.74272	2.31599e-10	3.00368e-09	-6.33878
K13787	-4.2052	5.28806	-6.64648	5.5953e-10	6.70168e-09	-6.20143
K01354	-4.20494	5.84727	-5.92859	1.85826e-08	1.78969e-07	-5.6247
K07503	-4.20419	4.46658	-6.19708	5.5507e-09	5.73915e-08	-5.82976
K01880	-4.18813	6.75912	-7.90575	3.10558e-13	6.64856e-12	-7.28974
K04092	-4.18522	2.50889	-6.11356	6.89224e-09	7.0049e-08	-5.79353
K13571	-4.17937	2.09134	-4.53436	1.07031e-05	7.13764e-05	-4.40246
K09761	-4.17575	5.87937	-9.28527	6.30227e-17	2.40054e-15	-8.35943
K08289	-4.16914	5.4805	-6.8438	1.40747e-10	1.90121e-09	-6.41508
K03688	4.16838	2.93565	6.74762	2.98411e-10	3.83491e-09	6.2996
K07460	-4.16814	4.22017	-7.25865	2.36558e-11	3.80291e-10	-6.68147
K00705	-4.16748	8.44043	-9.02412	3.27379e-16	1.07299e-14	-8.16279
K01802	-4.15793	6.1079	-6.85155	1.27551e-10	1.73963e-09	-6.43006
K05364	-4.15487	7.14662	-7.31569	8.87391e-12	1.52516e-10	-6.82368
K00982	-4.15351	6.53992	-6.53821	8.03004e-10	9.37873e-09	-6.14433
K00240	-4.14988	5.7898	-7.46291	4.64497e-12	8.357e-11	-6.91602
K02823	-4.14532	5.5549	-7.77316	6.37545e-13	1.32785e-11	-7.1922
K02495	-4.1377	7.13912	-9.43273	2.58434e-17	1.11496e-15	-8.46397
K12555	4.13488	8.516	16.7707	2.94064e-38	6.90723e-36	12.9328
K06215	-4.12535	5.7232	-7.13269	2.86037e-11	4.44619e-10	-6.65359
K03593	-4.12426	5.79426	-7.65827	1.48047e-12	2.88452e-11	-7.07631
K01673	-4.10901	4.33397	-6.35217	2.07975e-09	2.30188e-08	-5.99145
K07272	-4.09548	3.85189	-4.97028	1.61311e-06	1.20981e-05	-4.79669
K00970	-4.08937	6.78691	-7.15544	2.57066e-11	4.08599e-10	-6.66928
K07726	-4.07947	0.105333	-5.37478	2.43122e-07	2.05996e-06	-5.16292
K11533	-4.07659	7.9752	-5.25628	4.26488e-07	3.54959e-06	-5.05674
K04069	-4.07434	6.24923	-7.50338	3.20971e-12	5.90028e-11	-6.96822
K03587	-4.07118	7.23262	-7.02029	4.90207e-11	7.40212e-10	-6.57388
K00841	4.0704	8.28222	14.2636	1.84017e-25	1.94506e-23	10.4284
K03313	-4.07008	5.82082	-6.57455	5.47892e-10	6.58093e-09	-6.20473
K10677	4.06601	-1.82783	5.39618	2.19608e-07	1.87956e-06	5.18192
K01736	-4.06496	6.55334	-9.07001	2.40409e-16	8.03079e-15	-8.19999
K07243	-4.06433	6.15511	-6.63709	4.35581e-10	5.30731e-09	-6.24071
K01626	-4.05534	6.09362	-7.55684	2.36186e-12	4.4382e-11	-7.01126
K07259	-4.055	6.54154	-7.26995	1.20116e-11	2.00731e-10	-6.78007
K01657	-4.05195	3.89574	-6.41219	1.54809e-09	1.74078e-08	-6.03927
K05499	-4.03905	4.0678	-5.3209	3.1462e-07	2.63409e-06	-5.11447
K09811	-4.0365	6.46369	-9.07732	2.34372e-16	7.99135e-15	-8.20305
K01713	-4.03421	3.35215	-5.55373	1.05728e-07	9.37144e-07	-5.31659
K00962	-4.03143	8.3325	-10.1878	2.27803e-19	1.23481e-17	-8.99899
K14260	-4.02899	6.11466	-6.73367	2.42145e-10	3.13085e-09	-6.33191
K03523	-4.02873	5.00545	-8.11168	9.20969e-14	2.08228e-12	-7.45177
K00688	-4.02839	8.42567	-9.63738	6.9764e-18	3.31418e-16	-8.61529
K03406	-4.01655	1.37734	-2.99547	0.00314371	0.0114511	-2.95332
K01885	-4.01384	7.30815	-7.38892	6.07615e-12	1.07941e-10	-6.87785
K08681	-4.01072	4.60051	-6.98902	7.35904e-11	1.0729e-09	-6.51315
K11263	-4.00548	5.94343	-5.6313	7.69915e-08	6.91126e-07	-5.37404
K05813	-4.00444	1.73799	-5.42346	1.93044e-07	1.6657e-06	-5.20591
K01817	-4.00439	3.77979	-6.14963	5.55183e-09	5.73915e-08	-5.82973
K03628	-4.00021	7.40785	-7.70303	1.01461e-12	2.05252e-11	-7.12851
K00700	-3.99091	7.70033	-8.71867	2.11893e-15	5.89254e-14	-7.93418
K04753	3.98353	3.94094	5.72386	4.60266e-08	4.23966e-07	5.46601
K02245	3.98108	4.13667	9.21448	9.741e-17	3.5813e-15	8.3079
K01695	-3.97833	2.60055	-6.72786	3.13344e-10	3.99042e-09	-6.29203
K03697	3.97212	9.45375	19.0025	2.09735e-44	9.8529e-42	13.9789
K03149	-3.96787	4.90403	-5.94525	1.58376e-08	1.54645e-07	-5.65223
K01376	3.96379	8.62759	15.3218	3.92164e-34	7.89557e-32	12.1811
K07230	-3.96277	4.46284	-6.72999	3.47065e-10	4.35427e-09	-6.27615
K00800	-3.95647	6.80302	-9.6251	7.36953e-18	3.46204e-16	-8.60901
K00826	-3.94302	6.35701	-8.25455	3.705e-14	8.607e-13	-7.57095
K00244	3.9427	9.5262	18.974	2.50333e-44	1.05841e-41	13.9663
K03386	-3.9423	5.74437	-9.10354	1.9454e-16	6.68711e-15	-8.2254
K01897	-3.93774	8.29911	-7.15994	2.15601e-11	3.51955e-10	-6.69505
K00528	-3.92524	5.93482	-6.10663	6.94774e-09	7.04437e-08	-5.79218
K03475	-3.91977	8.64787	-4.22337	3.86766e-05	0.000235508	-4.11525
K03980	-3.908	7.62457	-6.32537	2.10338e-09	2.31765e-08	-5.98962
K08303	-3.89059	6.75549	-6.15975	4.91202e-09	5.15336e-08	-5.85013
K01772	3.88474	5.16537	9.18047	3.79138e-16	1.22366e-14	8.14505
K01278	-3.87995	4.74867	-4.12958	5.67198e-05	0.000331937	-4.02606
K03743	-3.87833	4.04175	-6.02919	1.05814e-08	1.05266e-07	-5.72114
K06997	-3.87618	5.7953	-8.06907	1.14989e-13	2.5588e-12	-7.42243
K07736	-3.87555	4.52673	-6.3412	4.35394e-09	4.62524e-08	-5.87015
K01057	-3.87456	4.64029	-5.90629	1.94465e-08	1.86863e-07	-5.61685
K07089	-3.86995	5.70886	-7.09693	3.2496e-11	5.01435e-10	-6.63479
K02746	-3.86897	2.06612	-5.26789	4.53216e-07	3.76463e-06	-5.04513
K00773	-3.86485	7.38341	-9.71971	3.98952e-18	1.96136e-16	-8.67909
K00133	-3.86399	7.84447	-11.2156	2.46137e-22	2.00128e-20	-9.72068
K00656	-3.86398	7.97857	-8.48943	8.62635e-15	2.25137e-13	-7.75802
[truncated: 4,048 more rows]

## Sheet: MT_CSTI_III
KEGG Ortholog	logFC	AveExpr	t	P.Value	adj.P.Val	z.std
[truncated: 3,877 more rows]

[truncated: 1 more sheets: MG_CSTI_III]
