# Supplementary material for: Insight into the ecology of vaginal bacteria through integrative analyses of metagenomic and metatranscriptomic data
Source: Genome Biol. 2022 Mar 1;23:66. doi: 10.1186/s13059-022-02635-9 (PMC8886902; doi:10.1186/s13059-022-02635-9)
Supplement: Supplementary file 6 — Additional file 6: Supplementary Table 4. Post-processing sequence read counts and percent of those reads which mapped to the VIRGO database for the metagenomic and metatranscriptomic datasets. [file 13059_2022_2635_MOESM6_ESM.xlsx]

## Sheet: ReadAccounting
UID	MG_reads	MG_percent_mapped_toVIRGOcontigs	MT_reads	MT_percent_mapped_toVIRGOcontigs
AYAC02_W1D7	12874918	0.9925	54137408	0.9881
AYAC02_W3D1	14732311	0.9946	97311011	0.9857
AYAC02_W5D6	10371939	0.9981	18282774	0.9785
AYAC02_W7D5	50031271	0.9918	298909	0.9201
AYAC02_W9D3	35590891	0.9672	10787087	0.9161
AYAC03_W1D7	63190161	0.9893	65823953	0.9558
AYAC03_W4D7	33984988	0.9972	18329811	0.979
AYAC03_W7D5	11175032	0.9917	56050818	0.9671
AYAC03_W8D6	14388268	0.9957	48223362	0.9685
AYAC03_W9D7	34413510	0.6368	48526737	0.9602
AYAC05_W1D6	1706245	0.9755	1429382	0.4211
AYAC05_W3D7	6271330	0.9822	1662128	0.6892
AYAC05_W5D5	14032169	0.874	3492259	0.64
AYAC05_W7D7	13148815	0.9712	48265584	0.9709
AYAC05_W9D7	7984557	0.9829	1716473	0.6206
AYAC09_W1D7	16254202	0.9973	19944752	0.9623
AYAC09_W3D4	10645445	0.9964	3032426	0.6286
AYAC09_W5D7	667221	0.9622	427000	0.9714
AYAC09_W7D4	9634145	0.928	6059207	0.8215
AYAC09_W9D7	15102483	0.9973	20017587	0.9656
AYAC10_W1D7	44298394	0.9934	5433634	0.8607
AYAC10_W2D7	5367313	0.9853	31951918	0.9712
AYAC10_W5D4	9681798	0.9841
AYAC10_W8D1	29083246	0.9894
AYAC10_W9D5	53759234	0.9985
EM04_W1D7	10989904	0.9933	4835268	0.9097
EM04_W3D7	22477148	0.9736	1342425	0.9729
EM04_W5D6	5289264	0.896
EM04_W7D7	63579116	0.9944
EM04_W9D6	5001100	0.9878
EM09_W2D3	3896227	0.9837	14573178	0.9629
EM09_W4D4	55413169	0.9991	16142978	0.9606
EM09_W6D7	56829669	0.9985	7963679	0.9706
EM09_W8D5	7511385	0.9949	40911152	0.9692
EM09_W9D6	53670496	0.9962	10424316	0.9698
EM10_W1D7	12092726	0.9908	5346136	0.956
EM10_W3D2	11630481	0.9298	9924504	0.9756
EM10_W4D7	7058366	0.9921	6989974	0.9416
EM10_W6D5	6856938	0.9865	10811713	0.9803
EM10_W8D7	8637695	0.9908	16986192	0.976
EM11_W1D7	22365585	0.9832	9313804	0.8738
EM11_W3D6	51762926	0.9965	4849555	0.6171
EM11_W5D7	9951238	0.991	3455220	0.6321
EM11_W7D7	23529059	0.9945	36796104	0.9866
EM11_W9D7	2196461	0.9937	12078491	0.9163
UAB002_W1D4	81986976	0.9957	2397851	0.951
UAB002_W3D1	21207582	0.9849
UAB002_W5D7	56557692	0.9866	3439538	0.8659
UAB002_W7D7	29960474	0.9865	19766016	0.9766
UAB002_W9D7	22845368	0.986	12097193	0.9876
UAB006_W2D2	26892045	0.9974	11608823	0.9305
UAB006_W3D2	24775874	0.997
UAB006_W5D4	34637965	0.9934
UAB006_W7D7	17833185	0.9967	54042032	0.9852
UAB006_W9D7	16118822	0.9901	61131315	0.9889
UAB007_W1D7	15193950	0.9626	13562352	0.9212
UAB007_W4D7	34517722	0.8983
UAB007_W6D3	6302007	0.9655	4970700	0.9038
UAB007_W7D7	10315631	0.8873	13129993	0.9599
UAB007_W9D7	10469420	0.9808	23624454	0.9509
UAB010_W10D3	24134540	0.9962
UAB010_W10D7	3258577	0.9907
UAB010_W1D2	38452602	0.8956
UAB010_W3D1	79796051	0.9984	20214737	0.9893
UAB010_W5D6	67538773	0.9974	12887806	0.7506
UAB010_W7D5	12574725	0.9916	20609721	0.989
UAB011_W1D7	10110158	0.9722	7928811	0.8981
UAB011_W3D6	54376012	0.9799	25891145	0.9381
UAB011_W7D1	30817187	0.9635	15778595	0.8878
UAB011_W7D7	30783593	0.8392	12383104	0.8839
UAB011_W9D7	26915804	0.819	5038998	0.9202
UAB015_W10D7	32019200	0.9934	58579862	0.9753
UAB015_W1D5	36501149	0.9979	58146579	0.98
UAB015_W3D1	49159291	0.9986	29697557	0.9811
UAB015_W5D7	13296606	0.9987
UAB015_W9D4	13508979	0.9897	40926151	0.9745
UAB021_W1D5	55110035	0.9711
UAB021_W3D7	7545390	0.9804	37905283	0.9939
UAB021_W5D7	71419435	0.9904	5802406	0.991
UAB021_W8D3	68540405	0.9888	39579156	0.9719
UAB022_W10D1	57672886	0.9935	56099819	0.983
UAB022_W2D1	25240602	0.9948	23946526	0.9717
UAB022_W4D1	34644041	0.9968	29892186	0.987
UAB022_W6D1	10583822	0.9938	31335604	0.9655
UAB022_W8D1	36706907	0.9966
UAB028_W1D7	18874228	0.9955	55930694	0.9892
UAB028_W3D7	31563459	0.9873	23073437	0.9532
UAB028_W5D5	15834689	0.9386	206675058	0.9662
UAB028_W7D7	23057011	0.954	35713022	0.9861
UAB028_W9D7	15086530	0.9821	13426352	0.9539
UAB035_W2D7	65157732	0.9954	33831832	0.9618
UAB035_W3D6	36089266	0.9419	27920813	0.954
UAB035_W5D7	8824036	0.9941	53129953	0.9547
UAB035_W7D4	2779814	0.9858	6137810	0.9137
UAB035_W9D7	43676156	0.9808	98307518	0.9682
UAB038_W2D2	3425136	0.8214	12457575	0.9603
UAB038_W3D7	4026053	0.9141	14320615	0.9487
UAB038_W5D7	7059113	0.9674	7206605	0.9382
UAB038_W7D4	9009294	0.7797	4928245	0.9356
UAB038_W9D7	4600900	0.8546	1712797	0.9429
UAB039_W1D7	44696697	0.999	12846468	0.9632
UAB039_W3D6	2923140	0.9857	3623557	0.9201
UAB039_W5D7	26561614	0.9965	9970827	0.9233
UAB039_W7D7	65761491	0.9981	31664036	0.9732
UAB039_W9D7	9795859	0.9928	12220512	0.9455
UAB044_W1D7	16756075	0.8907	17823512	0.9718
UAB044_W3D7	18102369	0.8151	13788571	0.9553
UAB044_W5D7	5733755	0.8357	19252971	0.9594
UAB044_W7D7	12657355	0.6774	12048568	0.9353
UAB044_W9D7	12692103	0.9212	5765439	0.8473
UAB048_W1D7	31804642	0.996	19276954	0.9259
UAB048_W3D7	73214708	0.9806	9570822	0.8964
UAB048_W5D2	3879681	0.9671	2077941	0.7589
UAB048_W7D7	9090607	0.9767	1249847	0.5954
UAB048_W9D7	32927952	0.9368	27759497	0.9653
UAB052_W10D2	3729300	0.9786	4732382	0.7356
UAB052_W1D5	6193328	0.9675	2819342	0.7966
UAB052_W4D2	6091846	0.8183	12020218	0.7339
UAB052_W5D7	9022965	0.9082	4774834	0.786
UAB052_W8D3	1956747	0.9539	1070103	0.711
UAB060_W10D2	29910007	0.9142	59329715	0.8537
UAB060_W1D6	20371668	0.9771	57084207	0.9579
UAB060_W3D7	27493687	0.9803	50342627	0.9708
UAB060_W5D7	94255881	0.9745	81257662	0.9643
UAB060_W7D7	97524452	0.9957	72384724	0.9682
UAB071_W10D2	68676116	0.9955	35180939	0.971
UAB071_W1D7	91836105	0.9928	15823991	0.9527
UAB071_W3D7	14193242	0.9874	1638082	0.9502
UAB071_W5D7	25254216	0.9951	8508503	0.9302
UAB071_W7D7	44889015	0.9963	36076346	0.9865
UAB077_W1D7	83179702	0.9903	21473221	0.9727
UAB077_W3D1	23408551	0.9673	67527729	0.9875
UAB077_W5D7	39387137	0.9956	47116150	0.9761
UAB077_W8D2	23737231	0.99	65808124	0.958
UAB077_W9D7	99931394	0.9718	69290833	0.9793
UAB079_W10D1	58676059	0.9779	58051136	0.9669
UAB079_W2D2	85537789	0.9904	42623773	0.9765
UAB079_W3D7	84216141	0.9903	140101418	0.9682
UAB079_W6D7	29565247	0.9963	40151012	0.9863
UAB079_W7D6	82543153	0.9902	14122207	0.9667
UAB082_W10D2	74617620	0.9909	10419311	0.9726
UAB082_W2D5	63426262	0.9983	28482598	0.9844
UAB082_W3D7	45905213	0.9977	38796919	0.9728
UAB082_W5D7	37787654	0.9962	50216622	0.99
UAB082_W7D7	11061363	0.967
UAB088_W10D1	25777653	0.9949	10370264	0.9702
UAB088_W2D1	1757258	0.9942	9567084	0.8836
UAB088_W4D1	14347872	0.9965	17968686	0.9529
UAB088_W6D1	6162783	0.9955	10408677	0.9569
UAB088_W7D6	25279242	0.9852	36496887	0.9716
UAB093_W1D7	49364734	0.998	5011322	0.8962
UAB093_W4D2	23622078	0.9943	14184121	0.9574
UAB093_W5D7	32557407	0.9978	23710961	0.9763
UAB093_W7D7	17217750	0.9968	17624523	0.966
UAB093_W9D6	31092917	0.9946	12327926	0.948
UAB096_W1D5	15117485	0.406	10402552	0.8117
UAB096_W3D3	28537393	0.9438	3625005	0.7757
UAB096_W5D3	19050319	0.994	11706497	0.8977
UAB096_W7D3	33349804	0.7095	8274512	0.6977
UAB096_W9D7	17650639	0.4651	6315082	0.7038
UAB106_W1D7	6329189	0.9832	26879845	0.9625
UAB106_W3D7	5806544	0.984	8045612	0.9105
UAB106_W5D4	13018632	0.9929	25765596	0.9816
UAB106_W7D7	6109026	0.9562	7026326	0.9538
UAB106_W9D7	20458752	0.986	2164340	0.8997
UAB110_W10D4	23718720	0.9938	926111	0.9072
UAB110_W1D7	78790980	0.9874	10271203	0.9594
UAB110_W3D7	13333539	0.991	16878756	0.9753
UAB110_W6D2	27992906	0.9976	55321829	0.9707
UAB110_W7D7	77588649	0.9929	16824544	0.9479
UAB116_W1D7	12214383	0.9948	120877033	0.9917
UAB116_W2D7	43112864	0.995
UAB116_W4D6	12774775	0.9926	134036432	0.967
UAB116_W6D7	68924773	0.9963	36531402	0.9791
UAB116_W9D6	34326563	0.9903	1855169	0.5991
UAB117_W1D6	9369179	0.9952	5734228	0.827
UAB117_W3D6	14926121	0.974	1124525	0.5621
UAB117_W5D6	8873498	0.9932	608606	0.9912
UAB117_W8D1	25962281	0.9477	72729065	0.98
UAB117_W9D6	14796565	0.9852	34428086	0.8866
UAB119_W1D7	35491591	0.9955	3608396	0.9289
UAB119_W3D7	3295655	0.9853	3023638	0.7271
UAB119_W5D7	12910526	0.9958	4364331	0.7834
UAB119_W7D7	9752475	0.9933	26198811	0.914
UAB119_W9D7	10609531	0.9956	12575285	0.9282
UAB122_W1D7	28819608	0.9588	93252892	0.9883
UAB122_W3D4	8342396	0.9536	16151824	0.8755
UAB122_W4D7	6157102	0.9952	4160527	0.6989
UAB122_W6D5	36751601	0.9893	13936577	0.8044
UAB122_W9D6	3552928	0.9578	23714577	0.8809
UAB129_W10D2	18798360	0.9924	13467630	0.8628
UAB129_W1D7	2260920	0.9755	32796394	0.926
UAB129_W3D3	21033612	0.5082	3717008	0.9303
UAB129_W5D7	3479160	0.9737	52846911	0.961
UAB129_W7D7	16856864	0.9686	1866835	0.8155
